# Supplementary material for: DeepSAGE Based Differential Gene Expression Analysis under Cold and Freeze Stress in Seabuckthorn (Hippophae rhamnoides L.)
Source: PLoS One. 2015 Mar 24;10(3):e0121982. doi: 10.1371/journal.pone.0121982 (PMC4372589; doi:10.1371/journal.pone.0121982)
Supplement: S1 File — TPM: transcript per million tags. FDR: false discovery rate. We used “FDR≤0.001 and the absolute value of log2Ratio≥1” as the threshold to judge the significance of gene expression difference. (XLS) [file pone.0121982.s004.xls]

## Sheet: CONvsCS.DiffGeneExp
Gene	RawIntensity-Control	RawIntensity-Cold stress	TPM-Control	TPM-Cold Stress	log2 Ratio(Cold Stress/Control)	P-Value	FDR	GO Component	GO Function	GO Process	blast nr
Unigene56818_All	0	184	0.01	15.32	10.5812	0	0	-	-	-	gi|155029231|dbj|BAF75493.1|/1.15658e-28/ribulose-1,5-bisphosphate carboxylase/oxygenase large subunit [Tragia betonicifolia]
Unigene17032_All	0	142	0.01	11.82	10.207	0	0	-	GO:0003824//catalytic activity	-	gi|255644940|gb|ACU22970.1|/1.05146e-19/unknown [Glycine max]
Unigene38023_All	0	137	0.01	11.41	10.1561	0	0	GO:0009536//plastid	-	-	gi|78103320|ref|YP_358634.1|/1.31893e-24/hypothetical protein PhapfoPp088 [Phalaenopsis aphrodite subsp. formosana]
Unigene89056_All	0	135	0.01	11.24	10.1344	0	0	-	GO:0016740//transferase activity;GO:0048037//cofactor binding;GO:0016846//carbon-sulfur lyase activity	GO:0003006//developmental process involved in reproduction;GO:0006555//methionine metabolic process	gi|255541704|ref|XP_002511916.1|/1.22237e-30/acc synthase, putative [Ricinus communis]
Unigene52892_All	0	101	0.01	8.41	9.71596	0	0	-	GO:0000166//nucleotide binding	GO:0006952//defense response;GO:0009987//cellular process	gi|224127726|ref|XP_002329162.1|/4.11163e-26/tir-nbs-lrr resistance protein [Populus trichocarpa]
Unigene7100_All	0	101	0.01	8.41	9.71596	0	0	-	-	-	gi|156571764|gb|ABU84809.1|/6.10677e-21/putative dehydration-responsive element binding protein [Broussonetia papyrifera]
Unigene32255_All	0	83	0.01	6.91	9.43254	0	0	GO:0043231//intracellular membrane-bounded organelle	GO:0003677//DNA binding;GO:0001071//nucleic acid binding transcription factor activity	GO:0006351//transcription, DNA-dependent	gi|255575369|ref|XP_002528587.1|/6.43032e-81/DNA binding protein, putative [Ricinus communis]
Unigene97776_All	0	78	0.01	6.49	9.34207	0	0	GO:0043231//intracellular membrane-bounded organelle	GO:0003676//nucleic acid binding;GO:0001071//nucleic acid binding transcription factor activity	GO:0016049//cell growth;GO:0010468//regulation of gene expression;GO:0009791//post-embryonic development;GO:0010260//organ senescence	gi|302399035|gb|ADL36812.1|/1.40072e-18/NAC domain class transcription factor [Malus x domestica]
Unigene22457_All	0	70	0.01	5.83	9.18735	0	0	GO:0005618//cell wall	-	GO:0009725//response to hormone stimulus	gi|224152016|ref|XP_002337181.1|/8.86934e-128/predicted protein [Populus trichocarpa]
Unigene14046_All	0	70	0.01	5.83	9.18735	0	0	GO:0009532//plastid stroma	GO:0016462//pyrophosphatase activity;GO:0032559	-	gi|110588827|gb|ABG76913.1|/0/putative RF2 [Fragaria x ananassa]
Unigene53570_All	0	70	0.01	5.83	9.18735	0	0	-	-	-	-
Unigene7811_All	0	66	0.01	5.5	9.10329	0	0	GO:0031981//nuclear lumen	GO:0003676//nucleic acid binding	GO:0010468//regulation of gene expression	gi|296083165|emb|CBI22801.3|/9.21645e-45/unnamed protein product [Vitis vinifera]
Unigene48446_All	0	65	0.01	5.41	9.07948	0	0	GO:0044424//intracellular part	GO:0060089	GO:0010468//regulation of gene expression;GO:0009639//response to red or far red light	gi|224126261|ref|XP_002319796.1|/0/GRAS family transcription factor [Populus trichocarpa]
Unigene74761_All	0	60	0.01	5	8.96578	0	0	GO:0009536//plastid	-	-	gi|124360825|gb|ABN08797.1|/3.5489e-09/hypothetical protein MtrDRAFT_AC160516g49v2 [Medicago truncatula]
Unigene37042_All	0	58	0.01	4.83	8.91588	0	0	GO:0009536//plastid	-	-	gi|297790840|ref|XP_002863305.1|/5.90448e-15/predicted protein [Arabidopsis lyrata subsp. lyrata]
Unigene52916_All	0	53	0.01	4.41	8.78463	2.22044e-16	7.94662e-15	GO:0016020//membrane	GO:0015112//nitrate transmembrane transporter activity	GO:0048856//anatomical structure development;GO:0015706//nitrate transport;GO:0003006//developmental process involved in reproduction;GO:0009791//post-embryonic development;GO:0031669//cellular response to nutrient levels	gi|255558256|ref|XP_002520155.1|/8.07575e-66/nitrate transporter, putative [Ricinus communis]
Unigene94964_All	0	53	0.01	4.41	8.78463	2.22044e-16	7.93926e-15	-	-	-	-
Unigene25594_All	0	49	0.01	4.08	8.67243	4.4409e-15	1.45813e-13	-	-	GO:0006952//defense response	gi|224077224|ref|XP_002305187.1|/1.26542e-34/predicted protein [Populus trichocarpa]
Unigene109887_All	0	48	0.01	4	8.64386	8.88178e-15	2.83189e-13	-	-	-	gi|310896454|gb|ADP37974.1|/8.0337e-06/auxin-responsive family protein [Brassica napus]
Unigene22409_All	0	46	0.01	3.83	8.5812	3.39728e-14	1.01054e-12	-	-	-	gi|224072727|ref|XP_002303852.1|/2.61519e-76/predicted protein [Populus trichocarpa]
Unigene18296_All	0	45	0.01	3.75	8.55075	6.68354e-14	1.84707e-12	GO:0030529//ribonucleoprotein complex;GO:0009536//plastid	GO:0005198//structural molecule activity	GO:0010467//gene expression	gi|309321416|gb|ADO64957.1|/8.70065e-29/ribosomal protein S16 [Prunus persica]
Unigene35440_All	0	45	0.01	3.75	8.55075	6.68354e-14	1.84575e-12	-	-	-	gi|224100427|ref|XP_002311872.1|/6.02642e-57/predicted protein [Populus trichocarpa]
Unigene53044_All	0	44	0.01	3.66	8.5157	1.3145e-13	3.3809e-12	-	-	-	gi|225439505|ref|XP_002271217.1|/8.56763e-77/PREDICTED: hypothetical protein isoform 1 [Vitis vinifera]
Unigene5810_All	0	44	0.01	3.66	8.5157	1.3145e-13	3.37865e-12	-	-	-	gi|224112349|ref|XP_002316160.1|/4.62074e-17/predicted protein [Populus trichocarpa]
Unigene52148_All	0	43	0.01	3.58	8.48382	2.58238e-13	6.03442e-12	-	-	-	-
Unigene36429_All	0	43	0.01	3.58	8.48382	2.58238e-13	6.03076e-12	-	-	-	-
Unigene60137_All	0	43	0.01	3.58	8.48382	2.58238e-13	6.02712e-12	-	-	-	-
Unigene32925_All	0	42	0.01	3.5	8.45121	5.06928e-13	1.07458e-11	-	-	-	gi|255548541|ref|XP_002515327.1|/6.91128e-52/conserved hypothetical protein [Ricinus communis]
Unigene92348_All	0	42	0.01	3.5	8.45121	5.06928e-13	1.07399e-11	-	-	-	gi|147867171|emb|CAN78394.1|/3.01026e-44/hypothetical protein VITISV_011906 [Vitis vinifera]
Unigene102093_All	0	40	0.01	3.33	8.37938	1.95355e-12	3.60784e-11	-	-	-	-
Unigene46016_All	0	40	0.01	3.33	8.37938	1.95355e-12	3.60612e-11	-	-	-	gi|224064480|ref|XP_002301497.1|/1.27702e-25/predicted protein [Populus trichocarpa]
Unigene33793_All	0	39	0.01	3.25	8.3443	3.83494e-12	6.82121e-11	GO:0009536//plastid	GO:0034062//RNA polymerase activity;GO:0003676//nucleic acid binding	GO:0010467//gene expression	gi|309321425|gb|ADO64966.1|/0/RNA polymerase beta [Prunus persica]
Unigene12170_All	0	38	0.01	3.16	8.30378	7.5282e-12	1.29602e-10	GO:0044444//cytoplasmic part;GO:0016020//membrane	GO:0042802//identical protein binding;GO:0046983//protein dimerization activity	GO:0042364;GO:0009108//coenzyme biosynthetic process;GO:0006519;GO:0006778//porphyrin metabolic process;GO:0008614//pyridoxine metabolic process;GO:0006972//hyperosmotic response;GO:0033194//response to hydroperoxide	gi|224059070|ref|XP_002299701.1|/6.30131e-60/predicted protein [Populus trichocarpa]
Unigene45093_All	0	37	0.01	3.08	8.26679	1.47782e-11	2.46388e-10	-	-	-	gi|302398683|gb|ADL36636.1|/5.08348e-26/C2H2L domain class transcription factor [Malus x domestica]
Unigene10439_All	0	37	0.01	3.08	8.26679	1.47782e-11	2.46282e-10	-	-	-	-
Unigene13212_All	0	37	0.01	3.08	8.26679	1.47782e-11	2.46175e-10	GO:0009536//plastid	GO:0034062//RNA polymerase activity;GO:0003676//nucleic acid binding;GO:0001882//nucleoside binding	GO:0006350//transcription	gi|91208894|ref|YP_538927.1|/0/RNA polymerase beta subunit [Gossypium hirsutum]
Unigene48215_All	0	35	0.01	2.91	8.18488	5.69482e-11	9.04513e-10	GO:0043234//protein complex;GO:0009532//plastid stroma	GO:0043169//cation binding;GO:0016421//CoA carboxylase activity;GO:0032559	GO:0006631//fatty acid metabolic process	gi|114804274|ref|YP_762270.1|/0/acetyl-CoA carboxylase carboxyltransferase beta subunit [Morus indica]
Unigene47029_All	0	34	0.01	2.83	8.14466	1.11792e-10	1.73141e-09	-	-	-	-
Unigene68362_All	0	34	0.01	2.83	8.14466	1.11792e-10	1.73072e-09	-	-	-	-
Unigene87121_All	0	32	0.01	2.66	8.05528	4.308e-10	6.29317e-09	GO:0043231//intracellular membrane-bounded organelle	GO:0003676//nucleic acid binding;GO:0001071//nucleic acid binding transcription factor activity	GO:0010468//regulation of gene expression;GO:0006351//transcription, DNA-dependent	gi|225433308|ref|XP_002282421.1|/3.90691e-53/PREDICTED: hypothetical protein [Vitis vinifera]
Unigene52166_All	0	32	0.01	2.66	8.05528	4.308e-10	6.29079e-09	GO:0031224//intrinsic to membrane;GO:0005811//lipid particle	-	GO:0010876	gi|255541840|ref|XP_002511984.1|/3.10282e-42/Oleosin, putative [Ricinus communis]
Unigene71681_All	0	31	0.01	2.58	8.01123	8.45684e-10	1.20171e-08	-	-	-	-
Unigene11204_All	0	31	0.01	2.58	8.01123	8.45684e-10	1.20127e-08	-	-	-	gi|225444728|ref|XP_002278014.1|/0/PREDICTED: hypothetical protein [Vitis vinifera]
Unigene36921_All	0	31	0.01	2.58	8.01123	8.45684e-10	1.20083e-08	GO:0016020//membrane	GO:0015112//nitrate transmembrane transporter activity	GO:0048856//anatomical structure development;GO:0015833//peptide transport;GO:0015706//nitrate transport;GO:0003006//developmental process involved in reproduction;GO:0009791//post-embryonic development;GO:0031669//cellular response to nutrient levels	gi|255558256|ref|XP_002520155.1|/8.85943e-56/nitrate transporter, putative [Ricinus communis]
Unigene12334_All	0	30	0.01	2.5	7.96578	1.66012e-09	2.29643e-08	-	GO:0046872//metal ion binding	-	gi|255567475|ref|XP_002524717.1|/7.95049e-40/ccd1, putative [Ricinus communis]
Unigene73946_All	0	30	0.01	2.5	7.96578	1.66012e-09	2.29561e-08	-	-	-	-
Unigene73489_All	0	30	0.01	2.5	7.96578	1.66012e-09	2.29479e-08	-	-	-	-
Unigene22487_All	0	30	0.01	2.5	7.96578	1.66012e-09	2.29397e-08	GO:0043234//protein complex;GO:0043231//intracellular membrane-bounded organelle	GO:0043169//cation binding;GO:0004721//phosphoprotein phosphatase activity	GO:0006464//protein modification process	gi|225449887|ref|XP_002267993.1|/0/PREDICTED: hypothetical protein [Vitis vinifera]
Unigene51863_All	0	29	0.01	2.41	7.91289	3.2589e-09	4.3686e-08	-	GO:0016740//transferase activity	-	gi|224139884|ref|XP_002323324.1|/2.48922e-109/predicted protein [Populus trichocarpa]
Unigene22835_All	0	29	0.01	2.41	7.91289	3.2589e-09	4.36708e-08	GO:0016020//membrane;GO:0009536//plastid	GO:0004175//endopeptidase activity;GO:0046914//transition metal ion binding;GO:0042623//ATPase activity, coupled;GO:0032559	GO:0044257//cellular protein catabolic process	gi|225452799|ref|XP_002283393.1|/0/PREDICTED: hypothetical protein [Vitis vinifera]
Unigene42591_All	0	28	0.01	2.33	7.86419	6.3974e-09	8.33542e-08	-	-	-	gi|224081949|ref|XP_002306539.1|/2.34142e-29/predicted protein [Populus trichocarpa]
Unigene30336_All	0	28	0.01	2.33	7.86419	6.3974e-09	8.3326e-08	GO:0043231//intracellular membrane-bounded organelle	GO:0046914//transition metal ion binding;GO:0003676//nucleic acid binding	GO:0010468//regulation of gene expression	gi|302398961|gb|ADL36775.1|/1.27627e-11/MYBR domain class transcription factor [Malus x domestica]
Unigene41672_All	0	27	0.01	2.25	7.81378	1.25584e-08	1.58854e-07	-	-	-	-
Unigene43613_All	0	27	0.01	2.25	7.81378	1.25584e-08	1.58802e-07	-	-	-	gi|296082097|emb|CBI21102.3|/2.44717e-91/unnamed protein product [Vitis vinifera]
Unigene2510_All	0	27	0.01	2.25	7.81378	1.25584e-08	1.5875e-07	GO:0005622//intracellular	-	-	gi|225452847|ref|XP_002283702.1|/5.87781e-28/PREDICTED: hypothetical protein [Vitis vinifera]
Unigene42465_All	0	26	0.01	2.16	7.75489	2.46528e-08	3.01269e-07	-	-	-	-
Unigene89863_All	0	26	0.01	2.16	7.75489	2.46528e-08	3.01173e-07	-	GO:0003824//catalytic activity	GO:0008152//metabolic process	gi|224138428|ref|XP_002326600.1|/1.59039e-85/predicted protein [Populus trichocarpa]
Unigene26588_All	0	26	0.01	2.16	7.75489	2.46528e-08	3.01078e-07	-	-	-	-
Unigene49539_All	0	25	0.01	2.08	7.70044	4.8395e-08	5.72548e-07	-	-	-	gi|225459742|ref|XP_002285895.1|/5.43673e-159/PREDICTED: hypothetical protein [Vitis vinifera]
Unigene15587_All	0	25	0.01	2.08	7.70044	4.8395e-08	5.72373e-07	GO:0031224//intrinsic to membrane	GO:0005275//amine transmembrane transporter activity	GO:0015837//amine transport	gi|255586130|ref|XP_002533727.1|/8.32939e-140/amino acid transporter, putative [Ricinus communis]
Unigene86848_All	0	24	0.01	2	7.64386	9.50018e-08	1.08598e-06	-	-	-	gi|3132675|gb|AAC16325.1|/1.13627e-07/asparagine synthetase [Elaeagnus umbellata]
Unigene63490_All	0	24	0.01	2	7.64386	9.50018e-08	1.08565e-06	GO:0031224//intrinsic to membrane	GO:0016747//transferase activity, transferring acyl groups other than amino-acyl groups	-	gi|297849634|ref|XP_002892698.1|/1.06592e-29/predicted protein [Arabidopsis lyrata subsp. lyrata]
Unigene49306_All	0	24	0.01	2	7.64386	9.50018e-08	1.08533e-06	GO:0009521;GO:0031224//intrinsic to membrane;GO:0009534//chloroplast thylakoid	GO:0046906//tetrapyrrole binding;GO:0046872//metal ion binding;GO:0051536//iron-sulfur cluster binding	GO:0051234//establishment of localization;GO:0006464//protein modification process;GO:0006091//generation of precursor metabolites and energy	gi|290488846|gb|ADD30807.1|/0/photosystem I P700 apoprotein A2 [Ficus sp. Moore 315]
Unigene38419_All	0	24	0.01	2	7.64386	9.50018e-08	1.08501e-06	-	-	-	-
Unigene2945_All	0	24	0.01	2	7.64386	9.50018e-08	1.08469e-06	-	-	-	gi|255562922|ref|XP_002522466.1|/5.42568e-28/NAC domain-containing protein, putative [Ricinus communis]
Unigene74826_All	0	24	0.01	2	7.64386	9.50018e-08	1.08437e-06	-	-	-	gi|151347488|gb|ABS01353.1|/6.22699e-14/unknown [Carica papaya]
Unigene73561_All	0	24	0.01	2	7.64386	9.50018e-08	1.08405e-06	-	-	-	-
Unigene109724_All	0	23	0.01	1.92	7.58496	1.86493e-07	2.05981e-06	-	-	-	-
Unigene5182_All	0	23	0.01	1.92	7.58496	1.86493e-07	2.05922e-06	-	-	GO:0050896//response to stimulus	gi|163914225|dbj|BAF95881.1|/6.85009e-55/putative pathogenesis-related protein 1 [Vitis hybrid cultivar]
Unigene51052_All	0	23	0.01	1.92	7.58496	1.86493e-07	2.05863e-06	-	GO:0016846//carbon-sulfur lyase activity;GO:0048037//cofactor binding;GO:0008483//transaminase activity	GO:0044237//cellular metabolic process	gi|224117120|ref|XP_002317481.1|/2.28322e-23/aminotransferase family protein [Populus trichocarpa]
Unigene112411_All	0	23	0.01	1.92	7.58496	1.86493e-07	2.05804e-06	-	-	-	-
Unigene76155_All	0	23	0.01	1.92	7.58496	1.86493e-07	2.05745e-06	-	-	-	-
Unigene16137_All	0	23	0.01	1.92	7.58496	1.86493e-07	2.05687e-06	-	GO:0046872//metal ion binding	-	gi|255562884|ref|XP_002522447.1|/3.99551e-38/zinc finger protein, putative [Ricinus communis]
Unigene20488_All	0	23	0.01	1.92	7.58496	1.86493e-07	2.05628e-06	GO:0005740//mitochondrial envelope;GO:0031224//intrinsic to membrane;GO:0009534//chloroplast thylakoid	GO:0043169//cation binding;GO:0051536//iron-sulfur cluster binding;GO:0048037//cofactor binding;GO:0050136//NADH dehydrogenase (quinone) activity	GO:0051234//establishment of localization;GO:0006091//generation of precursor metabolites and energy	gi|194132107|gb|ACF33361.1|/1.83742e-59/NADH-plastoquinone oxidoreductase subunit 3 [Gonystylus bancanus]
Unigene29615_All	0	23	0.01	1.92	7.58496	1.86493e-07	2.05569e-06	-	GO:0005488//binding;GO:0016857//racemase and epimerase activity, acting on carbohydrates and derivatives	GO:0019318//hexose metabolic process	gi|255537695|ref|XP_002509914.1|/5.03836e-38/aldose 1-epimerase, putative [Ricinus communis]
Unigene57055_All	0	22	0.01	1.83	7.5157	3.66096e-07	3.88876e-06	GO:0031224//intrinsic to membrane	GO:0004871//signal transducer activity;GO:0004672//protein kinase activity;GO:0016628//oxidoreductase activity, acting on the CH-CH group of donors, NAD or NADP as acceptor;GO:0032559	GO:0006464//protein modification process	gi|255584308|ref|XP_002532890.1|/1.18916e-55/BRASSINOSTEROID INSENSITIVE 1-associated receptor kinase 1 precursor, putative [Ricinus communis]
Unigene7251_All	0	22	0.01	1.83	7.5157	3.66096e-07	3.88769e-06	-	-	-	-
Unigene13598_All	0	22	0.01	1.83	7.5157	3.66096e-07	3.88662e-06	GO:0009526//plastid envelope	GO:0016705//oxidoreductase activity, acting on paired donors, with incorporation or reduction of molecular oxygen	GO:0006631//fatty acid metabolic process	gi|156900674|gb|ABU96743.1|/5.27557e-166/chloroplast omega-3 fatty acid desaturase [Jatropha curcas]
Unigene38866_All	0	22	0.01	1.83	7.5157	3.66096e-07	3.88555e-06	-	GO:0001071//nucleic acid binding transcription factor activity	GO:0010468//regulation of gene expression;GO:0009755//hormone-mediated signaling pathway;GO:0003006//developmental process involved in reproduction;GO:0048528//post-embryonic root development	gi|255578170|ref|XP_002529954.1|/1.92245e-94/NAC domain-containing protein 21/22, putative [Ricinus communis]
Unigene86441_All	0	22	0.01	1.83	7.5157	3.66096e-07	3.88448e-06	-	-	-	-
Unigene29895_All	0	21	0.01	1.75	7.45121	7.18666e-07	7.3214e-06	-	-	-	gi|255538310|ref|XP_002510220.1|/2.86047e-73/Protein CYPRO4, putative [Ricinus communis]
Unigene11503_All	0	21	0.01	1.75	7.45121	7.18666e-07	7.31947e-06	-	GO:0016709//oxidoreductase activity, acting on paired donors, with incorporation or reduction of molecular oxygen, NADH or NADPH as one donor, and incorporation of one atom of oxygen;GO:0005506//iron ion binding	GO:0006952//defense response;GO:0009687//abscisic acid metabolic process;GO:0009416//response to light stimulus;GO:0003006//developmental process involved in reproduction	gi|3046815|emb|CAA16713.1|/4.42118e-68/cytochrome P450 [Arabidopsis thaliana]
Unigene5990_All	0	21	0.01	1.75	7.45121	7.18666e-07	7.31753e-06	-	-	-	-
Unigene46612_All	0	21	0.01	1.75	7.45121	7.18666e-07	7.3156e-06	-	-	-	-
Unigene22193_All	0	20	0.01	1.67	7.3837	1.41078e-06	1.37479e-05	GO:0031410//cytoplasmic vesicle	GO:0004175//endopeptidase activity	GO:0019538//protein metabolic process	gi|224085379|ref|XP_002307559.1|/4.36509e-166/predicted protein [Populus trichocarpa]
Unigene55179_All	0	20	0.01	1.67	7.3837	1.41078e-06	1.37444e-05	GO:0009536//plastid	-	-	gi|224114577|ref|XP_002332342.1|/1.82657e-34/predicted protein [Populus trichocarpa]
Unigene41242_All	0	20	0.01	1.67	7.3837	1.41078e-06	1.37409e-05	-	-	-	gi|296082932|emb|CBI22233.3|/7.0768e-18/unnamed protein product [Vitis vinifera]
Unigene15992_All	0	20	0.01	1.67	7.3837	1.41078e-06	1.37375e-05	-	GO:0003824//catalytic activity	-	gi|224104405|ref|XP_002313427.1|/1.1831e-17/predicted protein [Populus trichocarpa]
Unigene10532_All	0	20	0.01	1.67	7.3837	1.41078e-06	1.3734e-05	-	-	-	-
Unigene44888_All	0	20	0.01	1.67	7.3837	1.41078e-06	1.37305e-05	GO:0009528//plastid inner membrane;GO:0009534//chloroplast thylakoid	GO:0046914//transition metal ion binding;GO:0016655//oxidoreductase activity, acting on NADH or NADPH, quinone or similar compound as acceptor	GO:0008152//metabolic process	gi|225469884|ref|XP_002267533.1|/1.15181e-80/PREDICTED: hypothetical protein [Vitis vinifera]
Unigene42089_All	0	20	0.01	1.67	7.3837	1.41078e-06	1.37271e-05	-	-	-	-
Unigene110827_All	0	20	0.01	1.67	7.3837	1.41078e-06	1.37236e-05	-	-	-	gi|225426126|ref|XP_002272721.1|/1.93128e-23/PREDICTED: hypothetical protein [Vitis vinifera]
Unigene19517_All	0	19	0.01	1.58	7.30378	2.76944e-06	2.57458e-05	-	-	-	-
Unigene1999_All	0	19	0.01	1.58	7.30378	2.76944e-06	2.57396e-05	GO:0043231//intracellular membrane-bounded organelle;GO:0033176	GO:0015078//hydrogen ion transmembrane transporter activity;GO:0019829//cation-transporting ATPase activity	GO:0006754//ATP biosynthetic process	gi|226506110|ref|NP_001149843.1|/9.68032e-39/vacuolar ATP synthase subunit F [Zea mays]
Unigene28895_All	0	19	0.01	1.58	7.30378	2.76944e-06	2.57334e-05	-	-	-	-
Unigene100634_All	0	19	0.01	1.58	7.30378	2.76944e-06	2.57272e-05	-	-	-	-
Unigene22806_All	0	19	0.01	1.58	7.30378	2.76944e-06	2.5721e-05	-	-	-	gi|255567610|ref|XP_002524784.1|/0/hydrolase, putative [Ricinus communis]
Unigene16326_All	0	19	0.01	1.58	7.30378	2.76944e-06	2.57148e-05	-	-	-	gi|147819180|emb|CAN78085.1|/7.92468e-50/hypothetical protein VITISV_034041 [Vitis vinifera]
Unigene47064_All	0	19	0.01	1.58	7.30378	2.76944e-06	2.57086e-05	-	-	-	gi|147780458|emb|CAN60010.1|/2.44801e-25/hypothetical protein VITISV_018635 [Vitis vinifera]
Unigene32478_All	0	19	0.01	1.58	7.30378	2.76944e-06	2.57024e-05	-	GO:0004175//endopeptidase activity	GO:0012502//induction of programmed cell death	gi|224140795|ref|XP_002323764.1|/2.68292e-108/predicted protein [Populus trichocarpa]
Unigene27028_All	0	18	0.01	1.5	7.22882	5.43654e-06	4.79629e-05	-	-	-	gi|145408580|ref|YP_001152204.1|/6.55315e-08/ORF64d [Pinus koraiensis]
Unigene101873_All	0	18	0.01	1.5	7.22882	5.43654e-06	4.79519e-05	-	-	-	-
Unigene22559_All	0	18	0.01	1.5	7.22882	5.43654e-06	4.7941e-05	-	-	-	gi|255550313|ref|XP_002516207.1|/2.14505e-88/phosphoinositide 5-phosphatase, putative [Ricinus communis]
Unigene25991_All	0	18	0.01	1.5	7.22882	5.43654e-06	4.793e-05	GO:0031224//intrinsic to membrane;GO:0009534//chloroplast thylakoid	GO:0004175//endopeptidase activity;GO:0046914//transition metal ion binding;GO:0042623//ATPase activity, coupled;GO:0032559	GO:0019538//protein metabolic process;GO:0009057//macromolecule catabolic process	gi|225434891|ref|XP_002283273.1|/7.28836e-23/PREDICTED: hypothetical protein [Vitis vinifera]
Unigene32651_All	0	18	0.01	1.5	7.22882	5.43654e-06	4.79191e-05	-	-	-	-
Unigene68278_All	0	18	0.01	1.5	7.22882	5.43654e-06	4.79081e-05	-	-	-	-
Unigene2757_All	0	18	0.01	1.5	7.22882	5.43654e-06	4.78972e-05	-	-	-	gi|225441058|ref|XP_002284002.1|/4.2069e-53/PREDICTED: hypothetical protein [Vitis vinifera]
Unigene67471_All	0	18	0.01	1.5	7.22882	5.43654e-06	4.78862e-05	-	-	-	-
Unigene44679_All	0	18	0.01	1.5	7.22882	5.43654e-06	4.78753e-05	-	-	-	gi|240256011|ref|NP_193686.5|/6.0142e-06/disease resistance protein (TIR-NBS-LRR class), putative [Arabidopsis thaliana]
Unigene30495_All	0	18	0.01	1.5	7.22882	5.43654e-06	4.78644e-05	-	GO:0005488//binding	-	gi|147788480|emb|CAN74365.1|/6.86159e-21/hypothetical protein VITISV_002581 [Vitis vinifera]
Unigene827_All	0	18	0.01	1.5	7.22882	5.43654e-06	4.78535e-05	-	GO:0003824//catalytic activity	-	gi|225439870|ref|XP_002274849.1|/3.11332e-168/PREDICTED: hypothetical protein [Vitis vinifera]
Unigene44982_All	0	18	0.01	1.5	7.22882	5.43654e-06	4.78425e-05	-	-	-	gi|224125416|ref|XP_002329800.1|/1.28046e-11/predicted protein [Populus trichocarpa]
Unigene10568_All	0	18	0.01	1.5	7.22882	5.43654e-06	4.78316e-05	-	-	-	gi|255630486|gb|ACU15601.1|/5.7236e-41/unknown [Glycine max]
Unigene51813_All	0	18	0.01	1.5	7.22882	5.43654e-06	4.78207e-05	-	-	-	-
Unigene47915_All	0	17	0.01	1.42	7.14975	1.06722e-05	8.97222e-05	GO:0043231//intracellular membrane-bounded organelle	-	GO:0006810//transport	gi|255581911|ref|XP_002531754.1|/2.11617e-39/conserved hypothetical protein [Ricinus communis]
Unigene9376_All	0	17	0.01	1.42	7.14975	1.06722e-05	8.97026e-05	-	-	-	gi|296086395|emb|CBI31984.3|/2.96926e-64/unnamed protein product [Vitis vinifera]
Unigene25000_All	0	17	0.01	1.42	7.14975	1.06722e-05	8.96831e-05	GO:0043231//intracellular membrane-bounded organelle;GO:0044444//cytoplasmic part;GO:0016020//membrane	-	-	gi|255555465|ref|XP_002518769.1|/1.71276e-153/Protein CYPRO4, putative [Ricinus communis]
Unigene74752_All	0	17	0.01	1.42	7.14975	1.06722e-05	8.96635e-05	-	-	-	gi|225466200|ref|XP_002265535.1|/1.64812e-19/PREDICTED: hypothetical protein [Vitis vinifera]
Unigene110750_All	0	17	0.01	1.42	7.14975	1.06722e-05	8.9644e-05	GO:0043231//intracellular membrane-bounded organelle	GO:0034593	GO:0048878//chemical homeostasis;GO:0009725//response to hormone stimulus;GO:0009756//carbohydrate mediated signaling;GO:0031667//response to nutrient levels;GO:0009888//tissue development;GO:0006950//response to stress;GO:0048513//organ development;GO:0009416//response to light stimulus	gi|255576420|ref|XP_002529102.1|/7.27107e-55/type II inositol 5-phosphatase, putative [Ricinus communis]
Unigene23369_All	0	17	0.01	1.42	7.14975	1.06722e-05	8.96245e-05	GO:0044444//cytoplasmic part;GO:0016020//membrane	GO:0042802//identical protein binding;GO:0046983//protein dimerization activity	GO:0042364;GO:0009108//coenzyme biosynthetic process;GO:0006519;GO:0006778//porphyrin metabolic process;GO:0008614//pyridoxine metabolic process;GO:0006972//hyperosmotic response;GO:0033194//response to hydroperoxide	gi|224059070|ref|XP_002299701.1|/4.53972e-98/predicted protein [Populus trichocarpa]
Unigene13819_All	0	17	0.01	1.42	7.14975	1.06722e-05	8.9605e-05	-	GO:0016791//phosphatase activity	-	gi|2842482|emb|CAA16879.1|/1.55646e-18/protein phosphatase 2C-like protein [Arabidopsis thaliana]
Unigene50443_All	0	17	0.01	1.42	7.14975	1.06722e-05	8.95855e-05	GO:0031410//cytoplasmic vesicle	GO:0016757//transferase activity, transferring glycosyl groups	-	gi|224100215|ref|XP_002311789.1|/3.17663e-18/glycosyltransferase, CAZy family GT8 [Populus trichocarpa]
Unigene62840_All	0	17	0.01	1.42	7.14975	1.06722e-05	8.9566e-05	GO:0009532//plastid stroma	-	-	gi|224128071|ref|XP_002329074.1|/1.88315e-17/predicted protein [Populus trichocarpa]
Unigene13891_All	0	17	0.01	1.42	7.14975	1.06722e-05	8.95465e-05	-	-	-	gi|225468380|ref|XP_002272401.1|/5.12639e-73/PREDICTED: hypothetical protein [Vitis vinifera]
Unigene69356_All	0	17	0.01	1.42	7.14975	1.06722e-05	8.95271e-05	-	-	-	gi|255569428|ref|XP_002525681.1|/1.47215e-07/Sodium/potassium/calcium exchanger 6 precursor, putative [Ricinus communis]
Unigene30158_All	0	17	0.01	1.42	7.14975	1.06722e-05	8.95076e-05	-	-	-	-
Unigene90441_All	0	17	0.01	1.42	7.14975	1.06722e-05	8.94882e-05	-	-	-	gi|225431760|ref|XP_002270507.1|/4.38141e-23/PREDICTED: hypothetical protein [Vitis vinifera]
Unigene981_All	0	17	0.01	1.42	7.14975	1.06722e-05	8.94687e-05	GO:0044439	-	GO:0006625//protein targeting to peroxisome;GO:0009062//fatty acid catabolic process	gi|255637426|gb|ACU19041.1|/1.0329e-23/unknown [Glycine max]
Unigene45759_All	0	16	0.01	1.33	7.05528	2.09502e-05	0.000167584	GO:0009536//plastid	GO:0016881//acid-amino acid ligase activity	GO:0048878//chemical homeostasis;GO:0000902//cell morphogenesis;GO:0009755//hormone-mediated signaling pathway	gi|255586158|ref|XP_002533739.1|/0/Indole-3-acetic acid-amido synthetase GH3.6, putative [Ricinus communis]
Unigene22229_All	0	16	0.01	1.33	7.05528	2.09502e-05	0.000167549	-	GO:0019203//carbohydrate phosphatase activity;GO:0035251//UDP-glucosyltransferase activity	GO:0005991//trehalose metabolic process	gi|60265771|gb|AAX16014.1|/6.94276e-88/trehalose-6-phosphate synthase [Ginkgo biloba]
Unigene26332_All	0	16	0.01	1.33	7.05528	2.09502e-05	0.000167515	-	GO:0004721//phosphoprotein phosphatase activity	-	gi|255553671|ref|XP_002517876.1|/1.00922e-32/protein phosphatase 2c, putative [Ricinus communis]
Unigene48937_All	0	16	0.01	1.33	7.05528	2.09502e-05	0.00016748	-	-	-	-
Unigene36967_All	0	16	0.01	1.33	7.05528	2.09502e-05	0.000167445	-	-	-	gi|255571387|ref|XP_002526642.1|/2.40085e-104/Spotted leaf protein, putative [Ricinus communis]
Unigene4608_All	0	16	0.01	1.33	7.05528	2.09502e-05	0.000167411	-	-	-	-
Unigene6645_All	0	16	0.01	1.33	7.05528	2.09502e-05	0.000167376	-	-	-	-
Unigene73339_All	0	16	0.01	1.33	7.05528	2.09502e-05	0.000167341	-	-	-	-
Unigene81949_All	0	16	0.01	1.33	7.05528	2.09502e-05	0.000167307	-	-	-	-
Unigene2567_All	0	16	0.01	1.33	7.05528	2.09502e-05	0.000167272	GO:0043231//intracellular membrane-bounded organelle;GO:0016020//membrane	GO:0046872//metal ion binding;GO:0016491//oxidoreductase activity	GO:0009642//response to light intensity;GO:0006952//defense response;GO:0009725//response to hormone stimulus;GO:0000302//response to reactive oxygen species;GO:0019932//second-messenger-mediated signaling;GO:0009908//flower development;GO:0048571;GO:0009605//response to external stimulus	gi|224065172|ref|XP_002301699.1|/1.64669e-51/predicted protein [Populus trichocarpa]
Unigene32394_All	0	16	0.01	1.33	7.05528	2.09502e-05	0.000167237	-	-	-	gi|297740287|emb|CBI30469.3|/6.91706e-74/unnamed protein product [Vitis vinifera]
Unigene36864_All	0	16	0.01	1.33	7.05528	2.09502e-05	0.000167203	GO:0030312//external encapsulating structure;GO:0016020//membrane	GO:0003676//nucleic acid binding;GO:0016892	GO:0009813//flavonoid biosynthetic process;GO:0009267//cellular response to starvation;GO:0023033;GO:0032502//developmental process	gi|9081845|gb|AAF82615.1|AF157011_1/2.21909e-104/S-like ribonuclease [Prunus dulcis]
Unigene72652_All	0	16	0.01	1.33	7.05528	2.09502e-05	0.000167168	GO:0009532//plastid stroma	GO:0016462//pyrophosphatase activity;GO:0032559	-	gi|309321308|gb|ADO64851.1|/5.65082e-23/hypothetical chloroplast RF21 [Theobroma cacao]
Unigene98991_All	0	16	0.01	1.33	7.05528	2.09502e-05	0.000167134	-	GO:0003824//catalytic activity	-	gi|225429906|ref|XP_002283676.1|/9.32357e-26/PREDICTED: hypothetical protein [Vitis vinifera]
Unigene53311_All	0	16	0.01	1.33	7.05528	2.09502e-05	0.000167099	GO:0043231//intracellular membrane-bounded organelle;GO:0016020//membrane	GO:0004702//receptor signaling protein serine/threonine kinase activity;GO:0032559	GO:0006464//protein modification process;GO:0023060	gi|92870989|gb|ABE80150.1|/1.13314e-75/Serine/threonine protein kinase, active site [Medicago truncatula]
Unigene56035_All	0	15	0.01	1.25	6.96578	4.11262e-05	0.000311413	-	GO:0005488//binding	-	gi|224063217|ref|XP_002301046.1|/3.16843e-66/predicted protein [Populus trichocarpa]
Unigene18141_All	0	15	0.01	1.25	6.96578	4.11262e-05	0.000311352	-	GO:0005488//binding	-	gi|224066963|ref|XP_002302301.1|/5.61462e-52/methyl binding domain protein [Populus trichocarpa]
Unigene83330_All	0	15	0.01	1.25	6.96578	4.11262e-05	0.000311291	-	-	-	-
Unigene115921_All	0	15	0.01	1.25	6.96578	4.11262e-05	0.00031123	-	-	-	-
Unigene70245_All	0	15	0.01	1.25	6.96578	4.11262e-05	0.000311169	-	-	-	-
Unigene99020_All	0	15	0.01	1.25	6.96578	4.11262e-05	0.000311108	-	-	-	-
Unigene16053_All	0	15	0.01	1.25	6.96578	4.11262e-05	0.000311047	-	GO:0016709//oxidoreductase activity, acting on paired donors, with incorporation or reduction of molecular oxygen, NADH or NADPH as one donor, and incorporation of one atom of oxygen;GO:0005506//iron ion binding	GO:0008152//metabolic process	gi|225438595|ref|XP_002280620.1|/2.67499e-25/PREDICTED: hypothetical protein [Vitis vinifera]
Unigene18453_All	0	15	0.01	1.25	6.96578	4.11262e-05	0.000310986	-	-	-	-
Unigene57518_All	0	15	0.01	1.25	6.96578	4.11262e-05	0.000310925	-	-	-	-
Unigene21873_All	0	15	0.01	1.25	6.96578	4.11262e-05	0.000310864	-	-	-	gi|225448447|ref|XP_002272110.1|/4.83089e-144/PREDICTED: hypothetical protein [Vitis vinifera]
Unigene20657_All	0	15	0.01	1.25	6.96578	4.11262e-05	0.000310803	-	GO:0042802//identical protein binding;GO:0046983//protein dimerization activity	-	gi|255579930|ref|XP_002530800.1|/1.12504e-29/Ocs element-binding factor, putative [Ricinus communis]
Unigene12656_All	0	15	0.01	1.25	6.96578	4.11262e-05	0.000310742	-	-	-	-
Unigene110298_All	0	15	0.01	1.25	6.96578	4.11262e-05	0.000310681	-	-	-	-
Unigene4354_All	0	15	0.01	1.25	6.96578	4.11262e-05	0.00031062	-	-	-	gi|224125314|ref|XP_002319555.1|/1.98395e-46/predicted protein [Populus trichocarpa]
Unigene15113_All	0	15	0.01	1.25	6.96578	4.11262e-05	0.00031056	-	-	-	-
Unigene6145_All	0	15	0.01	1.25	6.96578	4.11262e-05	0.000310499	GO:0043231//intracellular membrane-bounded organelle	GO:0016787//hydrolase activity	-	gi|224131990|ref|XP_002321228.1|/7.3951e-55/predicted protein [Populus trichocarpa]
Unigene24231_All	0	15	0.01	1.25	6.96578	4.11262e-05	0.000310438	GO:0009534//chloroplast thylakoid	GO:0043169//cation binding;GO:0010436//carotenoid dioxygenase activity	GO:0050896//response to stimulus;GO:0009687//abscisic acid metabolic process	gi|224114842|ref|XP_002316871.1|/1.95349e-92/predicted protein [Populus trichocarpa]
Unigene33531_All	0	15	0.01	1.25	6.96578	4.11262e-05	0.000310377	GO:0043231//intracellular membrane-bounded organelle	GO:0046914//transition metal ion binding;GO:0019787//small conjugating protein ligase activity	GO:0010035//response to inorganic substance;GO:0033554//cellular response to stress;GO:0009696//salicylic acid metabolic process;GO:0009814//defense response, incompatible interaction;GO:0010033//response to organic substance	gi|225437340|ref|XP_002265436.1|/9.94143e-75/PREDICTED: hypothetical protein [Vitis vinifera]
Unigene67783_All	0	15	0.01	1.25	6.96578	4.11262e-05	0.000310317	-	-	-	-
Unigene43152_All	0	15	0.01	1.25	6.96578	4.11262e-05	0.000310256	-	-	-	gi|255547496|ref|XP_002514805.1|/1.36358e-13/ATP binding protein, putative [Ricinus communis]
Unigene6727_All	0	15	0.01	1.25	6.96578	4.11262e-05	0.000310195	-	-	-	-
Unigene114057_All	0	15	0.01	1.25	6.96578	4.11262e-05	0.000310135	-	-	-	gi|224107803|ref|XP_002314606.1|/1.04868e-28/predicted protein [Populus trichocarpa]
Unigene4304_All	0	15	0.01	1.25	6.96578	4.11262e-05	0.000310074	GO:0009536//plastid	GO:0008483//transaminase activity	GO:0006520//cellular amino acid metabolic process	gi|288310302|gb|ADC45390.1|/7.44796e-79/branched chain amino acid transaminase [Cucumis melo]
Unigene8102_All	0	15	0.01	1.25	6.96578	4.11262e-05	0.000310013	GO:0009536//plastid	-	-	gi|225429940|ref|XP_002283869.1|/5.04268e-22/PREDICTED: hypothetical protein [Vitis vinifera]
Unigene109340_All	0	15	0.01	1.25	6.96578	4.11262e-05	0.000309953	-	-	-	-
Unigene35618_All	0	15	0.01	1.25	6.96578	4.11262e-05	0.000309892	-	-	-	gi|225440538|ref|XP_002275792.1|/2.45752e-62/PREDICTED: hypothetical protein [Vitis vinifera]
Unigene2709_All	0	15	0.01	1.25	6.96578	4.11262e-05	0.000309832	GO:0031410//cytoplasmic vesicle	GO:0016899//oxidoreductase activity, acting on the CH-OH group of donors, oxygen as acceptor	GO:0008152//metabolic process	gi|255538846|ref|XP_002510488.1|/4.36676e-103/Galactose oxidase precursor, putative [Ricinus communis]
Unigene24712_All	0	15	0.01	1.25	6.96578	4.11262e-05	0.000309771	GO:0031224//intrinsic to membrane;GO:0009707//chloroplast outer membrane	GO:0008320//protein transmembrane transporter activity	GO:0006605//protein targeting;GO:0009657//plastid organization;GO:0009653//anatomical structure morphogenesis	gi|224057882|ref|XP_002299371.1|/8.96929e-39/predicted protein [Populus trichocarpa]
Unigene51998_All	0	15	0.01	1.25	6.96578	4.11262e-05	0.000309711	-	-	-	gi|255644546|gb|ACU22776.1|/2.70859e-38/unknown [Glycine max]
Unigene12057_All	0	15	0.01	1.25	6.96578	4.11262e-05	0.00030965	GO:0016020//membrane;GO:0009526//plastid envelope	GO:0017111//nucleoside-triphosphatase activity;GO:0015604//phosphonate transmembrane transporter activity;GO:0015082;GO:0032559	GO:0015893//drug transport;GO:0050832//defense response to fungus;GO:0071365;GO:0009814//defense response, incompatible interaction;GO:0019762//glucosinolate catabolic process;GO:0000041//transition metal ion transport;GO:0052482	gi|225442485|ref|XP_002278313.1|/2.01956e-91/PREDICTED: similar to PDR8/PEN3 (PLEIOTROPIC DRUG RESISTANCE8); ATPase, coupled to transmembrane movement of substances / cadmium ion transmembrane transporter [Vitis vinifera]
Unigene31457_All	0	15	0.01	1.25	6.96578	4.11262e-05	0.00030959	-	-	GO:0050896//response to stimulus	gi|255585483|ref|XP_002533434.1|/7.60075e-19/heat shock protein 70 (HSP70)-interacting protein, putative [Ricinus communis]
Unigene51543_All	0	15	0.01	1.25	6.96578	4.11262e-05	0.00030953	-	-	-	gi|255564158|ref|XP_002523076.1|/1.46186e-91/conserved hypothetical protein [Ricinus communis]
Unigene29554_All	0	14	0.01	1.17	6.87036	8.0733e-05	0.000572341	-	-	-	-
Unigene53833_All	0	14	0.01	1.17	6.87036	8.0733e-05	0.000572236	-	-	-	gi|225466123|ref|XP_002268017.1|/9.06082e-92/PREDICTED: hypothetical protein isoform 2 [Vitis vinifera]
Unigene73982_All	0	14	0.01	1.17	6.87036	8.0733e-05	0.000572131	-	-	-	-
Unigene21166_All	0	14	0.01	1.17	6.87036	8.0733e-05	0.000572026	GO:0043231//intracellular membrane-bounded organelle	GO:0046914//transition metal ion binding;GO:0003676//nucleic acid binding	GO:0010468//regulation of gene expression	gi|224074185|ref|XP_002304291.1|/2.9619e-24/predicted protein [Populus trichocarpa]
Unigene18950_All	0	14	0.01	1.17	6.87036	8.0733e-05	0.000571921	-	-	GO:0050896//response to stimulus	gi|89275331|gb|ABD66069.1|/1.07849e-36/EMZ08 [Elaeis guineensis]
Unigene88281_All	0	14	0.01	1.17	6.87036	8.0733e-05	0.000571816	-	-	-	-
Unigene29314_All	0	14	0.01	1.17	6.87036	8.0733e-05	0.000571711	-	-	-	gi|224104505|ref|XP_002313458.1|/3.48932e-08/predicted protein [Populus trichocarpa]
Unigene5755_All	0	14	0.01	1.17	6.87036	8.0733e-05	0.000571606	-	-	-	-
Unigene1283_All	0	14	0.01	1.17	6.87036	8.0733e-05	0.000571501	-	-	-	gi|224097242|ref|XP_002310889.1|/1.13266e-15/predicted protein [Populus trichocarpa]
Unigene4033_All	0	14	0.01	1.17	6.87036	8.0733e-05	0.000571396	-	-	-	-
Unigene76127_All	0	14	0.01	1.17	6.87036	8.0733e-05	0.000571291	-	-	-	-
Unigene32458_All	0	14	0.01	1.17	6.87036	8.0733e-05	0.000571186	-	-	-	-
Unigene76264_All	0	14	0.01	1.17	6.87036	8.0733e-05	0.000571082	GO:0009536//plastid	-	-	gi|297790838|ref|XP_002863304.1|/4.57298e-30/predicted protein [Arabidopsis lyrata subsp. lyrata]
Unigene86528_All	0	14	0.01	1.17	6.87036	8.0733e-05	0.000570977	-	-	-	-
Unigene16302_All	0	14	0.01	1.17	6.87036	8.0733e-05	0.000570872	-	-	-	-
Unigene103443_All	0	14	0.01	1.17	6.87036	8.0733e-05	0.000570768	-	-	-	-
Unigene601_All	0	14	0.01	1.17	6.87036	8.0733e-05	0.000570663	-	-	-	gi|255571014|ref|XP_002526458.1|/1.19405e-73/conserved hypothetical protein [Ricinus communis]
Unigene59783_All	0	14	0.01	1.17	6.87036	8.0733e-05	0.000570559	-	-	-	-
Unigene53062_All	0	14	0.01	1.17	6.87036	8.0733e-05	0.000570454	-	-	-	-
Unigene75203_All	29	2963	2.51	246.71	6.61899	6.20548e-12	1.0789e-10	-	-	-	gi|291575373|gb|ADE18086.1|/1.10802e-55/photosystem II protein D1 [Isoetes flaccida]
Unigene30809_All	2	189	0.17	15.74	6.53276	0.000111377	0.00076281	GO:0005576//extracellular region;GO:0009536//plastid	GO:0016405//CoA-ligase activity;GO:0032559	GO:0010038//response to metal ion	gi|225470747|ref|XP_002267459.1|/5.39538e-58/PREDICTED: hypothetical protein [Vitis vinifera]
Unigene6556_All	2	181	0.17	15.07	6.47	0.000111377	0.000762675	-	GO:0004091//carboxylesterase activity	GO:0044238//primary metabolic process	gi|225443837|ref|XP_002266982.1|/4.9055e-176/PREDICTED: hypothetical protein [Vitis vinifera]
Unigene51667_All	7	561	0.61	46.71	6.25878	8.12426e-06	6.96985e-05	-	-	-	gi|224116488|ref|XP_002317313.1|/2.6578e-17/predicted protein [Populus trichocarpa]
Unigene114836_All	2	131	0.17	10.91	6.00397	0.000111377	0.000764711	GO:0009521;GO:0031224//intrinsic to membrane;GO:0009534//chloroplast thylakoid;GO:0042716	GO:0046914//transition metal ion binding;GO:0009055//electron carrier activity	GO:0051234//establishment of localization;GO:0006950//response to stress;GO:0009767//photosynthetic electron transport chain	gi|197132086|gb|ACH47561.1|/9.00652e-74/photosystem II protein D1 [Geranium carolinianum]
Unigene8622_All	2	119	0.17	9.91	5.86528	0.000111377	0.000762539	-	GO:0046872//metal ion binding	-	gi|224061809|ref|XP_002300609.1|/6.49676e-11/predicted protein [Populus trichocarpa]
Unigene44820_All	12	649	1.04	54.04	5.69937	3.83412e-07	4.05929e-06	-	-	GO:0006952//defense response	gi|225424172|ref|XP_002284089.1|/8.358e-35/PREDICTED: hypothetical protein [Vitis vinifera]
Unigene69808_All	14	634	1.21	52.79	5.44719	1.07557e-07	1.21759e-06	-	-	-	-
Unigene55288_All	3	136	0.26	11.32	5.44422	6.9503e-05	0.000499241	GO:0005576//extracellular region;GO:0030312//external encapsulating structure	GO:0016798//hydrolase activity, acting on glycosyl bonds;GO:0016758//transferase activity, transferring hexosyl groups	GO:0044042//glucan metabolic process	gi|115334954|gb|ABI94063.1|/4.76246e-30/xyloglucan endotransglucosylase/hydrolase 3 [Cucumis melo]
Unigene33967_All	5	216	0.43	17.98	5.38591	2.51312e-05	0.000197427	GO:0044464//cell part	GO:0016892;GO:0003676//nucleic acid binding	GO:0032502//developmental process	gi|255628569|gb|ACU14629.1|/4.46989e-73/unknown [Glycine max]
Unigene186_All	12	517	1.04	43.05	5.37136	3.83412e-07	4.0604e-06	GO:0009521;GO:0031224//intrinsic to membrane;GO:0009534//chloroplast thylakoid	GO:0046906//tetrapyrrole binding;GO:0046872//metal ion binding;GO:0051536//iron-sulfur cluster binding	GO:0051234//establishment of localization;GO:0006464//protein modification process;GO:0006091//generation of precursor metabolites and energy	gi|42795488|gb|AAS46055.1|/0/photosystem I P700 chlorophyll A apoprotein A1 [Oryza sativa Indica Group]
Unigene38081_All	6	250	0.52	20.82	5.32331	1.44349e-05	0.000118539	GO:0009536//plastid	-	-	gi|297790842|ref|XP_002863306.1|/1.60846e-14/predicted protein [Arabidopsis lyrata subsp. lyrata]
Unigene13328_All	4	161	0.35	13.41	5.25981	4.25706e-05	0.000318722	-	-	-	gi|269838632|gb|ACZ48681.1|/1.61182e-49/Bcl-2-associated athanogene-like protein [Vitis vinifera]
Unigene17942_All	44	1739	3.8	144.79	5.25182	9.85878e-14	2.62493e-12	-	-	-	-
Unigene43829_All	24	912	2.07	75.94	5.19716	1.57493e-10	2.40923e-09	GO:0009536//plastid	GO:0046872//metal ion binding;GO:0016491//oxidoreductase activity;GO:0016831//carboxy-lyase activity	GO:0043094;GO:0015977//carbon fixation	gi|46091753|dbj|BAD14075.1|/0/ribulose 1,5-bisphosphate carboxylase/oxygenase large subunit [Castanopsis lucida]
Unigene73601_All	9	343	0.78	28.56	5.19438	2.46422e-06	2.32274e-05	GO:0009536//plastid	-	-	gi|134286711|dbj|BAF50334.1|/1.33921e-37/hypothetical protein [Crucihimalaya wallichii]
Unigene25068_All	5	188	0.43	15.65	5.18568	2.51312e-05	0.000197186	GO:0034357;GO:0031224//intrinsic to membrane;GO:0009534//chloroplast thylakoid	GO:0009055//electron carrier activity;GO:0003824//catalytic activity	GO:0051234//establishment of localization;GO:0022900//electron transport chain	gi|149390298|ref|YP_001294129.1|/1.77801e-86/cytochrome b6/f complex subunit IV [Chloranthus spicatus]
Unigene34908_All	38	1429	3.29	118.98	5.17649	1.41887e-13	3.60368e-12	-	-	GO:0006952//defense response	gi|147846503|emb|CAN83759.1|/4.54142e-16/hypothetical protein VITISV_005828 [Vitis vinifera]
Unigene116038_All	88	3284	7.61	273.44	5.16718	6.10622e-14	1.72711e-12	GO:0009536//plastid	-	-	gi|217071218|gb|ACJ83969.1|/8.41254e-47/unknown [Medicago truncatula]
Unigene10610_All	58	2157	5.01	179.6	5.16383	4.39648e-14	1.28012e-12	-	-	-	gi|112030956|gb|ABH88068.1|/1.82033e-96/photosystem II protein D1 [Phaseolus vulgaris]
Unigene37694_All	2	73	0.17	6.08	5.16046	0.000111377	0.000762946	-	GO:0030528//transcription regulator activity	GO:0009743//response to carbohydrate stimulus	gi|289466351|gb|ADC94861.1|/7.03305e-18/HSP transcription factor [Vitis pseudoreticulata]
Unigene46721_All	2	72	0.17	5.99	5.13895	0.000111377	0.000763623	-	-	-	-
Unigene12933_All	2	71	0.17	5.91	5.11955	0.000111377	0.000763352	GO:0031224//intrinsic to membrane	GO:0016597//amino acid binding	-	gi|255567494|ref|XP_002524726.1|/7.16491e-46/Transmembrane BAX inhibitor motif-containing protein, putative [Ricinus communis]
Unigene30717_All	4	141	0.35	11.74	5.06793	4.25706e-05	0.000318598	-	-	-	-
Unigene75354_All	53	1828	4.58	152.2	5.05448	6.88338e-14	1.89281e-12	GO:0043234//protein complex	GO:0004721//phosphoprotein phosphatase activity;GO:0043169//cation binding	GO:0006464//protein modification process	gi|297745875|emb|CBI15931.3|/5.00771e-46/unnamed protein product [Vitis vinifera]
Unigene11856_All	2	65	0.17	5.41	4.99202	0.000111377	0.000764303	GO:0043231//intracellular membrane-bounded organelle	GO:0016705//oxidoreductase activity, acting on paired donors, with incorporation or reduction of molecular oxygen;GO:0016209//antioxidant activity	GO:0008152//metabolic process;GO:0019725//cellular homeostasis	gi|225432145|ref|XP_002265597.1|/4.98376e-107/PREDICTED: hypothetical protein [Vitis vinifera]
Unigene72377_All	2	64	0.17	5.33	4.97053	0.000111377	0.000762404	GO:0044464//cell part	GO:0016712//oxidoreductase activity, acting on paired donors, with incorporation or reduction of molecular oxygen, reduced flavin or flavoprotein as one donor, and incorporation of one atom of oxygen;GO:0005506//iron ion binding	GO:0008152//metabolic process	gi|297734409|emb|CBI15656.3|/4.50933e-09/unnamed protein product [Vitis vinifera]
Unigene61801_All	66	2093	5.71	174.27	4.93169	0	0	-	-	GO:0000003//reproduction	gi|255580799|ref|XP_002531220.1|/1.25326e-99/Major pollen allergen Ory s 1 precursor, putative [Ricinus communis]
Unigene13445_All	15	476	1.3	39.63	4.93001	5.6593e-08	6.62829e-07	GO:0009536//plastid	-	-	gi|78103323|ref|YP_358637.1|/3.02046e-53/hypothetical protein PhapfoPp091 [Phalaenopsis aphrodite subsp. formosana]
Unigene63727_All	2	62	0.17	5.16	4.92376	0.000111377	0.000764167	-	-	-	gi|255563792|ref|XP_002522897.1|/3.4745e-07/conserved hypothetical protein [Ricinus communis]
Unigene982_All	55	1716	4.76	142.88	4.9077	9.76996e-15	3.09462e-13	-	-	GO:0009725//response to hormone stimulus;GO:0003006//developmental process involved in reproduction	gi|33151040|gb|AAP97398.1|/1.05195e-48/Em protein [Quercus robur]
Unigene18515_All	36	1103	3.11	91.84	4.88414	2.01172e-13	4.85076e-12	GO:0031410//cytoplasmic vesicle	GO:0004175//endopeptidase activity	GO:0019538//protein metabolic process	gi|255558694|ref|XP_002520371.1|/2.0556e-67/basic 7S globulin 2 precursor small subunit, putative [Ricinus communis]
Unigene52642_All	310	9483	26.8	789.58	4.88078	3.75034e-13	8.28209e-12	-	GO:0016628//oxidoreductase activity, acting on the CH-CH group of donors, NAD or NADP as acceptor;GO:0032559	GO:0008152//metabolic process;GO:0050896//response to stimulus	gi|224115828|ref|XP_002332067.1|/1.19166e-49/predicted protein [Populus trichocarpa]
Unigene68972_All	3	92	0.26	7.66	4.88076	6.9503e-05	0.00049952	-	-	-	-
Unigene24847_All	2	60	0.17	5	4.87832	0.000111377	0.000764575	GO:0031224//intrinsic to membrane;GO:0009521;GO:0009534//chloroplast thylakoid;GO:0009570//chloroplast stroma	GO:0046906//tetrapyrrole binding	GO:0022900//electron transport chain;GO:0019684//photosynthesis, light reaction;GO:0051234//establishment of localization;GO:0006464//protein modification process	gi|13518464|ref|NP_084823.1|/9.3772e-114/photosystem II 47 kDa protein [Lotus japonicus]
Unigene16802_All	2	58	0.17	4.83	4.82842	0.000111377	0.000763488	-	-	-	-
Unigene113818_All	2	56	0.17	4.66	4.77672	0.000111377	0.000764983	-	-	-	-
Unigene100773_All	5	137	0.43	11.41	4.72982	2.51312e-05	0.000197226	GO:0031224//intrinsic to membrane;GO:0031410//cytoplasmic vesicle	-	-	gi|255570438|ref|XP_002526178.1|/7.55586e-28/conserved hypothetical protein [Ricinus communis]
Unigene11528_All	2	53	0.17	4.41	4.69717	0.000111377	0.000764031	-	-	-	gi|147854933|emb|CAN80273.1|/3.47976e-53/hypothetical protein VITISV_039443 [Vitis vinifera]
Unigene22460_All	8	208	0.69	17.32	4.6497	4.5019e-06	4.04668e-05	GO:0044464//cell part	-	-	gi|255580070|ref|XP_002530868.1|/2.0216e-58/conserved hypothetical protein [Ricinus communis]
Unigene25639_All	7	182	0.61	15.15	4.63436	8.12426e-06	6.97916e-05	GO:0031410//cytoplasmic vesicle;GO:0005783//endoplasmic reticulum	GO:0016491//oxidoreductase activity;GO:0000166//nucleotide binding	-	gi|224058097|ref|XP_002299448.1|/5.09391e-24/predicted protein [Populus trichocarpa]
Unigene39977_All	20	516	1.73	42.96	4.63415	2.18398e-09	2.98681e-08	GO:0009536//plastid	-	-	gi|153012168|ref|YP_001381683.1|/6.53842e-33/hypothetical chloroplast RF68 [Medicago truncatula]
Unigene53065_All	131	3342	11.33	278.27	4.61827	1.96065e-13	4.76035e-12	GO:0044444//cytoplasmic part;GO:0016020//membrane	GO:0042802//identical protein binding;GO:0046983//protein dimerization activity	GO:0042364;GO:0009108//coenzyme biosynthetic process;GO:0006519;GO:0006778//porphyrin metabolic process;GO:0008614//pyridoxine metabolic process;GO:0006972//hyperosmotic response;GO:0033194//response to hydroperoxide	gi|224059070|ref|XP_002299701.1|/4.97604e-39/predicted protein [Populus trichocarpa]
Unigene32906_All	2	50	0.17	4.16	4.61298	0.000111377	0.000764439	-	-	-	gi|224095029|ref|XP_002310335.1|/1.65005e-45/predicted protein [Populus trichocarpa]
Unigene82960_All	6	151	0.52	12.57	4.59533	1.44349e-05	0.000118666	-	-	-	-
Unigene24215_All	4	100	0.35	8.33	4.57289	4.25706e-05	0.000318908	-	-	-	-
Unigene35675_All	7	174	0.61	14.49	4.5701	8.12426e-06	6.98694e-05	GO:0005618//cell wall;GO:0031225//anchored to membrane;GO:0043231//intracellular membrane-bounded organelle;GO:0031410//cytoplasmic vesicle	GO:0043167//ion binding;GO:0008422//beta-glucosidase activity	GO:0044238//primary metabolic process	gi|255574183|ref|XP_002528007.1|/0/Glucan endo-1,3-beta-glucosidase precursor, putative [Ricinus communis]
Unigene32974_All	13	311	1.12	25.89	4.53082	2.03568e-07	2.23623e-06	GO:0031090//organelle membrane;GO:0043231//intracellular membrane-bounded organelle;GO:0031224//intrinsic to membrane	GO:0005506//iron ion binding;GO:0016712//oxidoreductase activity, acting on paired donors, with incorporation or reduction of molecular oxygen, reduced flavin or flavoprotein as one donor, and incorporation of one atom of oxygen	GO:0008152//metabolic process	gi|297735522|emb|CBI17962.3|/3.46326e-108/unnamed protein product [Vitis vinifera]
Unigene24564_All	3	72	0.26	5.99	4.52597	6.9503e-05	0.000499893	GO:0043231//intracellular membrane-bounded organelle;GO:0031224//intrinsic to membrane	GO:0042626//ATPase activity, coupled to transmembrane movement of substances;GO:0032559	GO:0006810//transport	gi|297741119|emb|CBI31850.3|/3.71019e-71/unnamed protein product [Vitis vinifera]
Unigene64619_All	2	47	0.17	3.91	4.52356	0.000111377	0.000763759	-	-	-	-
Unigene27878_All	3	71	0.26	5.91	4.50657	6.9503e-05	0.000499427	GO:0043231//intracellular membrane-bounded organelle	GO:0005488//binding	-	gi|255542702|ref|XP_002512414.1|/2.46661e-23/conserved hypothetical protein [Ricinus communis]
Unigene47625_All	4	95	0.35	7.91	4.49825	4.25706e-05	0.000319404	-	-	-	gi|302398863|gb|ADL36726.1|/3.32085e-20/HD domain class transcription factor [Malus x domestica]
Unigene73273_All	2	46	0.17	3.83	4.49374	0.000111377	0.000763081	-	-	-	gi|255560679|ref|XP_002521353.1|/2.48579e-23/protein binding protein, putative [Ricinus communis]
Unigene37073_All	5	116	0.43	9.66	4.48961	2.51312e-05	0.000197507	GO:0005576//extracellular region;GO:0030312//external encapsulating structure	GO:0016798//hydrolase activity, acting on glycosyl bonds;GO:0016758//transferase activity, transferring hexosyl groups	GO:0044042//glucan metabolic process	gi|187372994|gb|ACD03231.1|/2.13318e-43/xyloglucan endotransglucosylase/hydrolase 7 [Malus x domestica]
Unigene102108_All	5	116	0.43	9.66	4.48961	2.51312e-05	0.000197065	-	-	-	-
Unigene43390_All	32	738	2.77	61.45	4.47146	1.0687e-12	2.05946e-11	GO:0030312//external encapsulating structure	GO:0004553//hydrolase activity, hydrolyzing O-glycosyl compounds	GO:0006026	gi|255548237|ref|XP_002515175.1|/6.43747e-120/class I chitinase, putative [Ricinus communis]
Unigene34175_All	46	1052	3.98	87.59	4.45993	1.01696e-13	2.69098e-12	GO:0009536//plastid	-	-	gi|224114577|ref|XP_002332342.1|/2.96583e-78/predicted protein [Populus trichocarpa]
Unigene11904_All	11	251	0.95	20.9	4.45943	7.18026e-07	7.32842e-06	-	-	-	gi|296083976|emb|CBI24364.3|/4.30367e-08/unnamed protein product [Vitis vinifera]
Unigene55066_All	19	432	1.64	35.97	4.45503	4.2058e-09	5.57785e-08	-	GO:0005488//binding	GO:0009725//response to hormone stimulus;GO:0023033;GO:0009987//cellular process	gi|255646483|gb|ACU23720.1|/8.62946e-16/unknown [Glycine max]
Unigene33175_All	5	113	0.43	9.41	4.45179	2.51312e-05	0.000196945	GO:0005576//extracellular region;GO:0005618//cell wall	GO:0015926//glucosidase activity	GO:0044238//primary metabolic process;GO:0003006//developmental process involved in reproduction	gi|224099193|ref|XP_002311398.1|/1.06825e-120/predicted protein [Populus trichocarpa]
Unigene114975_All	61	1383	5.27	115.15	4.44957	5.5067e-14	1.5772e-12	GO:0009536//plastid	GO:0004175//endopeptidase activity;GO:0046914//transition metal ion binding;GO:0042623//ATPase activity, coupled;GO:0032559	GO:0044257//cellular protein catabolic process	gi|124359470|gb|ABN05908.1|/4.47154e-47/Peptidase M41 [Medicago truncatula]
Unigene28472_All	2	44	0.17	3.66	4.42824	0.000111377	0.000765119	-	-	-	gi|296087819|emb|CBI35075.3|/2.05786e-23/unnamed protein product [Vitis vinifera]
Unigene860_All	86	1919	7.44	159.78	4.42464	0	0	-	-	-	gi|224146051|ref|XP_002325861.1|/1.82313e-82/predicted protein [Populus trichocarpa]
Unigene8804_All	8	177	0.69	14.74	4.417	4.5019e-06	4.03915e-05	-	-	-	gi|224112349|ref|XP_002316160.1|/4.03232e-29/predicted protein [Populus trichocarpa]
Unigene13699_All	5	110	0.43	9.16	4.41294	2.51312e-05	0.000197346	GO:0031224//intrinsic to membrane;GO:0009941//chloroplast envelope	-	-	gi|146261309|gb|ABQ14922.1|/2.65016e-126/Ycf1 [Rhodoleia championii]
Unigene51093_All	20	440	1.73	36.64	4.40458	2.18398e-09	2.97942e-08	-	-	-	gi|224126399|ref|XP_002329544.1|/3.12222e-37/predicted protein [Populus trichocarpa]
Unigene87022_All	2	43	0.17	3.58	4.39635	0.000111377	0.000763217	-	-	-	-
Unigene37304_All	61	1327	5.27	110.49	4.38997	5.5067e-14	1.57603e-12	-	-	-	-
Unigene110913_All	6	130	0.52	10.82	4.37905	1.44349e-05	0.000118691	-	GO:0003824//catalytic activity	-	gi|225446121|ref|XP_002270416.1|/3.1797e-18/PREDICTED: hypothetical protein [Vitis vinifera]
Unigene2622_All	5	107	0.43	8.91	4.37302	2.51312e-05	0.000197105	-	-	-	-
Unigene37823_All	2	42	0.17	3.5	4.36375	0.000111377	0.000764847	GO:0043231//intracellular membrane-bounded organelle;GO:0016020//membrane	-	-	gi|255540211|ref|XP_002511170.1|/1.22631e-79/conserved hypothetical protein [Ricinus communis]
Unigene32689_All	2	42	0.17	3.5	4.36375	0.000111377	0.000763895	-	-	-	gi|225436845|ref|XP_002270749.1|/1.24572e-175/PREDICTED: hypothetical protein [Vitis vinifera]
Unigene80878_All	3	63	0.26	5.25	4.33573	6.9503e-05	0.000499334	-	-	-	-
Unigene65743_All	2	41	0.17	3.41	4.32617	0.000111377	0.00076227	GO:0009536//plastid	-	-	gi|146261219|gb|ABQ14841.1|/4.89945e-21/Ycf15 [Heuchera micrantha]
Unigene20384_All	3	62	0.26	5.16	4.31079	6.9503e-05	0.000499148	-	GO:0005488//binding	GO:0010033//response to organic substance;GO:0023033	gi|255646483|gb|ACU23720.1|/1.56349e-38/unknown [Glycine max]
Unigene19866_All	7	144	0.61	11.99	4.29688	8.12426e-06	6.98227e-05	GO:0009536//plastid	-	-	gi|255631262|gb|ACU15998.1|/1.19984e-24/unknown [Glycine max]
Unigene74034_All	9	183	0.78	15.24	4.28824	2.46422e-06	2.32104e-05	-	-	-	-
Unigene20396_All	3	61	0.26	5.08	4.28824	6.9503e-05	0.000499707	-	-	-	gi|224072492|ref|XP_002303758.1|/1.96911e-20/predicted protein [Populus trichocarpa]
Unigene101028_All	2	39	0.17	3.25	4.25683	0.000111377	0.000762139	-	-	GO:0009725//response to hormone stimulus	gi|255544640|ref|XP_002513381.1|/1.98839e-28/Indole-3-acetic acid-induced protein ARG7, putative [Ricinus communis]
Unigene32350_All	2	39	0.17	3.25	4.25683	0.000111377	0.000762004	-	-	-	gi|255560800|ref|XP_002521413.1|/3.53868e-103/conserved hypothetical protein [Ricinus communis]
Unigene43812_All	2	39	0.17	3.25	4.25683	0.000111377	0.000761869	-	GO:0004180//carboxypeptidase activity;GO:0016753	GO:0006575//cellular modified amino acid metabolic process	gi|255538024|ref|XP_002510077.1|/9.77209e-115/serine carboxypeptidase, putative [Ricinus communis]
Unigene8308_All	377	7376	32.59	614.15	4.23609	5.78204e-13	1.19995e-11	-	-	-	-
Unigene44187_All	59	1141	5.1	95	4.21936	4.9738e-14	1.43522e-12	-	-	GO:0000302//response to reactive oxygen species;GO:0009642//response to light intensity	gi|225442022|ref|XP_002268705.1|/8.08168e-51/PREDICTED: hypothetical protein [Vitis vinifera]
Unigene19244_All	2	38	0.17	3.16	4.21632	0.000111378	0.000761739	GO:0009534//chloroplast thylakoid	GO:0048037//cofactor binding;GO:0050136//NADH dehydrogenase (quinone) activity	GO:0051234//establishment of localization;GO:0006091//generation of precursor metabolites and energy	gi|290524857|gb|ADD31269.1|/5.1227e-91/NADH-plastoquinone oxidoreductase subunit J protein [Berberidopsis corallina]
Unigene696_All	2	38	0.17	3.16	4.21632	0.000111378	0.000761604	-	GO:0005488//binding	-	gi|302398667|gb|ADL36628.1|/8.89171e-45/C2H2L domain class transcription factor [Malus x domestica]
Unigene51261_All	5	96	0.43	7.99	4.21579	2.51312e-05	0.000197467	GO:0016020//membrane;GO:0031410//cytoplasmic vesicle	-	-	gi|297819492|ref|XP_002877629.1|/9.61823e-52/nodulin MtN3 family protein [Arabidopsis lyrata subsp. lyrata]
Unigene97324_All	9	174	0.78	14.49	4.21544	2.46422e-06	2.3216e-05	GO:0030529//ribonucleoprotein complex;GO:0009536//plastid	GO:0003723//RNA binding;GO:0005198//structural molecule activity	GO:0010467//gene expression	gi|309321432|gb|ADO64973.1|/6.27784e-35/ribosomal protein S14 [Prunus persica]
Unigene86667_All	21	404	1.82	33.64	4.20817	1.13256e-09	1.58946e-08	-	GO:0003824//catalytic activity	-	gi|255551455|ref|XP_002516773.1|/4.7458e-25/Protein SSM1, putative [Ricinus communis]
Unigene103226_All	2	37	0.17	3.08	4.17932	0.000111379	0.000761477	GO:0044444//cytoplasmic part;GO:0016020//membrane;GO:0030312//external encapsulating structure	GO:0005488//binding	GO:0006952//defense response;GO:0010035//response to inorganic substance	gi|297792603|ref|XP_002864186.1|/6.55679e-24/heat shock protein 81-1 [Arabidopsis lyrata subsp. lyrata]
Unigene31317_All	2	37	0.17	3.08	4.17932	0.000111379	0.000761343	-	GO:0005488//binding	GO:0009987//cellular process;GO:0010033//response to organic substance;GO:0023033	gi|255646483|gb|ACU23720.1|/4.688e-22/unknown [Glycine max]
Unigene5793_All	9	168	0.78	13.99	4.16478	2.46422e-06	2.32217e-05	-	-	-	gi|255542966|ref|XP_002512546.1|/2.65911e-09/conserved hypothetical protein [Ricinus communis]
Unigene114327_All	8	148	0.69	12.32	4.15826	4.5019e-06	4.04479e-05	-	GO:0035251//UDP-glucosyltransferase activity	-	gi|296084334|emb|CBI24722.3|/5.7045e-12/unnamed protein product [Vitis vinifera]
Unigene34000_All	14	259	1.21	21.57	4.15595	1.07557e-07	1.21867e-06	GO:0016020//membrane	-	GO:0051707//response to other organism;GO:0006952//defense response;GO:0002252	gi|167427545|gb|ABZ80409.1|/1.88881e-57/hairpin-inducing protein [Casuarina glauca]
Unigene12519_All	6	111	0.52	9.24	4.15131	1.44349e-05	0.000118514	-	-	-	gi|125536565|gb|EAY83053.1|/4.39914e-08/hypothetical protein OsI_38270 [Oryza sativa Indica Group]
Unigene8085_All	219	4022	18.93	334.88	4.1449	4.65184e-13	9.94282e-12	-	GO:0003824//catalytic activity	-	gi|217075388|gb|ACJ86054.1|/1.37694e-06/unknown [Medicago truncatula]
Unigene75863_All	3	55	0.26	4.58	4.13876	6.9503e-05	0.000499614	-	-	-	gi|124360189|gb|ABN08202.1|/4.72581e-33/hypothetical protein MtrDRAFT_AC155884g16v2 [Medicago truncatula]
Unigene35151_All	5	90	0.43	7.49	4.12256	2.51312e-05	0.000197025	-	-	-	-
Unigene23545_All	4	72	0.35	5.99	4.09713	4.25706e-05	0.000319217	GO:0016020//membrane	GO:0005488//binding;GO:0015276//ligand-gated ion channel activity;GO:0005261//cation channel activity	GO:0030001//metal ion transport	gi|224135235|ref|XP_002322017.1|/5.26986e-18/predicted protein [Populus trichocarpa]
Unigene44742_All	9	160	0.78	13.32	4.09398	2.46422e-06	2.31934e-05	-	-	-	gi|224126277|ref|XP_002329515.1|/1.03049e-35/predicted protein [Populus trichocarpa]
Unigene46_All	4	71	0.35	5.91	4.07773	4.25706e-05	0.00031928	-	-	-	gi|147772925|emb|CAN67178.1|/1.12266e-08/hypothetical protein VITISV_037456 [Vitis vinifera]
Unigene72350_All	44	765	3.8	63.7	4.06722	9.85878e-14	2.62855e-12	-	-	-	-
Unigene22434_All	4	70	0.35	5.83	4.05807	4.25706e-05	0.000319093	GO:0009521;GO:0031224//intrinsic to membrane;GO:0009534//chloroplast thylakoid	GO:0046906//tetrapyrrole binding	GO:0051234//establishment of localization;GO:0006464//protein modification process;GO:0022900//electron transport chain	gi|157689977|gb|ABV65661.1|/9.42764e-169/photosystem II CP47 chlorophyll apoprotein [Suriana maritima]
Unigene53038_All	2	34	0.17	2.83	4.0572	0.000111396	0.000761318	-	-	-	gi|225466243|ref|XP_002267976.1|/5.24993e-32/PREDICTED: hypothetical protein [Vitis vinifera]
Unigene43762_All	3	51	0.26	4.25	4.03088	6.9503e-05	0.000499986	GO:0030529//ribonucleoprotein complex	-	GO:0000087//M phase of mitotic cell cycle	gi|147841882|emb|CAN74149.1|/5.29552e-16/hypothetical protein VITISV_044060 [Vitis vinifera]
Unigene39994_All	13	219	1.12	18.23	4.02474	2.03568e-07	2.2356e-06	GO:0044451//nucleoplasm part	GO:0030528//transcription regulator activity;GO:0003676//nucleic acid binding;GO:0001071//nucleic acid binding transcription factor activity	GO:0009743//response to carbohydrate stimulus;GO:0010468//regulation of gene expression;GO:0002218//activation of innate immune response;GO:0006351//transcription, DNA-dependent;GO:0009873//ethylene mediated signaling pathway	gi|255630732|gb|ACU15727.1|/3.95364e-32/unknown [Glycine max]
Unigene76366_All	2	33	0.17	2.75	4.01582	0.000111412	0.000761294	GO:0009521;GO:0031224//intrinsic to membrane;GO:0009534//chloroplast thylakoid	GO:0046906//tetrapyrrole binding;GO:0046872//metal ion binding;GO:0051536//iron-sulfur cluster binding	GO:0051234//establishment of localization;GO:0006464//protein modification process;GO:0006091//generation of precursor metabolites and energy	gi|114804264|ref|YP_762260.1|/2.46482e-147/photosystem I P700 apoprotein A2 [Morus indica]
Unigene12014_All	2	33	0.17	2.75	4.01582	0.000111412	0.000761159	-	GO:0046914//transition metal ion binding;GO:0016702//oxidoreductase activity, acting on single donors with incorporation of molecular oxygen, incorporation of two atoms of oxygen	GO:0006633//fatty acid biosynthetic process	gi|17129545|emb|CAD10779.2|/9.33761e-143/lipoxygenase [Prunus dulcis]
Unigene44108_All	4	68	0.35	5.66	4.01538	4.25706e-05	0.00031866	GO:0043231//intracellular membrane-bounded organelle	-	-	gi|255552451|ref|XP_002517269.1|/4.76231e-149/Auxin-induced protein 5NG4, putative [Ricinus communis]
Unigene2971_All	26	436	2.25	36.3	4.01197	4.24866e-11	6.80986e-10	-	-	-	gi|147844284|emb|CAN80034.1|/3.84994e-31/hypothetical protein VITISV_019834 [Vitis vinifera]
Unigene72540_All	3	50	0.26	4.16	4	6.9503e-05	0.000500079	-	-	-	-
Unigene16500_All	4	67	0.35	5.58	3.99484	4.25706e-05	0.000319031	-	-	-	-
Unigene41328_All	27	432	2.33	35.97	3.94839	2.21608e-11	3.63505e-10	-	-	-	-
Unigene113057_All	6	96	0.52	7.99	3.94161	1.44349e-05	0.000118464	GO:0044444//cytoplasmic part;GO:0016020//membrane;GO:0030312//external encapsulating structure	GO:0005515//protein binding;GO:0032559	GO:0006952//defense response;GO:0010035//response to inorganic substance;GO:0044267//cellular protein metabolic process	gi|225464589|ref|XP_002274022.1|/1.02968e-69/PREDICTED: hypothetical protein [Vitis vinifera]
Unigene44352_All	6	95	0.52	7.91	3.92709	1.44349e-05	0.00011859	-	-	GO:0009725//response to hormone stimulus	gi|224116488|ref|XP_002317313.1|/1.02459e-27/predicted protein [Populus trichocarpa]
Unigene92697_All	2	31	0.17	2.58	3.92376	0.000111498	0.00076148	-	-	-	-
Unigene44705_All	4	63	0.35	5.25	3.90689	4.25706e-05	0.000319342	GO:0031410//cytoplasmic vesicle	-	-	gi|225468648|ref|XP_002268069.1|/1.54131e-82/PREDICTED: hypothetical protein [Vitis vinifera]
Unigene33698_All	32	496	2.77	41.3	3.89818	1.0687e-12	2.05638e-11	-	-	-	gi|224128700|ref|XP_002320397.1|/2.33419e-47/predicted protein [Populus trichocarpa]
Unigene33941_All	14	216	1.21	17.98	3.89331	1.07557e-07	1.21795e-06	GO:0043231//intracellular membrane-bounded organelle	GO:0030528//transcription regulator activity;GO:0001071//nucleic acid binding transcription factor activity;GO:0003677//DNA binding	GO:0009725//response to hormone stimulus;GO:0010468//regulation of gene expression;GO:0006970//response to osmotic stress;GO:0006351//transcription, DNA-dependent;GO:0010557	gi|224130632|ref|XP_002320889.1|/2.78382e-45/predicted protein [Populus trichocarpa]
Unigene104729_All	7	108	0.61	8.99	3.88144	8.12426e-06	6.9683e-05	GO:0009536//plastid	-	-	gi|110816488|sp|Q3BAI2.1|YCX91_PHAAO/3.00706e-21/RecName: Full=Uncharacterized protein ORF91
Unigene62371_All	3	46	0.26	3.83	3.88076	6.9503e-05	0.0004998	GO:0030312//external encapsulating structure	GO:0004553//hydrolase activity, hydrolyzing O-glycosyl compounds	GO:0005975//carbohydrate metabolic process	gi|222139396|gb|ACM45717.1|/4.0521e-128/class V chitinase [Pyrus pyrifolia]
Unigene23311_All	2	30	0.17	2.5	3.87832	0.000111602	0.000762051	GO:0043231//intracellular membrane-bounded organelle	-	GO:0006350//transcription	gi|224083817|ref|XP_002307134.1|/1.01829e-40/predicted protein [Populus trichocarpa]
Unigene109188_All	2	30	0.17	2.5	3.87832	0.000111602	0.000761916	-	-	-	-
Unigene33373_All	7	107	0.61	8.91	3.86854	8.12426e-06	6.9776e-05	-	-	-	gi|225451567|ref|XP_002274922.1|/5.83856e-114/PREDICTED: hypothetical protein [Vitis vinifera]
Unigene18692_All	4	61	0.35	5.08	3.8594	4.25706e-05	0.000319466	-	-	-	gi|255629984|gb|ACU15344.1|/1.62991e-12/unknown [Glycine max]
Unigene114281_All	346	5210	29.91	433.8	3.85833	4.69846e-13	1.00258e-11	GO:0009536//plastid	-	-	gi|222836333|gb|EEE74740.1|/2.72315e-30/predicted protein [Populus trichocarpa]
Unigene87698_All	9	134	0.78	11.16	3.83872	2.46422e-06	2.32047e-05	-	-	-	gi|242085040|ref|XP_002442945.1|/2.78927e-06/hypothetical protein SORBIDRAFT_08g005220 [Sorghum bicolor]
Unigene7446_All	8	118	0.69	9.83	3.83252	4.5019e-06	4.04291e-05	-	-	-	gi|224144749|ref|XP_002325400.1|/4.34304e-85/NAC domain protein, IPR003441 [Populus trichocarpa]
Unigene3554_All	2	29	0.17	2.41	3.82543	0.000111792	0.000762949	-	-	-	gi|225456252|ref|XP_002279421.1|/7.20967e-76/PREDICTED: hypothetical protein [Vitis vinifera]
Unigene78149_All	2	29	0.17	2.41	3.82543	0.000111792	0.000762814	-	-	-	-
Unigene44605_All	6	88	0.52	7.33	3.81723	1.44349e-05	0.000118615	-	GO:0035251//UDP-glucosyltransferase activity	-	gi|242199344|gb|ACS87993.1|/8.791e-75/UDP-glucosyltransferase family 1 protein [Citrus sinensis]
Unigene937_All	3	44	0.26	3.66	3.81526	6.95032e-05	0.000499057	GO:0031224//intrinsic to membrane	-	-	gi|255586130|ref|XP_002533727.1|/2.76546e-47/amino acid transporter, putative [Ricinus communis]
Unigene13944_All	255	3709	22.05	308.82	3.80792	0	0	GO:0009528//plastid inner membrane	GO:0043169//cation binding;GO:0051536//iron-sulfur cluster binding;GO:0016628//oxidoreductase activity, acting on the CH-CH group of donors, NAD or NADP as acceptor;GO:0016730//oxidoreductase activity, acting on iron-sulfur proteins as donors;GO:0016703	GO:0042742//defense response to bacterium;GO:0006787;GO:0009791//post-embryonic development;GO:0048608//reproductive structure development	gi|225436442|ref|XP_002274210.1|/0/PREDICTED: hypothetical protein [Vitis vinifera]
Unigene46527_All	54	774	4.67	64.45	3.78669	6.17284e-14	1.73451e-12	-	GO:0043169//cation binding	GO:0006812//cation transport	gi|255590302|ref|XP_002535232.1|/1.00927e-08/metal ion binding protein, putative [Ricinus communis]
Unigene57283_All	4	58	0.35	4.83	3.7866	4.25706e-05	0.000318969	-	-	-	-
Unigene27842_All	4	58	0.35	4.83	3.7866	4.25706e-05	0.000318784	-	-	-	gi|7670832|gb|AAF66242.1|AF243180_1/4.56602e-34/dicyanin [Solanum lycopersicum]
Unigene82997_All	2	28	0.17	2.33	3.77672	0.000112144	0.000764806	-	-	-	-
Unigene32385_All	2	28	0.17	2.33	3.77672	0.000112144	0.000764671	GO:0044428//nuclear part	GO:0003678//DNA helicase activity;GO:0043566//structure-specific DNA binding	GO:0000726	gi|112982629|dbj|BAF03493.1|/0/Ku70 homolog [Populus nigra]
Unigene62991_All	2	28	0.17	2.33	3.77672	0.000112144	0.000764536	-	-	-	-
Unigene7845_All	58	820	5.01	68.28	3.76858	4.39648e-14	1.27819e-12	GO:0043231//intracellular membrane-bounded organelle	-	-	gi|5903037|gb|AAD55596.1|AC008016_6/3.25648e-07/Identical to gb|X91919 LEA76 homologue type1 from Arabidopsis thaliana. ESTs gb|N97082, gb|Z27056 and gb|Z29902 come from this gene
Unigene92400_All	20	279	1.73	23.23	3.74715	2.18398e-09	2.98787e-08	-	-	-	-
Unigene29979_All	2	27	0.17	2.25	3.72632	0.000112789	0.000768254	GO:0043231//intracellular membrane-bounded organelle	-	GO:0048513//organ development	gi|224143475|ref|XP_002324968.1|/6.97553e-13/predicted protein [Populus trichocarpa]
Unigene90301_All	2	27	0.17	2.25	3.72632	0.000112789	0.000768119	-	-	-	-
Unigene78405_All	5	68	0.43	5.66	3.71839	2.51312e-05	0.000197146	-	-	-	gi|224159219|ref|XP_002338056.1|/1.65236e-13/predicted protein [Populus trichocarpa]
Unigene8623_All	3	41	0.26	3.41	3.71319	6.95048e-05	0.000498976	-	-	-	gi|225470438|ref|XP_002274518.1|/1.39422e-27/PREDICTED: similar to At1g61340 [Vitis vinifera]
Unigene28180_All	3	41	0.26	3.41	3.71319	6.95048e-05	0.000498883	GO:0031410//cytoplasmic vesicle	-	-	gi|225468648|ref|XP_002268069.1|/9.66863e-60/PREDICTED: hypothetical protein [Vitis vinifera]
Unigene2875_All	3	41	0.26	3.41	3.71319	6.95048e-05	0.00049879	GO:0009532//plastid stroma;GO:0042579//microbody	-	GO:0009719;GO:0050832//defense response to fungus	gi|147820249|emb|CAN75851.1|/1.93623e-46/hypothetical protein VITISV_041107 [Vitis vinifera]
Unigene42588_All	4	55	0.35	4.58	3.70992	4.25706e-05	0.000319155	-	-	-	gi|126077|sp|P13940.1|LEA29_GOSHI/1.19752e-39/RecName: Full=Late embryogenesis abundant protein D-29; Short=LEA D-29
Unigene55932_All	4	55	0.35	4.58	3.70992	4.25706e-05	0.000318846	-	-	-	gi|224066664|ref|XP_002302176.1|/2.08026e-25/predicted protein [Populus trichocarpa]
Unigene743_All	2	26	0.17	2.16	3.66742	0.000113971	0.000775482	-	GO:0016758//transferase activity, transferring hexosyl groups	-	gi|224129334|ref|XP_002320558.1|/7.50561e-73/predicted protein [Populus trichocarpa]
Unigene55589_All	2	26	0.17	2.16	3.66742	0.000113971	0.000775346	-	GO:0030528//transcription regulator activity	-	gi|297845800|ref|XP_002890781.1|/2.99975e-45/hypothetical protein ARALYDRAFT_473072 [Arabidopsis lyrata subsp. lyrata]
Unigene45290_All	2	26	0.17	2.16	3.66742	0.000113971	0.000775209	GO:0009536//plastid	GO:0008483//transaminase activity	GO:0006520//cellular amino acid metabolic process	gi|255537936|ref|XP_002510033.1|/5.11414e-51/branched-chain amino acid aminotransferase, putative [Ricinus communis]
Unigene85327_All	2	26	0.17	2.16	3.66742	0.000113971	0.000775072	-	-	-	-
Unigene45210_All	2	26	0.17	2.16	3.66742	0.000113971	0.000774936	GO:0044464//cell part	GO:0016787//hydrolase activity	GO:0044238//primary metabolic process	gi|225460231|ref|XP_002278194.1|/3.23132e-71/PREDICTED: hypothetical protein [Vitis vinifera]
Unigene47162_All	2	26	0.17	2.16	3.66742	0.000113971	0.000774799	-	-	-	-
Unigene87664_All	2	26	0.17	2.16	3.66742	0.000113971	0.000774663	-	-	-	-
Unigene35150_All	13	170	1.12	14.15	3.65923	2.03568e-07	2.23305e-06	-	GO:0005488//binding	-	gi|224062980|ref|XP_002300959.1|/5.32921e-103/predicted protein [Populus trichocarpa]
Unigene23562_All	3	39	0.26	3.25	3.64386	6.9509e-05	0.000498727	-	GO:0016628//oxidoreductase activity, acting on the CH-CH group of donors, NAD or NADP as acceptor;GO:0032559	GO:0008152//metabolic process;GO:0050896//response to stimulus	gi|255543357|ref|XP_002512741.1|/2.11881e-98/heat shock protein, putative [Ricinus communis]
Unigene97704_All	3	39	0.26	3.25	3.64386	6.9509e-05	0.000498635	-	-	-	-
Unigene44802_All	3	39	0.26	3.25	3.64386	6.9509e-05	0.000498542	-	-	-	-
Unigene1389_All	20	259	1.73	21.57	3.64018	2.18398e-09	2.98364e-08	-	-	-	gi|225424001|ref|XP_002283553.1|/1.66688e-32/PREDICTED: hypothetical protein [Vitis vinifera]
Unigene38295_All	47	608	4.06	50.62	3.64016	5.77316e-15	1.87798e-13	-	-	-	-
Unigene27250_All	6	77	0.52	6.41	3.62374	1.44349e-05	0.00011864	-	-	-	gi|225426126|ref|XP_002272721.1|/3.13319e-10/PREDICTED: hypothetical protein [Vitis vinifera]
Unigene37075_All	85	1085	7.35	90.34	3.61955	6.66134e-16	2.30488e-14	GO:0043231//intracellular membrane-bounded organelle;GO:0016020//membrane	-	-	gi|255576369|ref|XP_002529077.1|/8.56339e-16/conserved hypothetical protein [Ricinus communis]
Unigene35625_All	7	90	0.61	7.49	3.61808	8.12426e-06	6.98071e-05	-	GO:0016787//hydrolase activity	-	gi|225458637|ref|XP_002282810.1|/1.01822e-106/PREDICTED: hypothetical protein [Vitis vinifera]
Unigene44079_All	2	25	0.17	2.08	3.61298	0.000116131	0.000787956	-	GO:0005488//binding;GO:0004871//signal transducer activity;GO:0003824//catalytic activity	GO:0009312//oligosaccharide biosynthetic process;GO:0003006//developmental process involved in reproduction;GO:0009740//gibberellic acid mediated signaling pathway	gi|224068739|ref|XP_002302813.1|/1.60506e-152/predicted protein [Populus trichocarpa]
Unigene114361_All	3	38	0.26	3.16	3.60334	6.9514e-05	0.000498485	-	-	-	gi|224129990|ref|XP_002320721.1|/7.44315e-47/predicted protein [Populus trichocarpa]
Unigene43716_All	21	263	1.82	21.9	3.58892	1.13256e-09	1.5912e-08	-	-	-	gi|225449977|ref|XP_002271450.1|/8.8106e-49/PREDICTED: hypothetical protein [Vitis vinifera]
Unigene35024_All	7	87	0.61	7.24	3.56911	8.12426e-06	6.97295e-05	-	GO:0016757//transferase activity, transferring glycosyl groups	GO:0005975//carbohydrate metabolic process;GO:0000302//response to reactive oxygen species;GO:0009642//response to light intensity	gi|224130924|ref|XP_002320958.1|/3.6188e-158/predicted protein [Populus trichocarpa]
Unigene32570_All	2	24	0.17	2	3.55639	0.000120068	0.00081324	GO:0044464//cell part	GO:0043167//ion binding;GO:0008422//beta-glucosidase activity	GO:0044238//primary metabolic process	gi|71738561|gb|AAZ40342.1|/0/beta-1,3-glucanase 2 [Ziziphus jujuba]
Unigene15538_All	2	24	0.17	2	3.55639	0.000120068	0.000813097	-	-	-	gi|86277121|gb|ABC87936.1|/1.00225e-16/WRKY1 [Coffea canephora]
Unigene13657_All	2	24	0.17	2	3.55639	0.000120068	0.000812955	GO:0043231//intracellular membrane-bounded organelle	GO:0003677//DNA binding	GO:0010467//gene expression	gi|198449163|gb|ACH88751.1|/1.76568e-56/WRKY DNA binding protein [Fragaria x ananassa]
Unigene12820_All	24	291	2.07	24.23	3.54909	1.57493e-10	2.40161e-09	GO:0043231//intracellular membrane-bounded organelle	-	-	gi|255561174|ref|XP_002521599.1|/1.14902e-27/conserved hypothetical protein [Ricinus communis]
Unigene49772_All	81	979	7	81.51	3.54155	9.21486e-14	2.48087e-12	-	-	-	-
Unigene22705_All	3	36	0.26	3	3.52838	6.95398e-05	0.000498577	-	GO:0046872//metal ion binding	-	gi|224064760|ref|XP_002301549.1|/1.63826e-23/predicted protein [Populus trichocarpa]
Unigene16211_All	6	72	0.52	5.99	3.52597	1.44349e-05	0.000118413	-	GO:0016787//hydrolase activity;GO:0005488//binding	-	gi|296082767|emb|CBI21772.3|/1.66575e-20/unnamed protein product [Vitis vinifera]
Unigene33273_All	7	84	0.61	6.99	3.51841	8.12426e-06	6.98538e-05	-	GO:0005488//binding	-	gi|28300299|gb|AAO37645.1|/4.26946e-31/NBS-LRR resistance protein RGH1 [Manihot esculenta]
Unigene18805_All	4	48	0.35	4	3.51457	4.25708e-05	0.000318538	-	-	-	gi|147856442|emb|CAN82842.1|/2.2827e-06/hypothetical protein VITISV_019567 [Vitis vinifera]
Unigene23272_All	13	153	1.12	12.74	3.50779	2.03568e-07	2.23242e-06	GO:0043231//intracellular membrane-bounded organelle	-	GO:0000302//response to reactive oxygen species;GO:0009642//response to light intensity	gi|307135955|gb|ADN33815.1|/1.85538e-30/sterol regulatory element-binding protein site 2 protease [Cucumis melo subsp. melo]
Unigene12395_All	24	282	2.07	23.48	3.50373	1.57493e-10	2.40446e-09	-	-	-	-
Unigene33414_All	45	529	3.89	44.05	3.5013	4.19664e-14	1.22842e-12	-	-	-	gi|225434421|ref|XP_002272040.1|/1.06096e-12/PREDICTED: similar to DNA-binding protein [Vitis vinifera]
Unigene39368_All	2	23	0.17	1.92	3.4975	0.000127224	0.000857347	-	-	-	-
Unigene73607_All	2	23	0.17	1.92	3.4975	0.000127224	0.000857197	-	-	-	gi|255575760|ref|XP_002528779.1|/6.22086e-35/Major pollen allergen Ory s 1 precursor, putative [Ricinus communis]
Unigene13563_All	2	23	0.17	1.92	3.4975	0.000127224	0.000857047	-	-	-	-
Unigene44588_All	4	47	0.35	3.91	3.48174	4.2571e-05	0.000318478	-	-	-	gi|225426126|ref|XP_002272721.1|/1.60987e-47/PREDICTED: hypothetical protein [Vitis vinifera]
Unigene2159_All	4	46	0.35	3.83	3.45192	4.25712e-05	0.000318417	-	-	-	-
Unigene45349_All	20	227	1.73	18.9	3.44954	2.18398e-09	2.98258e-08	-	-	-	-
Unigene22317_All	6	68	0.52	5.66	3.44422	1.44349e-05	0.000118565	GO:0043231//intracellular membrane-bounded organelle	GO:0043167//ion binding;GO:0016160//amylase activity	GO:0005976//polysaccharide metabolic process	gi|5031285|gb|AAD38148.1|AF139501_1/2.56025e-97/beta-amylase [Prunus armeniaca]
Unigene6999_All	3	34	0.26	2.83	3.44422	6.96246e-05	0.000499093	-	-	-	gi|225465369|ref|XP_002276380.1|/1.0407e-07/PREDICTED: hypothetical protein [Vitis vinifera]
Unigene13155_All	67	754	5.79	62.78	3.43867	0	0	-	-	GO:0006952//defense response	gi|255583771|ref|XP_002532638.1|/1.58638e-36/conserved hypothetical protein [Ricinus communis]
Unigene90773_All	2	22	0.17	1.83	3.42824	0.000140192	0.000937043	-	-	-	-
Unigene37614_All	2	22	0.17	1.83	3.42824	0.000140192	0.000936881	GO:0031410//cytoplasmic vesicle	-	-	gi|255551979|ref|XP_002517034.1|/2.94245e-16/conserved hypothetical protein [Ricinus communis]
Unigene31532_All	2	22	0.17	1.83	3.42824	0.000140192	0.000936719	-	-	-	gi|302398999|gb|ADL36794.1|/4.09171e-16/NAC domain class transcription factor [Malus x domestica]
Unigene54867_All	2	22	0.17	1.83	3.42824	0.000140192	0.000936557	GO:0005622//intracellular	GO:0016779//nucleotidyltransferase activity;GO:0004518//nuclease activity	-	gi|147814790|emb|CAN74413.1|/2.66283e-48/hypothetical protein VITISV_042394 [Vitis vinifera]
Unigene54741_All	2	22	0.17	1.83	3.42824	0.000140192	0.000936395	GO:0044431//Golgi apparatus part	GO:0022892	GO:0048193//Golgi vesicle transport;GO:0015031//protein transport	gi|224085031|ref|XP_002307466.1|/9.84133e-44/predicted protein [Populus trichocarpa]
Unigene59986_All	64	711	5.53	59.2	3.42025	0	0	GO:0009528//plastid inner membrane;GO:0009534//chloroplast thylakoid	GO:0046914//transition metal ion binding;GO:0016655//oxidoreductase activity, acting on NADH or NADPH, quinone or similar compound as acceptor	GO:0008152//metabolic process	gi|118488767|gb|ABK96194.1|/3.32003e-130/unknown [Populus trichocarpa]
Unigene68211_All	212	2356	18.33	196.17	3.41983	4.08562e-14	1.20323e-12	-	-	-	-
Unigene47093_All	138	1524	11.93	126.89	3.41091	2.55796e-13	5.98098e-12	-	-	GO:0045333//cellular respiration	gi|224104523|ref|XP_002313466.1|/2.4249e-11/predicted protein [Populus trichocarpa]
Unigene43298_All	8	88	0.69	7.33	3.40914	4.5019e-06	4.04762e-05	-	-	-	gi|225459742|ref|XP_002285895.1|/1.02676e-174/PREDICTED: hypothetical protein [Vitis vinifera]
Unigene12961_All	3	33	0.26	2.75	3.40285	6.97232e-05	0.000499707	-	-	-	-
Unigene27211_All	6	66	0.52	5.5	3.40285	1.44349e-05	0.000118489	-	-	-	gi|255540171|ref|XP_002511150.1|/9.58679e-07/metal ion binding protein, putative [Ricinus communis]
Unigene43394_All	3	33	0.26	2.75	3.40285	6.97232e-05	0.000499614	-	-	-	gi|28300303|gb|AAO37646.1|/1.2773e-61/NBS-LRR resistance protein RGH2 [Manihot esculenta]
Unigene42478_All	6	66	0.52	5.5	3.40285	1.44349e-05	0.000118388	GO:0031224//intrinsic to membrane	-	-	gi|288559198|sp|C6SVQ5.1|U497C_SOYBN/4.53311e-09/RecName: Full=UPF0497 membrane protein 12
Unigene70319_All	5	54	0.43	4.5	3.38752	2.51312e-05	0.000196985	GO:0043231//intracellular membrane-bounded organelle	-	-	gi|255573767|ref|XP_002527804.1|/1.14105e-36/conserved hypothetical protein [Ricinus communis]
Unigene12015_All	490	5312	42.36	442.29	3.38422	0	0	-	GO:0016628//oxidoreductase activity, acting on the CH-CH group of donors, NAD or NADP as acceptor;GO:0032559	GO:0009642//response to light intensity;GO:0044267//cellular protein metabolic process;GO:0000302//response to reactive oxygen species	gi|224099789|ref|XP_002311619.1|/0/predicted protein [Populus trichocarpa]
Unigene17390_All	7	76	0.61	6.33	3.37532	8.12426e-06	6.98382e-05	-	-	-	-
Unigene81454_All	24	257	2.07	21.4	3.36991	1.57493e-10	2.40637e-09	-	-	-	-
Unigene1984_All	6	64	0.52	5.33	3.35755	1.44349e-05	0.000118439	-	-	-	-
Unigene68219_All	3	32	0.26	2.66	3.35484	6.99014e-05	0.000500798	-	-	-	-
Unigene11443_All	3	32	0.26	2.66	3.35484	6.99014e-05	0.000500705	GO:0043231//intracellular membrane-bounded organelle	GO:0051536//iron-sulfur cluster binding;GO:0043169//cation binding	-	gi|255550341|ref|XP_002516221.1|/7.25921e-39/adrenodoxin, putative [Ricinus communis]
Unigene35245_All	3	32	0.26	2.66	3.35484	6.99014e-05	0.000500612	-	GO:0048037//cofactor binding;GO:0016651//oxidoreductase activity, acting on NADH or NADPH	GO:0008152//metabolic process	gi|224065531|ref|XP_002301843.1|/1.62252e-169/predicted protein [Populus trichocarpa]
Unigene76757_All	4	43	0.35	3.58	3.35453	4.25738e-05	0.000318375	GO:0016020//membrane;GO:0030312//external encapsulating structure;GO:0009536//plastid	GO:0016887//ATPase activity;GO:0016628//oxidoreductase activity, acting on the CH-CH group of donors, NAD or NADP as acceptor;GO:0032559	GO:0006950//response to stress;GO:0044267//cellular protein metabolic process	gi|255543359|ref|XP_002512742.1|/3.11566e-34/heat shock protein, putative [Ricinus communis]
Unigene40446_All	33	350	2.85	29.14	3.35397	6.46594e-13	1.32337e-11	GO:0044421//extracellular region part	-	-	gi|224095017|ref|XP_002310329.1|/1.51023e-17/predicted protein [Populus trichocarpa]
Unigene1166_All	21	223	1.82	18.57	3.35096	1.13256e-09	1.59004e-08	GO:0043231//intracellular membrane-bounded organelle	GO:0016628//oxidoreductase activity, acting on the CH-CH group of donors, NAD or NADP as acceptor	GO:0008152//metabolic process	gi|116077990|dbj|BAF34846.1|/1.48014e-135/pinoresinol-lariciresinol reductase homolog [Lotus japonicus]
Unigene5821_All	35	371	3.03	30.89	3.34975	2.68674e-13	6.20685e-12	-	-	-	-
Unigene18853_All	94	993	8.13	82.68	3.34621	0	0	GO:0031224//intrinsic to membrane	GO:0015291//secondary active transmembrane transporter activity	GO:0015698//inorganic anion transport	gi|255567508|ref|XP_002524733.1|/5.57339e-21/sulfate transporter, putative [Ricinus communis]
Unigene23488_All	5	52	0.43	4.33	3.33196	2.51312e-05	0.000197386	-	-	-	gi|225427189|ref|XP_002277964.1|/3.33035e-52/PREDICTED: hypothetical protein [Vitis vinifera]
Unigene17373_All	5	52	0.43	4.33	3.33196	2.51312e-05	0.000197306	GO:0016020//membrane;GO:0031410//cytoplasmic vesicle	-	-	gi|255648175|gb|ACU24541.1|/3.18169e-71/unknown [Glycine max]
Unigene45091_All	5	52	0.43	4.33	3.33196	2.51312e-05	0.000197266	GO:0044424//intracellular part	GO:0016628//oxidoreductase activity, acting on the CH-CH group of donors, NAD or NADP as acceptor;GO:0000166//nucleotide binding	GO:0006633//fatty acid biosynthetic process;GO:0006950//response to stress;GO:0009694//jasmonic acid metabolic process	gi|255570925|ref|XP_002526414.1|/7.83716e-88/12-oxophytodienoate reductase opr, putative [Ricinus communis]
Unigene17411_All	565	5856	48.85	487.59	3.31924	9.05498e-13	1.76971e-11	-	-	-	-
Unigene61864_All	8	82	0.69	6.83	3.30722	4.5019e-06	4.04385e-05	-	GO:0033764	GO:0008152//metabolic process	gi|225456658|ref|XP_002271524.1|/4.95929e-59/PREDICTED: hypothetical protein [Vitis vinifera]
Unigene43072_All	13	133	1.12	11.07	3.30508	2.03568e-07	2.23369e-06	GO:0016020//membrane	-	-	gi|225435520|ref|XP_002285555.1|/0/PREDICTED: hypothetical protein [Vitis vinifera]
Unigene37437_All	5	51	0.43	4.25	3.30505	2.51314e-05	0.000196907	GO:0009536//plastid	-	-	gi|225450232|ref|XP_002266606.1|/0/PREDICTED: hypothetical protein [Vitis vinifera]
Unigene46078_All	50	510	4.32	42.46	3.297	6.12844e-14	1.72959e-12	-	GO:0005488//binding	-	gi|225452849|ref|XP_002283706.1|/7.81917e-81/PREDICTED: hypothetical protein [Vitis vinifera]
Unigene38965_All	33	334	2.85	27.81	3.28657	6.46594e-13	1.32619e-11	GO:0030529//ribonucleoprotein complex;GO:0009536//plastid	GO:0003723//RNA binding;GO:0005198//structural molecule activity	GO:0010467//gene expression	gi|290487270|gb|ADD30019.1|/3.97483e-36/ribosomal protein S18 [Heuchera sanguinea]
Unigene679_All	15	152	1.3	12.66	3.28369	5.6593e-08	6.63433e-07	GO:0044464//cell part	GO:0032561	GO:0035556//intracellular signal transduction	gi|224126377|ref|XP_002319823.1|/1.59803e-109/predicted protein [Populus trichocarpa]
Unigene61610_All	24	242	2.07	20.15	3.28308	1.57493e-10	2.41019e-09	-	-	-	-
Unigene11301_All	9	91	0.78	7.58	3.28065	2.46422e-06	2.3233e-05	-	-	-	gi|225450683|ref|XP_002283194.1|/3.83698e-19/PREDICTED: hypothetical protein isoform 2 [Vitis vinifera]
Unigene115773_All	23	232	1.99	19.32	3.27925	3.03926e-10	4.51674e-09	GO:0009521;GO:0031224//intrinsic to membrane;GO:0009534//chloroplast thylakoid;GO:0042716	GO:0046914//transition metal ion binding;GO:0009055//electron carrier activity	GO:0051234//establishment of localization;GO:0009767//photosynthetic electron transport chain	gi|295136955|ref|YP_003587788.1|/2.05592e-95/photosystem II protein D2 [Lathyrus sativus]
Unigene2599_All	15	151	1.3	12.57	3.2734	5.6593e-08	6.63836e-07	GO:0031224//intrinsic to membrane	GO:0030554//adenyl nucleotide binding;GO:0050664//oxidoreductase activity, acting on NADH or NADPH, oxygen as acceptor;GO:0016209//antioxidant activity;GO:0046914//transition metal ion binding	GO:0032501//multicellular organismal process;GO:0006950//response to stress;GO:0008152//metabolic process	gi|154146632|emb|CAM35833.1|/7.16119e-169/respiratory burst oxidase homologue [Medicago truncatula]
Unigene19580_All	266	2670	23	222.31	3.27287	3.62154e-13	8.07158e-12	-	GO:0016892;GO:0003676//nucleic acid binding	GO:0032502//developmental process	gi|9957752|gb|AAG09465.1|AF227522_1/2.67511e-25/S-like ribonuclease [Prunus dulcis]
Unigene75577_All	3	30	0.26	2.5	3.26534	7.07976e-05	0.000506748	-	-	-	-
Unigene1406_All	3	30	0.26	2.5	3.26534	7.07976e-05	0.000506654	-	GO:0016706//oxidoreductase activity, acting on paired donors, with incorporation or reduction of molecular oxygen, 2-oxoglutarate as one donor, and incorporation of one atom each of oxygen into both donors	GO:0009699//phenylpropanoid biosynthetic process	gi|224148644|ref|XP_002336690.1|/1.87187e-65/predicted protein [Populus trichocarpa]
Unigene47095_All	3	30	0.26	2.5	3.26534	7.07976e-05	0.00050656	-	-	GO:0010468//regulation of gene expression	gi|302399037|gb|ADL36813.1|/1.96865e-36/SCL domain class transcription factor [Malus x domestica]
Unigene46341_All	3	30	0.26	2.5	3.26534	7.07976e-05	0.000506466	GO:0043231//intracellular membrane-bounded organelle	GO:0030528//transcription regulator activity;GO:0003676//nucleic acid binding	GO:0006952//defense response;GO:0051707//response to other organism;GO:0009743//response to carbohydrate stimulus;GO:0006350//transcription	gi|302399139|gb|ADL36864.1|/7.22942e-73/WRKY domain class transcription factor [Malus x domestica]
Unigene6705_All	21	209	1.82	17.4	3.25708	1.13256e-09	1.59062e-08	-	GO:0005488//binding;GO:0035251//UDP-glucosyltransferase activity	GO:0005984//disaccharide metabolic process	gi|186397273|dbj|BAG30918.1|/6.48884e-50/sucrose phosphate synthase [Pyrus pyrifolia]
Unigene112679_All	7	70	0.61	5.83	3.25661	8.12426e-06	6.97605e-05	-	-	-	gi|302142778|emb|CBI19981.3|/4.47787e-25/unnamed protein product [Vitis vinifera]
Unigene41425_All	8	79	0.69	6.58	3.25342	4.5019e-06	4.04009e-05	-	-	-	gi|255637255|gb|ACU18958.1|/1.02655e-37/unknown [Glycine max]
Unigene45582_All	28	277	2.42	23.06	3.25231	1.16303e-11	1.97142e-10	GO:0009521;GO:0009534//chloroplast thylakoid	GO:0043169//cation binding;GO:0051536//iron-sulfur cluster binding;GO:0003824//catalytic activity	GO:0051234//establishment of localization;GO:0009767//photosynthetic electron transport chain	gi|7525086|ref|NP_051110.1|/2.8391e-44/photosystem I subunit VII [Arabidopsis thaliana]
Unigene41942_All	4	40	0.35	3.33	3.2501	4.25892e-05	0.000318429	GO:0009536//plastid	GO:0046914//transition metal ion binding;GO:0016702//oxidoreductase activity, acting on single donors with incorporation of molecular oxygen, incorporation of two atoms of oxygen	GO:0009642//response to light intensity;GO:0051707//response to other organism;GO:0006633//fatty acid biosynthetic process;GO:0009694//jasmonic acid metabolic process;GO:0009719;GO:0042221//response to chemical stimulus;GO:0006950//response to stress	gi|224119582|ref|XP_002331196.1|/0/predicted protein [Populus trichocarpa]
Unigene538_All	9	89	0.78	7.41	3.24793	2.46422e-06	2.3199e-05	-	GO:0005488//binding	-	gi|255586867|ref|XP_002534043.1|/1.28043e-60/GATA transcription factor, putative [Ricinus communis]
Unigene38293_All	5	49	0.43	4.08	3.24616	2.51316e-05	0.000196868	-	-	-	-
Unigene46192_All	16	157	1.38	13.07	3.24352	2.96712e-08	3.5986e-07	GO:0019897//extrinsic to plasma membrane	GO:0004683//calmodulin-dependent protein kinase activity;GO:0005488//binding	-	gi|224103489|ref|XP_002313076.1|/4.21669e-167/predicted protein [Populus trichocarpa]
Unigene36193_All	7	69	0.61	5.75	3.23668	8.12426e-06	6.9714e-05	-	-	-	gi|225458814|ref|XP_002285260.1|/9.65136e-07/PREDICTED: hypothetical protein [Vitis vinifera]
Unigene73970_All	24	234	2.07	19.48	3.23429	1.57493e-10	2.40542e-09	-	-	GO:0010468//regulation of gene expression;GO:0006350//transcription	gi|224095543|ref|XP_002310408.1|/4.11909e-10/AP2/ERF domain-containing transcription factor [Populus trichocarpa]
Unigene52031_All	18	176	1.56	14.65	3.23128	8.0851e-09	1.04252e-07	GO:0043231//intracellular membrane-bounded organelle	-	GO:0010468//regulation of gene expression;GO:0006350//transcription	gi|255545454|ref|XP_002513787.1|/2.09304e-33/Transcriptional factor TINY, putative [Ricinus communis]
Unigene43458_All	20	193	1.73	16.07	3.21553	2.18398e-09	2.99105e-08	-	GO:0016301//kinase activity;GO:0032559	GO:0009108//coenzyme biosynthetic process;GO:0006084//acetyl-CoA metabolic process	gi|225425559|ref|XP_002267027.1|/6.33742e-115/PREDICTED: hypothetical protein [Vitis vinifera]
Unigene1048_All	4	39	0.35	3.25	3.21501	4.2604e-05	0.000318416	-	-	-	gi|225452825|ref|XP_002278235.1|/2.01928e-137/PREDICTED: hypothetical protein [Vitis vinifera]
Unigene53113_All	3	29	0.26	2.41	3.21245	7.18274e-05	0.000513452	-	GO:0004091//carboxylesterase activity	GO:0006007//glucose catabolic process	gi|255644495|gb|ACU22751.1|/2.17113e-43/unknown [Glycine max]
Unigene26690_All	3	29	0.26	2.41	3.21245	7.18274e-05	0.000513357	GO:0043231//intracellular membrane-bounded organelle;GO:0016020//membrane	GO:0016628//oxidoreductase activity, acting on the CH-CH group of donors, NAD or NADP as acceptor;GO:0032559	GO:0006950//response to stress;GO:0008152//metabolic process;GO:0010038//response to metal ion	gi|224073851|ref|XP_002304187.1|/5.68275e-22/predicted protein [Populus trichocarpa]
Unigene115843_All	2286	21485	197.64	1788.91	3.17813	0	0	-	-	GO:0006950//response to stress;GO:0045333//cellular respiration	gi|224123064|ref|XP_002318984.1|/1.47859e-51/predicted protein [Populus trichocarpa]
Unigene33447_All	4	38	0.35	3.16	3.1745	4.26304e-05	0.000318551	-	GO:0016462//pyrophosphatase activity;GO:0032559	GO:0050896//response to stimulus;GO:0043170	gi|225457237|ref|XP_002284179.1|/0/PREDICTED: hypothetical protein [Vitis vinifera]
Unigene86787_All	196	1837	16.95	152.95	3.1737	2.58682e-13	6.03018e-12	-	-	-	-
Unigene56575_All	7	66	0.61	5.5	3.17255	8.12426e-06	6.96675e-05	-	-	-	-
Unigene9111_All	23	215	1.99	17.9	3.16912	3.03926e-10	4.51327e-09	-	GO:0016706//oxidoreductase activity, acting on paired donors, with incorporation or reduction of molecular oxygen, 2-oxoglutarate as one donor, and incorporation of one atom each of oxygen into both donors	GO:0009699//phenylpropanoid biosynthetic process	gi|2688828|gb|AAB88878.1|/5.37824e-73/ethylene-forming-enzyme-like dioxygenase [Prunus armeniaca]
Unigene29127_All	118	1101	10.2	91.67	3.16788	0	0	GO:0043231//intracellular membrane-bounded organelle	GO:0030528//transcription regulator activity;GO:0001071//nucleic acid binding transcription factor activity	GO:0009725//response to hormone stimulus;GO:0006950//response to stress	gi|302399005|gb|ADL36797.1|/5.36708e-50/NAC domain class transcription factor [Malus x domestica]
Unigene44218_All	98	913	8.47	76.02	3.16595	5.68434e-14	1.61846e-12	GO:0009536//plastid	-	-	gi|255546077|ref|XP_002514098.1|/0/conserved hypothetical protein [Ricinus communis]
Unigene76423_All	3	28	0.26	2.33	3.16375	7.36656e-05	0.000525424	GO:0044432//endoplasmic reticulum part;GO:0030312//external encapsulating structure;GO:0009536//plastid;GO:0016020//membrane	GO:0016628//oxidoreductase activity, acting on the CH-CH group of donors, NAD or NADP as acceptor;GO:0032559	GO:0043161//proteasomal ubiquitin-dependent protein catabolic process;GO:0000741//karyogamy;GO:0006950//response to stress;GO:0000904//cell morphogenesis involved in differentiation	gi|296089684|emb|CBI39503.3|/0/unnamed protein product [Vitis vinifera]
Unigene76104_All	3	28	0.26	2.33	3.16375	7.36656e-05	0.000525327	-	-	-	gi|225445774|ref|XP_002274694.1|/1.22849e-29/PREDICTED: hypothetical protein [Vitis vinifera]
Unigene32542_All	8	74	0.69	6.16	3.15826	4.5019e-06	4.04573e-05	GO:0044464//cell part	GO:0008375//acetylglucosaminyltransferase activity	GO:0006486//protein glycosylation	gi|296081354|emb|CBI16787.3|/0/unnamed protein product [Vitis vinifera]
Unigene8986_All	5	46	0.43	3.83	3.15494	2.5134e-05	0.000196847	-	-	-	gi|224115864|ref|XP_002332076.1|/4.50791e-17/predicted protein [Populus trichocarpa]
Unigene69708_All	16	147	1.38	12.24	3.14886	2.96712e-08	3.602e-07	-	-	-	gi|169260854|gb|ACA52107.1|/2.76993e-14/zinc finger protein ZFP248 [Arachis hypogaea]
Unigene25857_All	7	65	0.61	5.41	3.14875	8.12426e-06	6.9745e-05	-	-	-	-
Unigene33215_All	18	166	1.56	13.82	3.14714	8.0851e-09	1.04148e-07	GO:0043231//intracellular membrane-bounded organelle	GO:0030528//transcription regulator activity;GO:0001071//nucleic acid binding transcription factor activity;GO:0003677//DNA binding	GO:0010468//regulation of gene expression;GO:0009408//response to heat;GO:0006350//transcription;GO:0010557	gi|224092170|ref|XP_002309492.1|/2.13849e-69/predicted protein [Populus trichocarpa]
Unigene8162_All	4	37	0.35	3.08	3.1375	4.26774e-05	0.000318779	GO:0000139//Golgi membrane;GO:0031224//intrinsic to membrane	GO:0016758//transferase activity, transferring hexosyl groups	GO:0006464//protein modification process;GO:0033692//cellular polysaccharide biosynthetic process	gi|34556077|emb|CAE46658.1|/2.39831e-26/putative alpha4-fucosyltransferase [Ipomoea nil]
Unigene43368_All	25	228	2.16	18.98	3.13538	8.16762e-11	1.28196e-09	GO:0009534//chloroplast thylakoid;GO:0033178//proton-transporting two-sector ATPase complex, catalytic domain	GO:0015078//hydrogen ion transmembrane transporter activity;GO:0015662//ATPase activity, coupled to transmembrane movement of ions, phosphorylative mechanism;GO:0019829//cation-transporting ATPase activity;GO:0032559	GO:0015986//ATP synthesis coupled proton transport	gi|297837989|ref|XP_002886876.1|/0/H+-transporting two-sector ATPase, alpha/beta subunit, central region [Arabidopsis lyrata subsp. lyrata]
Unigene50288_All	54	492	4.67	40.97	3.13307	6.17284e-14	1.73704e-12	-	GO:0046914//transition metal ion binding	GO:0009725//response to hormone stimulus;GO:0006970//response to osmotic stress;GO:0009743//response to carbohydrate stimulus;GO:0006714	gi|224131904|ref|XP_002321207.1|/1.83833e-50/predicted protein [Populus trichocarpa]
Unigene19232_All	35	319	3.03	26.56	3.13187	2.68674e-13	6.20314e-12	-	-	-	-
Unigene60921_All	14	127	1.21	10.57	3.1269	1.07557e-07	1.21724e-06	-	-	-	-
Unigene10988_All	46	417	3.98	34.72	3.12493	1.01696e-13	2.68545e-12	-	-	-	gi|224066247|ref|XP_002302045.1|/1.17969e-74/predicted protein [Populus trichocarpa]
Unigene75204_All	20	181	1.73	15.07	3.12284	2.18398e-09	2.97837e-08	-	-	-	-
Unigene20943_All	64	578	5.53	48.13	3.12159	0	0	-	-	-	gi|297737710|emb|CBI26911.3|/3.84347e-07/unnamed protein product [Vitis vinifera]
Unigene22401_All	24	216	2.07	17.98	3.11869	1.57493e-10	2.40256e-09	GO:0043234//protein complex	GO:0043169//cation binding;GO:0004721//phosphoprotein phosphatase activity	GO:0010118//stomatal movement;GO:0009738//abscisic acid mediated signaling pathway;GO:0006950//response to stress;GO:0006464//protein modification process	gi|7768151|emb|CAB90633.1|/2.2996e-54/protein phpsphatase 2C (PP2C) [Fagus sylvatica]
Unigene2680_All	160	1438	13.83	119.73	3.11391	1.65201e-13	4.10133e-12	-	-	-	gi|302144184|emb|CBI23311.3|/1.53924e-15/unnamed protein product [Vitis vinifera]
Unigene19481_All	3	27	0.26	2.25	3.11334	7.69354e-05	0.000547128	-	-	-	gi|224113023|ref|XP_002316365.1|/1.86031e-08/predicted protein [Populus trichocarpa]
Unigene47107_All	3	27	0.26	2.25	3.11334	7.69354e-05	0.000547027	-	GO:0005515//protein binding	-	gi|255647074|gb|ACU24005.1|/7.13842e-31/unknown [Glycine max]
Unigene29399_All	45	404	3.89	33.64	3.11234	4.19664e-14	1.22936e-12	GO:0043231//intracellular membrane-bounded organelle	GO:0030528//transcription regulator activity;GO:0003676//nucleic acid binding;GO:0001071//nucleic acid binding transcription factor activity	GO:0009743//response to carbohydrate stimulus;GO:0010468//regulation of gene expression;GO:0006351//transcription, DNA-dependent	gi|193237565|dbj|BAG50059.1|/9.88982e-22/transcription factor AP2-EREBP [Lotus japonicus]
Unigene79363_All	10	89	0.86	7.41	3.10706	1.33559e-06	1.31113e-05	-	GO:0003824//catalytic activity	-	gi|255549331|ref|XP_002515719.1|/0/transferase, transferring glycosyl groups, putative [Ricinus communis]
Unigene21480_All	24	214	2.07	17.82	3.10579	1.57493e-10	2.40066e-09	-	GO:0016846//carbon-sulfur lyase activity	-	gi|255558902|ref|XP_002520474.1|/9.31435e-26/glutathione s-transferase, putative [Ricinus communis]
Unigene11197_All	7	63	0.61	5.25	3.10544	8.12428e-06	6.96367e-05	-	-	-	gi|224111418|ref|XP_002315848.1|/2.86974e-82/predicted protein [Populus trichocarpa]
Unigene14584_All	81	722	7	60.12	3.10242	9.21486e-14	2.48434e-12	-	-	-	-
Unigene58712_All	4	36	0.35	3	3.09954	4.2761e-05	0.00031928	-	-	-	-
Unigene11919_All	4	36	0.35	3	3.09954	4.2761e-05	0.000319218	GO:0005622//intracellular	-	-	gi|224118818|ref|XP_002317914.1|/3.712e-122/predicted protein [Populus trichocarpa]
Unigene10044_All	4	36	0.35	3	3.09954	4.2761e-05	0.000319156	GO:0043231//intracellular membrane-bounded organelle	GO:0003677//DNA binding;GO:0001071//nucleic acid binding transcription factor activity;GO:0005515//protein binding	GO:0010468//regulation of gene expression;GO:0006351//transcription, DNA-dependent;GO:0006952//defense response;GO:0009743//response to carbohydrate stimulus	gi|224144289|ref|XP_002325248.1|/1.21692e-17/predicted protein [Populus trichocarpa]
Unigene96011_All	49	435	4.24	36.22	3.09465	6.39488e-14	1.78262e-12	GO:0009521;GO:0031224//intrinsic to membrane;GO:0009534//chloroplast thylakoid	GO:0046906//tetrapyrrole binding;GO:0043169//cation binding	GO:0006464//protein modification process;GO:0006091//generation of precursor metabolites and energy	gi|255557387|ref|XP_002519724.1|/4.52678e-33/chlorophyll A/B binding protein, putative [Ricinus communis]
Unigene12682_All	7	62	0.61	5.16	3.08049	8.12428e-06	6.96522e-05	-	-	-	gi|255543927|ref|XP_002513026.1|/1.08156e-10/NADH dehydrogenase, putative [Ricinus communis]
Unigene18421_All	212	1846	18.33	153.7	3.06784	4.08562e-14	1.20048e-12	-	GO:0004672//protein kinase activity;GO:0016628//oxidoreductase activity, acting on the CH-CH group of donors, NAD or NADP as acceptor;GO:0032559	GO:0050896//response to stimulus;GO:0006464//protein modification process	gi|168029415|ref|XP_001767221.1|/2.47582e-47/predicted protein [Physcomitrella patens subsp. patens]
Unigene23822_All	8	69	0.69	5.75	3.05889	4.5019e-06	4.04856e-05	-	-	-	-
Unigene82527_All	7	61	0.61	5.08	3.05795	8.12428e-06	6.96212e-05	-	-	-	-
Unigene11720_All	7	61	0.61	5.08	3.05795	8.12428e-06	6.96058e-05	-	-	-	gi|224150393|ref|XP_002336950.1|/3.40114e-26/predicted protein [Populus trichocarpa]
Unigene46995_All	23	199	1.99	16.57	3.05773	3.03926e-10	4.51848e-09	-	-	-	-
Unigene30982_All	5	43	0.43	3.58	3.05755	2.5147e-05	0.000196909	-	GO:0016740//transferase activity	-	gi|224139884|ref|XP_002323324.1|/8.1735e-82/predicted protein [Populus trichocarpa]
Unigene42855_All	5	43	0.43	3.58	3.05755	2.5147e-05	0.000196869	GO:0043231//intracellular membrane-bounded organelle	-	-	gi|225462937|ref|XP_002266670.1|/3.98229e-15/PREDICTED: hypothetical protein [Vitis vinifera]
Unigene2736_All	4	35	0.35	2.91	3.05559	4.29088e-05	0.000320198	-	-	-	gi|297738903|emb|CBI28148.3|/1.84952e-15/unnamed protein product [Vitis vinifera]
Unigene51591_All	4	35	0.35	2.91	3.05559	4.29088e-05	0.000320136	-	GO:0016884//carbon-nitrogen ligase activity, with glutamine as amido-N-donor;GO:0032559	GO:0009642//response to light intensity;GO:0009746;GO:0009267//cellular response to starvation;GO:0009064//glutamine family amino acid metabolic process;GO:0034285;GO:0006528//asparagine metabolic process	gi|255571524|ref|XP_002526709.1|/9.01792e-13/asparagine synthetase, putative [Ricinus communis]
Unigene29633_All	4	35	0.35	2.91	3.05559	4.29088e-05	0.000320074	-	-	-	gi|255566606|ref|XP_002524287.1|/3.12503e-34/conserved hypothetical protein [Ricinus communis]
Unigene112533_All	3	26	0.26	2.16	3.05445	8.27332e-05	0.000583946	-	-	-	-
Unigene67337_All	324	2794	28.01	232.64	3.05409	5.61772e-14	1.60542e-12	-	-	-	-
Unigene105620_All	512	4377	44.27	364.44	3.04128	6.17284e-13	1.27284e-11	-	-	-	-
Unigene41621_All	49	418	4.24	34.8	3.03695	6.39488e-14	1.78391e-12	-	-	-	-
Unigene2099_All	60	510	5.19	42.46	3.0323	0	0	-	GO:0016740//transferase activity	-	gi|255558728|ref|XP_002520388.1|/3.16498e-23/Brassinosteroid-regulated protein BRU1 precursor, putative [Ricinus communis]
Unigene47204_All	17	144	1.47	11.99	3.02794	1.55087e-08	1.94325e-07	-	GO:0046872//metal ion binding;GO:0016628//oxidoreductase activity, acting on the CH-CH group of donors, NAD or NADP as acceptor	GO:0008152//metabolic process	gi|225430866|ref|XP_002274784.1|/5.22079e-48/PREDICTED: hypothetical protein [Vitis vinifera]
Unigene35562_All	121	1017	10.46	84.68	3.01714	1.00808e-13	2.67666e-12	-	-	-	gi|297736348|emb|CBI25071.3|/7.32537e-98/unnamed protein product [Vitis vinifera]
Unigene21725_All	33	277	2.85	23.06	3.01636	6.46594e-13	1.32408e-11	-	-	-	gi|237899605|gb|ACR33107.1|/5.43379e-67/verticillium wilt disease resistance protein [Solanum lycopersicum]
Unigene24674_All	8	67	0.69	5.58	3.0156	4.5019e-06	4.04951e-05	-	-	-	gi|156713649|emb|CAM58451.1|/6.83376e-72/myb factor [Humulus lupulus]
Unigene68024_All	8	67	0.69	5.58	3.0156	4.5019e-06	4.04197e-05	-	-	-	-
Unigene21754_All	3	25	0.26	2.08	3	9.29766e-05	0.000650297	GO:0031224//intrinsic to membrane	-	-	gi|225448713|ref|XP_002280844.1|/8.27339e-163/PREDICTED: hypothetical protein [Vitis vinifera]
Unigene30219_All	3	25	0.26	2.08	3	9.29766e-05	0.000650179	-	-	-	-
Unigene42943_All	6	50	0.52	4.16	3	1.44362e-05	0.000118349	-	-	-	-
Unigene35427_All	3	25	0.26	2.08	3	9.29766e-05	0.000650061	-	-	-	gi|148807205|gb|ABR13312.1|/1.19331e-27/putative wound-induced protein [Prunus dulcis]
Unigene52034_All	3	25	0.26	2.08	3	9.29766e-05	0.000649943	-	-	-	gi|296086046|emb|CBI31487.3|/5.50214e-29/unnamed protein product [Vitis vinifera]
Unigene50323_All	3	25	0.26	2.08	3	9.29766e-05	0.000649826	GO:0005576//extracellular region;GO:0030312//external encapsulating structure	GO:0016798//hydrolase activity, acting on glycosyl bonds;GO:0016758//transferase activity, transferring hexosyl groups	GO:0045229//external encapsulating structure organization;GO:0044042//glucan metabolic process	gi|82621244|gb|ABB86296.1|/5.61918e-21/xyloglucan endotransglucosylase hydrolase [Rosa x borboniana]
Unigene13667_All	63	522	5.45	43.46	2.99536	0	0	-	GO:0005488//binding	-	gi|297742102|emb|CBI33889.3|/1.75716e-17/unnamed protein product [Vitis vinifera]
Unigene40064_All	8	66	0.69	5.5	2.99476	4.5019e-06	4.04103e-05	-	GO:0005488//binding	-	gi|224141003|ref|XP_002323865.1|/3.79288e-26/predicted protein [Populus trichocarpa]
Unigene44451_All	10	82	0.86	6.83	2.98948	1.33559e-06	1.31079e-05	GO:0031224//intrinsic to membrane;GO:0009534//chloroplast thylakoid	GO:0048037//cofactor binding;GO:0050136//NADH dehydrogenase (quinone) activity	GO:0022904//respiratory electron transport chain	gi|309321483|gb|ADO65024.1|/0/NADH-plastoquinone oxidoreductase subunit 4 [Prunus persica]
Unigene31638_All	15	124	1.3	10.32	2.98886	5.6593e-08	6.63635e-07	-	GO:0046872//metal ion binding	-	gi|255630988|gb|ACU15858.1|/4.29308e-46/unknown [Glycine max]
Unigene94815_All	5	41	0.43	3.41	2.98736	2.51804e-05	0.000197051	-	-	-	-
Unigene56418_All	130	1065	11.24	88.68	2.97997	0	0	GO:0044424//intracellular part	GO:0016628//oxidoreductase activity, acting on the CH-CH group of donors, NAD or NADP as acceptor;GO:0000166//nucleotide binding	GO:0006633//fatty acid biosynthetic process	gi|44917010|dbj|BAD12184.1|/2.15376e-35/12-oxophytodienoic acid 10, 11-reductase [Pisum sativum]
Unigene694_All	35	287	3.03	23.9	2.97962	2.68674e-13	6.19943e-12	-	-	-	gi|224062147|ref|XP_002300778.1|/1.05605e-28/predicted protein [Populus trichocarpa]
Unigene31189_All	44	359	3.8	29.89	2.97559	9.85878e-14	2.63037e-12	-	-	-	gi|153805698|gb|ABS52574.1|/9.30212e-14/nodulin family protein [Gossypium hirsutum]
Unigene39055_All	260	2121	22.48	176.6	2.97377	6.10622e-13	1.26112e-11	GO:0044444//cytoplasmic part	GO:0016799//hydrolase activity, hydrolyzing N-glycosyl compounds	GO:0046108//uridine metabolic process	gi|224090661|ref|XP_002309047.1|/6.65144e-11/predicted protein [Populus trichocarpa]
Unigene18646_All	22	178	1.9	14.82	2.96347	5.86832e-10	8.47622e-09	-	-	-	-
Unigene43963_All	9	73	0.78	6.08	2.96253	2.46424e-06	2.31822e-05	-	-	-	gi|224146222|ref|XP_002325927.1|/5.4431e-45/predicted protein [Populus trichocarpa]
Unigene27443_All	25	202	2.16	16.82	2.96107	8.16762e-11	1.28249e-09	GO:0043231//intracellular membrane-bounded organelle	GO:0003676//nucleic acid binding	GO:0010468//regulation of gene expression	gi|224112034|ref|XP_002316060.1|/3.5259e-44/predicted protein [Populus trichocarpa]
Unigene17653_All	32	259	2.77	21.57	2.96107	1.0687e-12	2.05843e-11	GO:0043231//intracellular membrane-bounded organelle	GO:0005488//binding	GO:0006952//defense response;GO:0009719;GO:0009791//post-embryonic development;GO:0023033;GO:0048229//gametophyte development	gi|297381026|gb|ADI39634.1|/1.00866e-16/plastid jasmonates ZIM-domain protein [Hevea brasiliensis]
Unigene32116_All	72	581	6.22	48.38	2.95942	0	0	-	-	-	-
Unigene42053_All	40	322	3.46	26.81	2.95393	1.2057e-13	3.13661e-12	-	-	-	gi|224106371|ref|XP_002314144.1|/5.12068e-08/predicted protein [Populus trichocarpa]
Unigene21425_All	17	136	1.47	11.32	2.94499	1.55087e-08	1.94136e-07	-	-	-	gi|224053497|ref|XP_002297843.1|/1.20542e-08/predicted protein [Populus trichocarpa]
Unigene47215_All	3	24	0.26	2	2.94342	0.000111005	0.000763515	-	-	-	gi|255583086|ref|XP_002532310.1|/2.71889e-22/NEDD8 ultimate buster, putative [Ricinus communis]
Unigene3980_All	3	24	0.26	2	2.94342	0.000111005	0.000763379	-	-	-	gi|225446076|ref|XP_002272519.1|/1.76096e-08/PREDICTED: hypothetical protein [Vitis vinifera]
Unigene52878_All	3	24	0.26	2	2.94342	0.000111005	0.000763243	-	-	-	gi|296081339|emb|CBI17685.3|/5.7412e-28/unnamed protein product [Vitis vinifera]
Unigene76812_All	3	24	0.26	2	2.94342	0.000111005	0.000763107	GO:0044464//cell part	-	-	gi|255539743|ref|XP_002510936.1|/2.74025e-33/conserved hypothetical protein [Ricinus communis]
Unigene102925_All	3	24	0.26	2	2.94342	0.000111005	0.000762971	GO:0000229;GO:0009532//plastid stroma	-	-	gi|297743555|emb|CBI36422.3|/4.37392e-28/unnamed protein product [Vitis vinifera]
Unigene22057_All	9	72	0.78	5.99	2.94101	2.46424e-06	2.31709e-05	-	GO:0030528//transcription regulator activity	GO:0009743//response to carbohydrate stimulus	gi|255539503|ref|XP_002510816.1|/4.92773e-79/Heat shock factor protein, putative [Ricinus communis]
Unigene30133_All	20	159	1.73	13.24	2.93606	2.18398e-09	2.98893e-08	GO:0005576//extracellular region	GO:0004553//hydrolase activity, hydrolyzing O-glycosyl compounds	GO:0045229//external encapsulating structure organization;GO:0044238//primary metabolic process	gi|224104077|ref|XP_002313308.1|/1.62878e-72/predicted protein [Populus trichocarpa]
Unigene22016_All	14	111	1.21	9.24	2.93289	1.07557e-07	1.21938e-06	-	-	-	gi|255558332|ref|XP_002520193.1|/0/ubiquitin-protein ligase, putative [Ricinus communis]
Unigene53565_All	4	32	0.35	2.66	2.926	4.4439e-05	0.000330593	-	-	-	gi|224088567|ref|XP_002308476.1|/8.61245e-35/predicted protein [Populus trichocarpa]
Unigene154_All	67	527	5.79	43.88	2.92193	0	0	-	-	GO:0009987//cellular process;GO:0009737//response to abscisic acid stimulus;GO:0006950//response to stress	gi|224066615|ref|XP_002302164.1|/5.7097e-34/AP2/ERF domain-containing transcription factor [Populus trichocarpa]
Unigene23476_All	9	71	0.78	5.91	2.92161	2.46424e-06	2.31653e-05	GO:0043231//intracellular membrane-bounded organelle	GO:0003677//DNA binding;GO:0001071//nucleic acid binding transcription factor activity	GO:0006351//transcription, DNA-dependent	gi|297740065|emb|CBI30247.3|/3.22865e-31/unnamed protein product [Vitis vinifera]
Unigene22984_All	1094	8605	94.58	716.48	2.92132	5.68102e-12	9.94888e-11	-	-	-	gi|224156134|ref|XP_002337678.1|/2.52165e-46/predicted protein [Populus trichocarpa]
Unigene44031_All	27	212	2.33	17.65	2.92127	2.21608e-11	3.6366e-10	GO:0009536//plastid	GO:0016881//acid-amino acid ligase activity	GO:0048878//chemical homeostasis;GO:0009314//response to radiation;GO:0000902//cell morphogenesis;GO:0009755//hormone-mediated signaling pathway	gi|255586158|ref|XP_002533739.1|/2.48038e-106/Indole-3-acetic acid-amido synthetase GH3.6, putative [Ricinus communis]
Unigene70350_All	17	133	1.47	11.07	2.91277	1.55087e-08	1.94388e-07	-	-	GO:0042742//defense response to bacterium;GO:0010033//response to organic substance	gi|297736638|emb|CBI25509.3|/1.03775e-29/unnamed protein product [Vitis vinifera]
Unigene13392_All	24	187	2.07	15.57	2.91107	1.57493e-10	2.40828e-09	-	GO:0046914//transition metal ion binding	-	gi|224097862|ref|XP_002311085.1|/6.51685e-35/predicted protein [Populus trichocarpa]
Unigene66398_All	7	55	0.61	4.58	2.90847	8.1246e-06	6.9593e-05	-	-	-	-
Unigene108878_All	14	109	1.21	9.08	2.90769	1.07557e-07	1.21902e-06	-	-	-	gi|269838636|gb|ACZ48683.1|/2.28655e-24/small heat shock protein 17.3 kDa [Vitis vinifera]
Unigene807_All	8	62	0.69	5.16	2.9027	4.50192e-06	4.03823e-05	-	-	-	-
Unigene10832_All	402	3121	34.76	259.86	2.90223	2.49356e-13	5.8588e-12	GO:0043231//intracellular membrane-bounded organelle	GO:0005488//binding	GO:0051276//chromosome organization;GO:0003006//developmental process involved in reproduction	gi|225450096|ref|XP_002278255.1|/7.43856e-177/PREDICTED: hypothetical protein [Vitis vinifera]
Unigene1047_All	9	70	0.78	5.83	2.90195	2.46424e-06	2.3154e-05	GO:0043231//intracellular membrane-bounded organelle	-	-	gi|225427387|ref|XP_002262674.1|/0/PREDICTED: hypothetical protein [Vitis vinifera]
Unigene31135_All	3	23	0.26	1.92	2.88452	0.000142603	0.000951672	GO:0031410//cytoplasmic vesicle	-	-	gi|94807644|gb|ABF47119.1|/4.55869e-17/At1g31335 [Arabidopsis thaliana]
Unigene41659_All	12	92	1.04	7.66	2.88076	3.83412e-07	4.05817e-06	GO:0043232	GO:0032559	-	gi|226492795|ref|NP_001150462.1|/5.82561e-73/LOC100284092 [Zea mays]
Unigene43012_All	8	61	0.69	5.08	2.88016	4.50194e-06	4.0373e-05	-	-	-	-
Unigene74208_All	5	38	0.43	3.16	2.87752	2.5397e-05	0.000198665	-	-	-	-
Unigene92174_All	9	68	0.78	5.66	2.85926	2.46424e-06	2.31766e-05	-	GO:0005488//binding;GO:0004721//phosphoprotein phosphatase activity	GO:0010118//stomatal movement;GO:0009738//abscisic acid mediated signaling pathway;GO:0006950//response to stress	gi|225426354|ref|XP_002266149.1|/6.62961e-74/PREDICTED: hypothetical protein [Vitis vinifera]
Unigene24648_All	10	75	0.86	6.24	2.85914	1.33559e-06	1.31046e-05	-	-	-	gi|225470438|ref|XP_002274518.1|/1.11916e-43/PREDICTED: similar to At1g61340 [Vitis vinifera]
Unigene43245_All	8	60	0.69	5	2.85726	4.50198e-06	4.0364e-05	GO:0031410//cytoplasmic vesicle	-	-	gi|225443962|ref|XP_002280109.1|/0/PREDICTED: hypothetical protein [Vitis vinifera]
Unigene73218_All	16	120	1.38	9.99	2.85582	2.96712e-08	3.59973e-07	GO:0044424//intracellular part	GO:0046914//transition metal ion binding;GO:0016701//oxidoreductase activity, acting on single donors with incorporation of molecular oxygen	GO:0006020//inositol metabolic process	gi|255635830|gb|ACU18263.1|/4.02449e-23/unknown [Glycine max]
Unigene21671_All	29	218	2.51	18.15	2.85421	6.20548e-12	1.08036e-10	GO:0009536//plastid	GO:0003676//nucleic acid binding	GO:0006399//tRNA metabolic process;GO:0006396//RNA processing	gi|68052718|sp|Q85V94.1|MATK_ELAUM/0/RecName: Full=Maturase K; AltName: Full=Intron maturase
Unigene1821_All	7	53	0.61	4.41	2.8539	8.1253e-06	6.95836e-05	-	GO:0004702//receptor signaling protein serine/threonine kinase activity;GO:0032559	GO:0006464//protein modification process	gi|255582993|ref|XP_002532266.1|/5.7976e-117/big map kinase/bmk, putative [Ricinus communis]
Unigene25432_All	429	3196	37.09	266.11	2.84292	2.59348e-13	6.03841e-12	-	-	-	-
Unigene2173_All	19	141	1.64	11.74	2.83966	4.2058e-09	5.57594e-08	-	-	-	gi|255545924|ref|XP_002514022.1|/5.55616e-09/conserved hypothetical protein [Ricinus communis]
Unigene56216_All	4	30	0.35	2.5	2.8365	4.83248e-05	0.000357022	-	GO:0004672//protein kinase activity;GO:0000166//nucleotide binding	GO:0009987//cellular process	gi|224122938|ref|XP_002330401.1|/3.08435e-10/predicted protein [Populus trichocarpa]
Unigene104221_All	4	30	0.35	2.5	2.8365	4.83248e-05	0.000356954	-	-	-	-
Unigene111434_All	64	474	5.53	39.47	2.83541	0	0	-	-	-	-
Unigene111166_All	35	259	3.03	21.57	2.83164	2.68674e-13	6.21057e-12	-	-	-	gi|224129394|ref|XP_002328706.1|/2.1918e-11/predicted protein [Populus trichocarpa]
Unigene24185_All	19	139	1.64	11.57	2.81862	4.2058e-09	5.57402e-08	-	-	-	gi|255555947|ref|XP_002519008.1|/4.90711e-75/transcription factor, putative [Ricinus communis]
Unigene20812_All	9	66	0.78	5.5	2.81789	2.46424e-06	2.31879e-05	-	-	-	gi|224112034|ref|XP_002316060.1|/7.84231e-09/predicted protein [Populus trichocarpa]
Unigene35866_All	9	66	0.78	5.5	2.81789	2.46424e-06	2.31597e-05	-	-	-	-
Unigene6439_All	6	44	0.52	3.66	2.81526	1.44729e-05	0.000118599	-	-	-	-
Unigene42340_All	31	226	2.68	18.82	2.81196	1.84786e-12	3.42413e-11	-	-	-	gi|224094218|ref|XP_002310095.1|/7.72508e-16/predicted protein [Populus trichocarpa]
Unigene24050_All	13	94	1.12	7.83	2.80551	2.03568e-07	2.23433e-06	-	GO:0046914//transition metal ion binding;GO:0016706//oxidoreductase activity, acting on paired donors, with incorporation or reduction of molecular oxygen, 2-oxoglutarate as one donor, and incorporation of one atom each of oxygen into both donors	GO:0008152//metabolic process	gi|67077814|dbj|BAD99508.1|/2.16722e-30/gibberellin 2-oxidase [Vigna angularis]
Unigene32373_All	95	689	8.21	57.37	2.80484	5.9508e-14	1.69059e-12	-	-	-	gi|225464015|ref|XP_002265615.1|/1.68426e-50/PREDICTED: hypothetical protein [Vitis vinifera]
Unigene37929_All	5	36	0.43	3	2.80255	2.59394e-05	0.000202497	GO:0044424//intracellular part	GO:0046872//metal ion binding;GO:0016765//transferase activity, transferring alkyl or aryl (other than methyl) groups;GO:0032559	GO:0044237//cellular metabolic process	gi|219522343|gb|ACL14491.1|/4.30727e-36/S-adenosylmethionine synthetase [Cicer arietinum]
Unigene104313_All	7	51	0.61	4.25	2.80058	8.12742e-06	6.95863e-05	-	GO:0046914//transition metal ion binding	-	gi|296081945|emb|CBI20950.3|/1.35729e-13/unnamed protein product [Vitis vinifera]
Unigene22196_All	12	87	1.04	7.24	2.79941	3.83412e-07	4.05595e-06	-	-	-	gi|225452346|ref|XP_002274411.1|/1.86182e-25/PREDICTED: hypothetical protein [Vitis vinifera]
Unigene45257_All	25	180	2.16	14.99	2.7949	8.16762e-11	1.28092e-09	-	-	-	gi|224111558|ref|XP_002315899.1|/2.13123e-52/predicted protein [Populus trichocarpa]
Unigene74628_All	9	65	0.78	5.41	2.79408	2.46426e-06	2.31486e-05	GO:0000325//plant-type vacuole;GO:0031090//organelle membrane;GO:0031224//intrinsic to membrane;GO:0009536//plastid	GO:0005372//water transmembrane transporter activity	GO:0006810//transport	gi|76881735|gb|ABA56492.1|/2.0856e-38/putative tonoplast intrinsic protein [Fragaria x ananassa]
Unigene81829_All	17	122	1.47	10.16	2.78901	1.55087e-08	1.94262e-07	-	-	-	-
Unigene42915_All	4	29	0.35	2.41	2.78361	5.26198e-05	0.000386975	-	-	-	-
Unigene18428_All	4	29	0.35	2.41	2.78361	5.26198e-05	0.000386901	-	-	-	-
Unigene8772_All	4	29	0.35	2.41	2.78361	5.26198e-05	0.000386828	-	GO:0004672//protein kinase activity;GO:0000166//nucleotide binding	-	gi|225447061|ref|XP_002269660.1|/7.46594e-23/PREDICTED: hypothetical protein [Vitis vinifera]
Unigene20392_All	4	29	0.35	2.41	2.78361	5.26198e-05	0.000386754	-	-	-	gi|147843376|emb|CAN82659.1|/2.27872e-23/hypothetical protein VITISV_011978 [Vitis vinifera]
Unigene31949_All	4	29	0.35	2.41	2.78361	5.26198e-05	0.00038668	-	-	GO:0006950//response to stress	gi|224135737|ref|XP_002322148.1|/3.19169e-22/predicted protein [Populus trichocarpa]
Unigene23213_All	6	43	0.52	3.58	2.78338	1.4501e-05	0.000118804	GO:0044444//cytoplasmic part	GO:0016799//hydrolase activity, hydrolyzing N-glycosyl compounds	GO:0046108//uridine metabolic process	gi|224090661|ref|XP_002309047.1|/1.02761e-93/predicted protein [Populus trichocarpa]
Unigene35102_All	36	256	3.11	21.32	2.77722	2.01172e-13	4.85379e-12	-	-	-	-
Unigene48034_All	15	107	1.3	8.91	2.77691	5.6593e-08	6.63231e-07	-	GO:0005515//protein binding	GO:0050896//response to stimulus;GO:0044267//cellular protein metabolic process	gi|224111516|ref|XP_002315886.1|/8.98161e-29/predicted protein [Populus trichocarpa]
Unigene29091_All	13	92	1.12	7.66	2.77385	2.03568e-07	2.23496e-06	-	GO:0004672//protein kinase activity;GO:0016628//oxidoreductase activity, acting on the CH-CH group of donors, NAD or NADP as acceptor;GO:0032559	GO:0050896//response to stimulus;GO:0006464//protein modification process	gi|224098390|ref|XP_002311161.1|/3.0986e-50/predicted protein [Populus trichocarpa]
Unigene11229_All	20	142	1.73	11.82	2.77239	2.18398e-09	2.98153e-08	-	-	-	gi|255540521|ref|XP_002511325.1|/1.35995e-150/conserved hypothetical protein [Ricinus communis]
Unigene73783_All	53	374	4.58	31.14	2.76535	6.88338e-14	1.89551e-12	-	GO:0030528//transcription regulator activity;GO:0003677//DNA binding	GO:0006950//response to stress;GO:0006350//transcription	gi|296082424|emb|CBI21429.3|/1.0941e-26/unnamed protein product [Vitis vinifera]
Unigene3544_All	112	790	9.68	65.78	2.76457	0	0	GO:0009536//plastid	GO:0016798//hydrolase activity, acting on glycosyl bonds;GO:0043167//ion binding;GO:0016758//transferase activity, transferring hexosyl groups	GO:0005982//starch metabolic process	gi|1771261|emb|CAA54308.1|/0/1,4-alpha-glucan branching enzyme [Manihot esculenta]
Unigene93430_All	20	141	1.73	11.74	2.76259	2.18398e-09	2.98575e-08	-	-	-	-
Unigene88827_All	10	70	0.86	5.83	2.76109	1.3356e-06	1.31013e-05	-	-	-	gi|255580288|ref|XP_002530973.1|/2.52776e-51/phosphatidylinositol n-acetylglucosaminyltransferase subunit p, putative [Ricinus communis]
Unigene63483_All	5	35	0.43	2.91	2.75861	2.65344e-05	0.000206975	-	-	-	gi|296085294|emb|CBI29026.3|/3.98074e-26/unnamed protein product [Vitis vinifera]
Unigene6464_All	70	491	6.05	40.88	2.75639	0	0	GO:0043231//intracellular membrane-bounded organelle;GO:0016020//membrane	GO:0016628//oxidoreductase activity, acting on the CH-CH group of donors, NAD or NADP as acceptor;GO:0032559	GO:0006950//response to stress;GO:0008152//metabolic process;GO:0010038//response to metal ion	gi|224073851|ref|XP_002304187.1|/7.77643e-33/predicted protein [Populus trichocarpa]
Unigene41917_All	8	56	0.69	4.66	2.75566	4.50268e-06	4.03609e-05	-	-	-	-
Unigene35941_All	11	77	0.95	6.41	2.75432	7.18026e-07	7.32649e-06	-	-	-	gi|255543473|ref|XP_002512799.1|/7.0926e-120/pentatricopeptide repeat-containing protein, putative [Ricinus communis]
Unigene116369_All	9	63	0.78	5.25	2.75077	2.4643e-06	2.31433e-05	GO:0009521;GO:0031224//intrinsic to membrane;GO:0009534//chloroplast thylakoid	GO:0046906//tetrapyrrole binding;GO:0009055//electron carrier activity	GO:0006464//protein modification process;GO:0009767//photosynthetic electron transport chain	gi|309321430|gb|ADO64971.1|/0/photosystem II CP43 chlorophyll apoprotein [Prunus persica]
Unigene14129_All	9	63	0.78	5.25	2.75077	2.4643e-06	2.31377e-05	-	GO:0046872//metal ion binding;GO:0001071//nucleic acid binding transcription factor activity	GO:0010468//regulation of gene expression;GO:0006952//defense response;GO:0009743//response to carbohydrate stimulus	gi|302398711|gb|ADL36650.1|/3.86744e-166/C3HL domain class transcription factor [Malus x domestica]
Unigene54271_All	6	42	0.52	3.5	2.75077	1.45495e-05	0.000119176	GO:0009532//plastid stroma	GO:0017111//nucleoside-triphosphatase activity;GO:0032559	GO:0006950//response to stress;GO:0009657//plastid organization;GO:0043170	gi|225452950|ref|XP_002284243.1|/5.78532e-28/PREDICTED: hypothetical protein [Vitis vinifera]
Unigene48627_All	32	223	2.77	18.57	2.74502	1.0687e-12	2.05536e-11	-	-	-	-
Unigene85832_All	16	111	1.38	9.24	2.74322	2.96712e-08	3.59521e-07	GO:0044464//cell part	GO:0016628//oxidoreductase activity, acting on the CH-CH group of donors, NAD or NADP as acceptor;GO:0016787//hydrolase activity	GO:0008152//metabolic process	gi|224111602|ref|XP_002315917.1|/6.05604e-46/predicted protein [Populus trichocarpa]
Unigene47660_All	7	49	0.61	4.08	2.74169	8.13374e-06	6.96095e-05	-	-	-	-
Unigene8570_All	4	28	0.35	2.33	2.7349	6.0059e-05	0.000437597	-	-	-	gi|225445591|ref|XP_002285400.1|/3.88215e-16/PREDICTED: hypothetical protein [Vitis vinifera]
Unigene114191_All	4	28	0.35	2.33	2.7349	6.0059e-05	0.000437514	-	-	-	gi|147820925|emb|CAN65048.1|/1.44545e-25/hypothetical protein VITISV_026363 [Vitis vinifera]
Unigene61347_All	4	28	0.35	2.33	2.7349	6.0059e-05	0.000437432	-	GO:0004672//protein kinase activity;GO:0032559	GO:0006464//protein modification process;GO:0006950//response to stress	gi|255579673|ref|XP_002530676.1|/5.67219e-12/Serine/threonine-protein kinase ASK1, putative [Ricinus communis]
Unigene70709_All	4	28	0.35	2.33	2.7349	6.0059e-05	0.000437349	-	-	-	-
Unigene80922_All	19	131	1.64	10.91	2.73388	4.2058e-09	5.57977e-08	GO:0043234//protein complex;GO:0044444//cytoplasmic part	GO:0019787//small conjugating protein ligase activity	GO:0006950//response to stress;GO:0016567//protein ubiquitination;GO:0002252	gi|224088104|ref|XP_002308325.1|/1.00462e-148/predicted protein [Populus trichocarpa]
Unigene31520_All	8	55	0.69	4.58	2.73068	4.50326e-06	4.03567e-05	-	-	-	gi|302142280|emb|CBI19483.3|/1.74194e-08/unnamed protein product [Vitis vinifera]
Unigene57006_All	8	55	0.69	4.58	2.73068	4.50326e-06	4.03474e-05	-	-	-	-
Unigene6824_All	8	55	0.69	4.58	2.73068	4.50326e-06	4.0338e-05	GO:0016020//membrane	-	-	gi|225438928|ref|XP_002284084.1|/3.90187e-24/PREDICTED: hypothetical protein [Vitis vinifera]
Unigene44003_All	26	179	2.25	14.9	2.72732	4.24866e-11	6.81552e-10	-	GO:0016747//transferase activity, transferring acyl groups other than amino-acyl groups	-	gi|255571835|ref|XP_002526860.1|/0/Anthocyanin 5-aromatic acyltransferase, putative [Ricinus communis]
Unigene108789_All	5	34	0.43	2.83	2.71839	2.75598e-05	0.00021415	-	-	-	-
Unigene760_All	5	34	0.43	2.83	2.71839	2.75598e-05	0.000214107	-	GO:0046914//transition metal ion binding	-	gi|255561042|ref|XP_002521533.1|/1.00514e-68/ring finger protein, putative [Ricinus communis]
Unigene14324_All	16	109	1.38	9.08	2.71802	2.96712e-08	3.59634e-07	GO:0043231//intracellular membrane-bounded organelle	GO:0046914//transition metal ion binding;GO:0019787//small conjugating protein ligase activity	GO:0010102//lateral root morphogenesis;GO:0009725//response to hormone stimulus;GO:0009693//ethylene biosynthetic process;GO:0016567//protein ubiquitination	gi|225445704|ref|XP_002269428.1|/0/PREDICTED: hypothetical protein [Vitis vinifera]
Unigene40739_All	6	41	0.52	3.41	2.71319	1.4633e-05	0.000119809	-	GO:0016787//hydrolase activity	GO:0044238//primary metabolic process	gi|255567316|ref|XP_002524638.1|/5.61926e-38/zinc finger protein, putative [Ricinus communis]
Unigene27292_All	68	463	5.88	38.55	2.71284	0	0	-	-	-	-
Unigene33184_All	102	690	8.82	57.45	2.70346	0	0	-	GO:0004702//receptor signaling protein serine/threonine kinase activity;GO:0032559	GO:0006464//protein modification process	gi|122894104|gb|ABM67698.1|/5.17634e-180/mitogen-activated protein kinase [Citrus sinensis]
Unigene32333_All	10	67	0.86	5.58	2.69786	1.33562e-06	1.30982e-05	GO:0043231//intracellular membrane-bounded organelle	-	-	gi|296085801|emb|CBI31125.3|/0/unnamed protein product [Vitis vinifera]
Unigene67547_All	10	67	0.86	5.58	2.69786	1.33562e-06	1.30949e-05	-	-	-	-
Unigene25504_All	22	148	1.9	12.32	2.69693	5.86832e-10	8.46671e-09	-	-	-	gi|224131952|ref|XP_002328148.1|/2.01642e-113/predicted protein [Populus trichocarpa]
Unigene48303_All	14	94	1.21	7.83	2.69401	1.07557e-07	1.21831e-06	-	-	-	-
Unigene2574_All	31	207	2.68	17.24	2.68545	1.84786e-12	3.42577e-11	-	-	-	-
Unigene65139_All	4	27	0.35	2.25	2.6845	7.28926e-05	0.000520488	-	-	-	-
Unigene56121_All	4	27	0.35	2.25	2.6845	7.28926e-05	0.000520392	-	GO:0016791//phosphatase activity;GO:0032559	GO:0012501//programmed cell death;GO:0006950//response to stress	gi|28300303|gb|AAO37646.1|/1.13882e-15/NBS-LRR resistance protein RGH2 [Manihot esculenta]
Unigene23160_All	4	27	0.35	2.25	2.6845	7.28926e-05	0.000520295	-	-	-	gi|255541548|ref|XP_002511838.1|/5.81076e-115/synaptotagmin, putative [Ricinus communis]
Unigene49501_All	423	2823	36.57	235.05	2.68424	4.452e-13	9.5687e-12	-	-	-	gi|224055639|ref|XP_002298579.1|/1.18558e-46/predicted protein [Populus trichocarpa]
Unigene55199_All	6	40	0.52	3.33	2.67894	1.47765e-05	0.000120805	GO:0044444//cytoplasmic part;GO:0016020//membrane	GO:0004672//protein kinase activity;GO:0005515//protein binding;GO:0032559	GO:0043401//steroid hormone mediated signaling pathway;GO:0016049//cell growth;GO:0009720//detection of hormone stimulus;GO:0046824//positive regulation of nucleocytoplasmic transport;GO:0009887//organ morphogenesis;GO:0006972//hyperosmotic response;GO:0008104//protein localization;GO:0006464//protein modification process	gi|297826527|ref|XP_002881146.1|/2.81799e-35/hypothetical protein ARALYDRAFT_902112 [Arabidopsis lyrata subsp. lyrata]
Unigene23684_All	5	33	0.43	2.75	2.67702	2.93214e-05	0.000227153	-	GO:0046914//transition metal ion binding	-	gi|255568331|ref|XP_002525140.1|/1.88875e-43/ring finger protein, putative [Ricinus communis]
Unigene80870_All	13	86	1.12	7.16	2.67646	2.03568e-07	2.23687e-06	-	-	-	gi|296086590|emb|CBI32225.3|/1.28202e-07/unnamed protein product [Vitis vinifera]
Unigene102294_All	27	178	2.33	14.82	2.66914	2.21608e-11	3.63969e-10	-	-	-	gi|225449280|ref|XP_002280935.1|/5.97686e-09/PREDICTED: hypothetical protein [Vitis vinifera]
Unigene50216_All	15	99	1.3	8.24	2.66413	5.6593e-08	6.6303e-07	-	-	-	gi|297737780|emb|CBI26981.3|/3.22118e-21/unnamed protein product [Vitis vinifera]
Unigene34511_All	11	72	0.95	5.99	2.65656	7.18034e-07	7.32463e-06	-	-	-	-
Unigene23366_All	10	65	0.86	5.41	2.65322	1.33568e-06	1.30921e-05	-	-	-	gi|255559739|ref|XP_002520889.1|/3.69205e-17/conserved hypothetical protein [Ricinus communis]
Unigene20698_All	42	274	3.63	22.81	2.65162	1.24345e-13	3.22178e-12	-	-	-	-
Unigene51277_All	7	46	0.61	3.83	2.65046	8.17276e-06	6.98969e-05	GO:0031224//intrinsic to membrane	GO:0070011	GO:0008152//metabolic process	gi|289976573|gb|ADD21635.1|/1.34095e-20/matrix metalloprotease 1 [Nicotiana benthamiana]
Unigene62201_All	16	104	1.38	8.66	2.6497	2.96712e-08	3.59747e-07	-	-	-	-
Unigene42947_All	6	39	0.52	3.25	2.64386	1.50222e-05	0.000122735	GO:0044464//cell part	-	-	gi|224082268|ref|XP_002306625.1|/4.47006e-93/predicted protein [Populus trichocarpa]
Unigene17204_All	6	39	0.52	3.25	2.64386	1.50222e-05	0.000122709	GO:0019866//organelle inner membrane;GO:0031224//intrinsic to membrane	-	GO:0006810//transport	gi|255646227|gb|ACU23598.1|/2.36921e-24/unknown [Glycine max]
Unigene47784_All	12	78	1.04	6.49	2.64163	3.83412e-07	4.05706e-06	-	-	-	-
Unigene572_All	16	103	1.38	8.58	2.63631	2.96712e-08	3.59408e-07	-	GO:0016301//kinase activity	-	gi|118486233|gb|ABK94958.1|/8.39433e-139/unknown [Populus trichocarpa]
Unigene14931_All	89	574	7.69	47.79	2.63565	2.73114e-14	8.27709e-13	-	GO:0016301//kinase activity	-	gi|255553919|ref|XP_002518000.1|/3.49283e-17/diacylglycerol kinase, alpha, putative [Ricinus communis]
Unigene18832_All	31	200	2.68	16.65	2.63522	1.84786e-12	3.4192e-11	-	GO:0005488//binding	GO:0006350//transcription	gi|124360508|gb|ABN08518.1|/3.81642e-13/DNA-binding WRKY [Medicago truncatula]
Unigene30580_All	5	32	0.43	2.66	2.62902	3.2336e-05	0.000248957	-	-	-	-
Unigene37531_All	5	32	0.43	2.66	2.62902	3.2336e-05	0.000248907	-	GO:0005488//binding	-	gi|225424899|ref|XP_002269901.1|/3.01493e-37/PREDICTED: hypothetical protein [Vitis vinifera]
Unigene12285_All	5	32	0.43	2.66	2.62902	3.2336e-05	0.000248858	-	GO:0032934//sterol binding	GO:0006629//lipid metabolic process	gi|224087425|ref|XP_002308161.1|/3.03127e-20/predicted protein [Populus trichocarpa]
Unigene39952_All	4	26	0.35	2.16	2.6256	9.49364e-05	0.000659936	-	-	-	-
Unigene71018_All	4	26	0.35	2.16	2.6256	9.49364e-05	0.000659817	-	GO:0004672//protein kinase activity;GO:0032559	GO:0006464//protein modification process;GO:0006950//response to stress	gi|255581732|ref|XP_002531668.1|/2.8045e-22/Serine/threonine-protein kinase SAPK1, putative [Ricinus communis]
Unigene54083_All	12	77	1.04	6.41	2.62374	3.83414e-07	4.05486e-06	GO:0005840//ribosome;GO:0030312//external encapsulating structure;GO:0031981//nuclear lumen;GO:0009536//plastid;GO:0005576//extracellular region;GO:0016020//membrane	GO:0016628//oxidoreductase activity, acting on the CH-CH group of donors, NAD or NADP as acceptor;GO:0019899//enzyme binding;GO:0032559	GO:0051707//response to other organism;GO:0010038//response to metal ion;GO:0044267//cellular protein metabolic process;GO:0006950//response to stress	gi|242083856|ref|XP_002442353.1|/8.17379e-35/hypothetical protein SORBIDRAFT_08g018750 [Sorghum bicolor]
Unigene33058_All	12	77	1.04	6.41	2.62374	3.83414e-07	4.05374e-06	GO:0043231//intracellular membrane-bounded organelle	GO:0005515//protein binding	GO:0050896//response to stimulus	gi|225438934|ref|XP_002279390.1|/1.31274e-133/PREDICTED: hypothetical protein [Vitis vinifera]
Unigene8960_All	8	51	0.69	4.25	2.62279	4.51376e-06	4.04227e-05	-	-	-	-
Unigene16932_All	7	45	0.61	3.75	2.62001	8.20742e-06	7.01156e-05	GO:0009536//plastid	GO:0017111//nucleoside-triphosphatase activity;GO:0032559	GO:0006950//response to stress;GO:0043170	gi|255548768|ref|XP_002515440.1|/0/chaperone clpb, putative [Ricinus communis]
Unigene39706_All	7	45	0.61	3.75	2.62001	8.20742e-06	7.01001e-05	-	-	-	-
Unigene50859_All	159	1015	13.75	84.51	2.61969	1.59428e-13	3.99139e-12	GO:0043234//protein complex	GO:0043169//cation binding;GO:0004721//phosphoprotein phosphatase activity	GO:0010118//stomatal movement;GO:0009738//abscisic acid mediated signaling pathway;GO:0006950//response to stress;GO:0006464//protein modification process	gi|7768151|emb|CAB90633.1|/9.62182e-59/protein phpsphatase 2C (PP2C) [Fagus sylvatica]
Unigene13299_All	396	2527	34.24	210.41	2.61945	1.88738e-13	4.60273e-12	GO:0044444//cytoplasmic part;GO:0016020//membrane	GO:0042802//identical protein binding;GO:0046983//protein dimerization activity	GO:0042364;GO:0009108//coenzyme biosynthetic process;GO:0006519;GO:0006778//porphyrin metabolic process;GO:0008614//pyridoxine metabolic process;GO:0006972//hyperosmotic response;GO:0033194//response to hydroperoxide	gi|224059070|ref|XP_002299701.1|/1.49457e-58/predicted protein [Populus trichocarpa]
Unigene42918_All	29	185	2.51	15.4	2.61717	6.20548e-12	1.07841e-10	-	-	-	gi|255569548|ref|XP_002525740.1|/1.30499e-56/NAC domain-containing protein, putative [Ricinus communis]
Unigene10869_All	28	178	2.42	14.82	2.61447	1.16303e-11	1.96796e-10	-	-	-	gi|147807980|emb|CAN64288.1|/1.25919e-42/hypothetical protein VITISV_022326 [Vitis vinifera]
Unigene2556_All	127	807	10.98	67.19	2.61337	1.81632e-13	4.45762e-12	GO:0016020//membrane	-	-	gi|225431729|ref|XP_002268696.1|/1.11305e-26/PREDICTED: hypothetical protein [Vitis vinifera]
Unigene62927_All	10	63	0.86	5.25	2.60991	1.33584e-06	1.30903e-05	-	-	-	gi|255631694|gb|ACU16214.1|/1.92584e-66/unknown [Glycine max]
Unigene7971_All	6	38	0.52	3.16	2.60334	1.54416e-05	0.000125975	-	-	-	gi|255541920|ref|XP_002512024.1|/5.2793e-09/conserved hypothetical protein [Ricinus communis]
Unigene23247_All	6	38	0.52	3.16	2.60334	1.54416e-05	0.000125948	GO:0005777//peroxisome	GO:0005488//binding;GO:0016833//oxo-acid-lyase activity	GO:0009060//aerobic respiration;GO:0043436;GO:0044262//cellular carbohydrate metabolic process	gi|224095736|ref|XP_002310458.1|/3.91858e-83/predicted protein [Populus trichocarpa]
Unigene45143_All	71	445	6.14	37.05	2.59316	0	0	-	-	-	-
Unigene18258_All	8	50	0.69	4.16	2.59192	4.52214e-06	4.04883e-05	-	-	-	-
Unigene60941_All	7	44	0.61	3.66	2.58496	8.26648e-06	7.05733e-05	-	-	-	gi|301312528|gb|ADK66930.1|/8.02806e-06/PetD [Paeonia delavayi]
Unigene63486_All	12	75	1.04	6.24	2.58496	3.83416e-07	4.05265e-06	-	-	-	-
Unigene27244_All	5	31	0.43	2.58	2.58496	3.74754e-05	0.000285844	GO:0016020//membrane	GO:0046873//metal ion transmembrane transporter activity	GO:0030001//metal ion transport	gi|281487781|gb|ADA71305.1|/2.99109e-41/potassium transporter [Gossypium hirsutum]
Unigene81997_All	7	44	0.61	3.66	2.58496	8.26648e-06	7.05577e-05	-	-	-	-
Unigene13393_All	18	112	1.56	9.33	2.58033	8.0851e-09	1.04287e-07	-	-	-	-
Unigene52203_All	18	112	1.56	9.33	2.58033	8.0851e-09	1.04218e-07	-	-	-	-
Unigene74323_All	18	112	1.56	9.33	2.58033	8.0851e-09	1.04183e-07	-	-	-	-
Unigene24052_All	142	882	12.28	73.44	2.58026	3.6593e-13	8.13693e-12	-	-	-	gi|297742653|emb|CBI34802.3|/4.81416e-12/unnamed protein product [Vitis vinifera]
Unigene112553_All	25	155	2.16	12.91	2.57939	8.16762e-11	1.28144e-09	GO:0009536//plastid	GO:0016881//acid-amino acid ligase activity	GO:0048878//chemical homeostasis;GO:0000902//cell morphogenesis;GO:0009755//hormone-mediated signaling pathway	gi|302143170|emb|CBI20465.3|/3.01459e-21/unnamed protein product [Vitis vinifera]
Unigene57045_All	9	56	0.78	4.66	2.57878	2.46714e-06	2.31587e-05	GO:0005777//peroxisome	GO:0005506//iron ion binding;GO:0004601//peroxidase activity	GO:0042743//hydrogen peroxide metabolic process;GO:0006950//response to stress	gi|224065685|ref|XP_002301920.1|/6.3946e-16/catalase [Populus trichocarpa]
Unigene26763_All	16	99	1.38	8.24	2.57798	2.96712e-08	3.60086e-07	-	GO:0004866//endopeptidase inhibitor activity	GO:0006950//response to stress	gi|603890|emb|CAA87073.1|/1.0832e-18/pathogenesis-related protein PR-6 type [Sambucus nigra]
Unigene25096_All	79	489	6.83	40.72	2.57578	0	0	GO:0043231//intracellular membrane-bounded organelle	GO:0005488//binding	GO:0009725//response to hormone stimulus;GO:0002831//regulation of response to biotic stimulus;GO:0006950//response to stress	gi|224075495|ref|XP_002304653.1|/8.8112e-45/predicted protein [Populus trichocarpa]
Unigene1265_All	34	210	2.94	17.49	2.57264	3.97238e-13	8.71259e-12	GO:0005576//extracellular region;GO:0005618//cell wall	GO:0046914//transition metal ion binding;GO:0016682//oxidoreductase activity, acting on diphenols and related substances as donors, oxygen as acceptor	GO:0008152//metabolic process	gi|255575031|ref|XP_002528421.1|/0/multicopper oxidase, putative [Ricinus communis]
Unigene23061_All	4	25	0.35	2.08	2.57116	0.000132626	0.000891256	-	-	-	gi|147780893|emb|CAN61715.1|/1.38531e-27/hypothetical protein VITISV_034506 [Vitis vinifera]
Unigene16282_All	4	25	0.35	2.08	2.57116	0.000132626	0.000891101	-	-	-	-
Unigene35100_All	4	25	0.35	2.08	2.57116	0.000132626	0.000890946	-	-	-	gi|224109004|ref|XP_002315047.1|/1.00639e-06/predicted protein [Populus trichocarpa]
Unigene39448_All	32	197	2.77	16.4	2.56574	1.0687e-12	2.05741e-11	-	-	-	-
Unigene103363_All	10	61	0.86	5.08	2.56242	1.33631e-06	1.30916e-05	-	-	-	-
Unigene25959_All	9	55	0.78	4.58	2.5538	2.46918e-06	2.31722e-05	-	-	-	gi|224081429|ref|XP_002306406.1|/2.72266e-09/predicted protein [Populus trichocarpa]
Unigene3640_All	7	43	0.61	3.58	2.55308	8.3668e-06	7.13351e-05	-	-	-	-
Unigene18000_All	7	43	0.61	3.58	2.55308	8.3668e-06	7.13193e-05	GO:0043234//protein complex	GO:0004721//phosphoprotein phosphatase activity;GO:0043169//cation binding	GO:0006464//protein modification process	gi|2582800|emb|CAA72341.1|/1.09242e-92/protein phosphatase 2C [Medicago sativa]
Unigene51524_All	19	115	1.64	9.58	2.54633	4.2058e-09	5.58169e-08	-	-	-	gi|225465451|ref|XP_002266369.1|/3.93548e-27/PREDICTED: hypothetical protein isoform 2 [Vitis vinifera]
Unigene102151_All	462	2800	39.94	233.14	2.54529	0	0	GO:0009536//plastid	GO:0016788//hydrolase activity, acting on ester bonds;GO:0003676//nucleic acid binding;GO:0016462//pyrophosphatase activity;GO:0032559	GO:0006281//DNA repair	gi|307136002|gb|ADN33858.1|/5.01299e-40/ATP-dependent clp protease [Cucumis melo subsp. melo]
Unigene32976_All	17	103	1.47	8.58	2.54516	1.55087e-08	1.94199e-07	GO:0043231//intracellular membrane-bounded organelle	-	GO:0006810//transport	gi|224101445|ref|XP_002312283.1|/3.21458e-61/magnesium transporter [Populus trichocarpa]
Unigene6256_All	68	412	5.88	34.3	2.54432	0	0	GO:0016020//membrane;GO:0043231//intracellular membrane-bounded organelle	GO:0046914//transition metal ion binding	-	gi|297743970|emb|CBI36940.3|/1.01578e-40/unnamed protein product [Vitis vinifera]
Unigene116256_All	101	610	8.73	50.79	2.54049	2.93098e-14	8.74534e-13	-	-	-	gi|225459973|ref|XP_002267388.1|/4.96589e-109/PREDICTED: hypothetical protein, partial [Vitis vinifera]
Unigene20520_All	10	60	0.86	5	2.53952	1.3368e-06	1.30931e-05	GO:0044464//cell part	-	-	gi|224142317|ref|XP_002324505.1|/2.19552e-73/predicted protein [Populus trichocarpa]
Unigene43008_All	5	30	0.43	2.5	2.53952	4.62006e-05	0.000342181	GO:0031224//intrinsic to membrane	-	GO:0050801//ion homeostasis	gi|302143741|emb|CBI22602.3|/0/unnamed protein product [Vitis vinifera]
Unigene30379_All	10	60	0.86	5	2.53952	1.3368e-06	1.30898e-05	-	-	-	-
Unigene99768_All	5	30	0.43	2.5	2.53952	4.62006e-05	0.000342115	-	GO:0016491//oxidoreductase activity;GO:0004175//endopeptidase activity	GO:0019538//protein metabolic process	gi|225458701|ref|XP_002284973.1|/2.37648e-21/PREDICTED: hypothetical protein [Vitis vinifera]
Unigene27487_All	391	2360	33.8	196.5	2.53943	6.66578e-13	1.35995e-11	GO:0043231//intracellular membrane-bounded organelle	GO:0046914//transition metal ion binding;GO:0003677//DNA binding;GO:0001071//nucleic acid binding transcription factor activity	GO:0006351//transcription, DNA-dependent;GO:0032501//multicellular organismal process;GO:0048511//rhythmic process	gi|225449036|ref|XP_002273502.1|/1.36547e-29/PREDICTED: hypothetical protein [Vitis vinifera]
Unigene12540_All	8	48	0.69	4	2.53533	4.56048e-06	4.07843e-05	-	-	-	gi|224160951|ref|XP_002338274.1|/1.55058e-67/predicted protein [Populus trichocarpa]
Unigene114100_All	48	288	4.15	23.98	2.53065	1.28786e-13	3.31679e-12	-	GO:0016628//oxidoreductase activity, acting on the CH-CH group of donors, NAD or NADP as acceptor;GO:0032559	GO:0008152//metabolic process;GO:0050896//response to stimulus	gi|123601|sp|P26413.1|HSP70_SOYBN/5.48373e-78/RecName: Full=Heat shock 70 kDa protein
Unigene50491_All	20	120	1.73	9.99	2.52971	2.18398e-09	2.98999e-08	-	-	-	gi|224125870|ref|XP_002319695.1|/4.7198e-20/predicted protein [Populus trichocarpa]
Unigene56357_All	9	54	0.78	4.5	2.52838	2.47262e-06	2.31989e-05	-	GO:0005488//binding	-	gi|225449833|ref|XP_002263890.1|/2.67195e-55/PREDICTED: similar to Gag-protease-integrase-RT-RNaseH polyprotein [Vitis vinifera]
Unigene54199_All	6	36	0.52	3	2.52838	1.73647e-05	0.000140446	-	-	-	gi|224096318|ref|XP_002310603.1|/2.45719e-15/predicted protein [Populus trichocarpa]
Unigene68792_All	6	36	0.52	3	2.52838	1.73647e-05	0.000140417	-	-	-	gi|224144061|ref|XP_002325172.1|/1.48147e-07/predicted protein [Populus trichocarpa]
Unigene8252_All	73	436	6.31	36.3	2.52426	0	0	GO:0043231//intracellular membrane-bounded organelle	GO:0003677//DNA binding;GO:0001071//nucleic acid binding transcription factor activity	GO:0010468//regulation of gene expression	gi|255547662|ref|XP_002514888.1|/8.39852e-54/WRKY transcription factor, putative [Ricinus communis]
Unigene481_All	48	286	4.15	23.81	2.52038	1.28786e-13	3.32123e-12	GO:0031461//cullin-RING ubiquitin ligase complex	-	-	gi|225431423|ref|XP_002280019.1|/0/PREDICTED: hypothetical protein [Vitis vinifera]
Unigene25743_All	352	2095	30.43	174.44	2.51916	7.96696e-13	1.58273e-11	-	-	-	-
Unigene3259_All	28	166	2.42	13.82	2.51368	1.16303e-11	1.97056e-10	-	-	-	gi|224098938|ref|XP_002311324.1|/1.78473e-54/predicted protein [Populus trichocarpa]
Unigene21640_All	11	65	0.95	5.41	2.50963	7.18322e-07	7.32563e-06	-	GO:0005488//binding	-	gi|225469286|ref|XP_002268318.1|/2.3222e-164/PREDICTED: hypothetical protein [Vitis vinifera]
Unigene116106_All	12	71	1.04	5.91	2.50657	3.83454e-07	4.05195e-06	-	-	-	gi|255569414|ref|XP_002525674.1|/1.49129e-46/conserved hypothetical protein [Ricinus communis]
Unigene23297_All	20	118	1.73	9.83	2.50642	2.18398e-09	2.98047e-08	GO:0043231//intracellular membrane-bounded organelle	GO:0004091//carboxylesterase activity	GO:0044238//primary metabolic process	gi|296088268|emb|CBI35776.3|/2.21858e-33/unnamed protein product [Vitis vinifera]
Unigene32503_All	52	305	4.5	25.4	2.49683	7.86038e-14	2.14011e-12	-	-	-	gi|224071593|ref|XP_002303532.1|/3.36559e-77/predicted protein [Populus trichocarpa]
Unigene30685_All	15	88	1.3	7.33	2.4953	5.65932e-08	6.6263e-07	-	-	-	-
Unigene19733_All	11	64	0.95	5.33	2.48814	7.18524e-07	7.32382e-06	GO:0031224//intrinsic to membrane;GO:0009534//chloroplast thylakoid	GO:0048037//cofactor binding;GO:0003824//catalytic activity	GO:0008152//metabolic process	gi|114804318|ref|YP_762315.1|/4.66325e-88/NADH-plastoquinone oxidoreductase subunit 1 [Morus indica]
Unigene12199_All	11	64	0.95	5.33	2.48814	7.18524e-07	7.32188e-06	GO:0031410//cytoplasmic vesicle	GO:0016788//hydrolase activity, acting on ester bonds	GO:0044238//primary metabolic process	gi|255547381|ref|XP_002514748.1|/1.15128e-142/zinc finger protein, putative [Ricinus communis]
Unigene46143_All	28	163	2.42	13.57	2.48734	1.16303e-11	1.9671e-10	-	GO:0008194//UDP-glycosyltransferase activity	GO:0005975//carbohydrate metabolic process	gi|225452640|ref|XP_002281766.1|/1.25275e-141/PREDICTED: similar to Avr9/Cf-9 rapidly elicited protein 231 [Vitis vinifera]
Unigene9456_All	5	29	0.43	2.41	2.48662	6.095e-05	0.000443335	-	-	-	gi|296088728|emb|CBI38178.3|/1.16547e-18/unnamed protein product [Vitis vinifera]
Unigene87479_All	5	29	0.43	2.41	2.48662	6.095e-05	0.000443252	-	-	-	-
Unigene11891_All	5	29	0.43	2.41	2.48662	6.095e-05	0.000443168	-	-	-	gi|224088031|ref|XP_002308298.1|/3.42067e-21/predicted protein [Populus trichocarpa]
Unigene8639_All	5	29	0.43	2.41	2.48662	6.095e-05	0.000443085	-	-	GO:0008152//metabolic process	gi|255559494|ref|XP_002520767.1|/2.19499e-47/phenazine biosynthesis protein, putative [Ricinus communis]
Unigene42357_All	5	29	0.43	2.41	2.48662	6.095e-05	0.000443001	-	-	-	-
Unigene1344_All	6	35	0.52	2.91	2.48444	1.94079e-05	0.000155926	-	GO:0046914//transition metal ion binding	-	gi|225444597|ref|XP_002274191.1|/8.7968e-149/PREDICTED: hypothetical protein [Vitis vinifera]
Unigene27457_All	130	745	11.24	62.03	2.46432	0	0	-	-	-	-
Unigene43560_All	31	177	2.68	14.74	2.45943	1.84786e-12	3.42248e-11	-	-	GO:0016049//cell growth;GO:0006350//transcription	gi|225445132|ref|XP_002280555.1|/1.57843e-59/PREDICTED: hypothetical protein [Vitis vinifera]
Unigene69488_All	23	131	1.99	10.91	2.45481	3.03926e-10	4.515e-09	-	-	-	-
Unigene35287_All	77	438	6.66	36.47	2.45312	1.64313e-14	5.12051e-13	-	GO:0030528//transcription regulator activity;GO:0003676//nucleic acid binding	GO:0010468//regulation of gene expression;GO:0010087//phloem or xylem histogenesis	gi|255543138|ref|XP_002512632.1|/1.29259e-91/NAC domain-containing protein, putative [Ricinus communis]
Unigene53437_All	156	885	13.49	73.69	2.44958	2.42028e-13	5.72147e-12	-	-	-	-
Unigene10924_All	82	465	7.09	38.72	2.44922	6.88338e-15	2.21485e-13	GO:0031224//intrinsic to membrane	GO:0016628//oxidoreductase activity, acting on the CH-CH group of donors, NAD or NADP as acceptor;GO:0005356	GO:0006810//transport;GO:0008152//metabolic process	gi|15240313|ref|NP_198006.1|/0/MSS1; carbohydrate transmembrane transporter/ hexose:hydrogen symporter/ high-affinity hydrogen:glucose symporter/ sugar:hydrogen symporter [Arabidopsis thaliana]
Unigene83842_All	126	714	10.89	59.45	2.44867	1.81632e-13	4.45479e-12	-	-	-	-
Unigene5932_All	7	40	0.61	3.33	2.44864	9.30616e-06	7.88907e-05	-	GO:0003676//nucleic acid binding;GO:0001071//nucleic acid binding transcription factor activity	GO:0010468//regulation of gene expression;GO:0032501//multicellular organismal process	gi|255568990|ref|XP_002525465.1|/6.72057e-21/NAC domain-containing protein 21/22, putative [Ricinus communis]
Unigene74612_All	7	40	0.61	3.33	2.44864	9.30616e-06	7.88734e-05	GO:0044464//cell part	-	-	gi|225456377|ref|XP_002284092.1|/4.64623e-38/PREDICTED: hypothetical protein [Vitis vinifera]
Unigene35397_All	9	51	0.78	4.25	2.44592	2.5046e-06	2.3459e-05	GO:0044444//cytoplasmic part	GO:0005506//iron ion binding;GO:0004601//peroxidase activity	GO:0008152//metabolic process;GO:0006950//response to stress	gi|221327587|gb|ACM17463.1|/1.4551e-123/ascorbate peroxidase [Citrus maxima]
Unigene12640_All	6	34	0.52	2.83	2.44422	2.28458e-05	0.000180613	GO:0043231//intracellular membrane-bounded organelle	-	-	gi|224111368|ref|XP_002315829.1|/1.59531e-140/predicted protein [Populus trichocarpa]
Unigene637_All	6	34	0.52	2.83	2.44422	2.28458e-05	0.000180576	-	-	-	gi|225458163|ref|XP_002281021.1|/1.99685e-24/PREDICTED: hypothetical protein [Vitis vinifera]
Unigene36117_All	6	34	0.52	2.83	2.44422	2.28458e-05	0.000180539	-	-	-	-
Unigene86576_All	6	34	0.52	2.83	2.44422	2.28458e-05	0.000180502	-	GO:0016491//oxidoreductase activity	-	gi|297734339|emb|CBI15586.3|/7.12329e-28/unnamed protein product [Vitis vinifera]
Unigene40190_All	29	164	2.51	13.66	2.4442	6.20548e-12	1.07987e-10	-	-	-	gi|148615629|gb|ABQ96643.1|/5.00082e-26/NAC domain protein [Citrus sinensis]
Unigene10509_All	193	1090	16.69	90.76	2.44307	2.06502e-13	4.96068e-12	-	-	-	-
Unigene114865_All	22	124	1.9	10.32	2.44137	5.86832e-10	8.47305e-09	-	-	-	gi|255555947|ref|XP_002519008.1|/9.45089e-23/transcription factor, putative [Ricinus communis]
Unigene6754_All	13	73	1.12	6.08	2.44057	2.03618e-07	2.23233e-06	-	-	-	gi|225432126|ref|XP_002274485.1|/1.40589e-18/PREDICTED: hypothetical protein [Vitis vinifera]
Unigene33450_All	5	28	0.43	2.33	2.43792	8.57674e-05	0.000602825	-	GO:0003824//catalytic activity	-	gi|224122136|ref|XP_002318761.1|/0/predicted protein [Populus trichocarpa]
Unigene52299_All	5	28	0.43	2.33	2.43792	8.57674e-05	0.000602715	-	-	-	gi|225464678|ref|XP_002275481.1|/2.7132e-45/PREDICTED: hypothetical protein [Vitis vinifera]
Unigene1707_All	5	28	0.43	2.33	2.43792	8.57674e-05	0.000602605	GO:0043231//intracellular membrane-bounded organelle	-	-	gi|255572465|ref|XP_002527167.1|/1.57074e-17/conserved hypothetical protein [Ricinus communis]
Unigene89658_All	5	28	0.43	2.33	2.43792	8.57674e-05	0.000602496	-	-	-	-
Unigene17684_All	5	28	0.43	2.33	2.43792	8.57674e-05	0.000602386	GO:0044444//cytoplasmic part	GO:0003676//nucleic acid binding	-	gi|225457646|ref|XP_002275328.1|/1.45264e-23/PREDICTED: hypothetical protein [Vitis vinifera]
Unigene58642_All	5	28	0.43	2.33	2.43792	8.57674e-05	0.000602276	-	-	-	-
Unigene17673_All	144	809	12.45	67.36	2.43575	1.81855e-13	4.4574e-12	GO:0044439	GO:0005488//binding	GO:0006461//protein complex assembly;GO:0006979//response to oxidative stress;GO:0006970//response to osmotic stress;GO:0044267//cellular protein metabolic process	gi|224065138|ref|XP_002301686.1|/3.59608e-61/predicted protein [Populus trichocarpa]
Unigene22157_All	30	168	2.59	13.99	2.43337	3.34e-12	5.99615e-11	-	GO:0004712//protein serine/threonine/tyrosine kinase activity;GO:0000166//nucleotide binding;GO:0019887//protein kinase regulator activity	GO:0006468//protein phosphorylation;GO:0000160//two-component signal transduction system (phosphorelay);GO:0009700//indole phytoalexin biosynthetic process;GO:0006555//methionine metabolic process;GO:0006970//response to osmotic stress;GO:0010557	gi|224138184|ref|XP_002326539.1|/1.50612e-101/predicted protein [Populus trichocarpa]
Unigene43627_All	43	241	3.72	20.07	2.43167	1.33227e-13	3.41748e-12	-	GO:0016831//carboxy-lyase activity;GO:0048037//cofactor binding	GO:0043436	gi|1763279|gb|AAB39709.1|/0/tryptophan decarboxylase [Camptotheca acuminata]
Unigene6162_All	143	797	12.36	66.36	2.42464	0	0	-	-	-	-
Unigene29952_All	30	167	2.59	13.9	2.42406	3.34e-12	5.99336e-11	-	GO:0046872//metal ion binding;GO:0019787//small conjugating protein ligase activity	GO:0080134//regulation of response to stress;GO:0006970//response to osmotic stress;GO:0032446//protein modification by small protein conjugation;GO:0009738//abscisic acid mediated signaling pathway	gi|224081206|ref|XP_002306334.1|/5.92025e-33/predicted protein [Populus trichocarpa]
Unigene60628_All	27	150	2.33	12.49	2.42237	2.21608e-11	3.63814e-10	-	-	-	-
Unigene74953_All	464	2577	40.12	214.57	2.41905	0	0	GO:0043231//intracellular membrane-bounded organelle	GO:0004553//hydrolase activity, hydrolyzing O-glycosyl compounds;GO:0030247//polysaccharide binding	GO:0006950//response to stress;GO:0006026	gi|4205741|gb|AAD11255.1|/2.74767e-22/class I chitinase [Gossypium hirsutum]
Unigene20462_All	44	243	3.8	20.23	2.41242	9.85878e-14	2.63219e-12	GO:0043231//intracellular membrane-bounded organelle	GO:0008194//UDP-glycosyltransferase activity	GO:0010413//glucuronoxylan metabolic process;GO:0048827//phyllome development;GO:0003002//regionalization;GO:0000003//reproduction;GO:0042545//cell wall modification	gi|224136594|ref|XP_002326899.1|/2.00936e-130/glycosyltransferase family GT8 [Populus trichocarpa]
Unigene48400_All	65	359	5.62	29.89	2.41102	0	0	-	-	-	-
Unigene74112_All	37	204	3.2	16.99	2.40854	1.59872e-13	3.99473e-12	GO:0044464//cell part	GO:0003824//catalytic activity	GO:0044238//primary metabolic process	gi|5902371|gb|AAD55473.1|AC009322_13/9.06979e-26/Hypothetical protein [Arabidopsis thaliana]
Unigene64692_All	24	132	2.07	10.99	2.40849	1.57493e-10	2.40732e-09	-	-	-	-
Unigene17705_All	8	44	0.69	3.66	2.40718	4.97628e-06	4.43486e-05	GO:0043231//intracellular membrane-bounded organelle	-	-	gi|225451100|ref|XP_002266105.1|/2.70296e-73/PREDICTED: hypothetical protein [Vitis vinifera]
Unigene44077_All	22	121	1.9	10.07	2.40599	5.86832e-10	8.48257e-09	GO:0044464//cell part	-	-	gi|225446529|ref|XP_002279120.1|/1.11549e-167/PREDICTED: hypothetical protein [Vitis vinifera]
Unigene2255_All	14	77	1.21	6.41	2.40532	1.07578e-07	1.21711e-06	-	-	-	gi|296086493|emb|CBI32082.3|/1.61057e-08/unnamed protein product [Vitis vinifera]
Unigene28234_All	175	961	15.13	80.02	2.40295	4.6052e-13	9.85406e-12	-	-	-	-
Unigene84537_All	6	33	0.52	2.75	2.40285	2.86072e-05	0.000222021	-	GO:0005488//binding;GO:0016811//hydrolase activity, acting on carbon-nitrogen (but not peptide) bonds, in linear amides	-	gi|225424779|ref|XP_002269424.1|/1.60569e-49/PREDICTED: hypothetical protein [Vitis vinifera]
Unigene53894_All	6	33	0.52	2.75	2.40285	2.86072e-05	0.000221976	-	-	-	-
Unigene42063_All	40	219	3.46	18.23	2.39747	1.2057e-13	3.1345e-12	-	-	-	gi|255577489|ref|XP_002529623.1|/1.99685e-24/Remorin, putative [Ricinus communis]
Unigene29761_All	11	60	0.95	5	2.39593	7.21976e-07	7.34348e-06	-	-	-	-
Unigene33948_All	11	60	0.95	5	2.39593	7.21976e-07	7.34155e-06	GO:0043231//intracellular membrane-bounded organelle	GO:0005488//binding	GO:0006810//transport	gi|225442317|ref|XP_002279772.1|/1.79328e-45/PREDICTED: hypothetical protein [Vitis vinifera]
Unigene49330_All	215	1172	18.59	97.58	2.39206	6.59472e-14	1.82514e-12	-	-	-	-
Unigene13057_All	20	109	1.73	9.08	2.39192	2.18398e-09	2.9847e-08	GO:0019866//organelle inner membrane;GO:0043231//intracellular membrane-bounded organelle;GO:0031224//intrinsic to membrane	-	GO:0046907//intracellular transport	gi|255563234|ref|XP_002522620.1|/4.64731e-30/mitochondrial dicarboxylate carrier protein, putative [Ricinus communis]
Unigene36644_All	5	27	0.43	2.25	2.38752	0.000127321	0.000857548	-	-	-	-
Unigene92424_All	5	27	0.43	2.25	2.38752	0.000127321	0.000857399	-	-	-	-
Unigene16261_All	5	27	0.43	2.25	2.38752	0.000127321	0.000857249	-	-	-	-
Unigene38674_All	10	54	0.86	4.5	2.38752	1.36291e-06	1.33252e-05	GO:0005576//extracellular region;GO:0030312//external encapsulating structure	GO:0016798//hydrolase activity, acting on glycosyl bonds;GO:0016758//transferase activity, transferring hexosyl groups	GO:0044042//glucan metabolic process;GO:0009888//tissue development	gi|187372978|gb|ACD03223.1|/6.61524e-32/xyloglucan endotransglucosylase/hydrolase 13 [Actinidia deliciosa]
Unigene50698_All	19	103	1.64	8.58	2.38728	4.20582e-09	5.57213e-08	-	-	-	-
Unigene4586_All	28	152	2.42	12.66	2.3872	1.16303e-11	1.96969e-10	-	-	-	-
Unigene34541_All	286	1553	24.73	129.31	2.3865	1.52767e-13	3.83957e-12	-	GO:0005515//protein binding	GO:0044267//cellular protein metabolic process	gi|255635480|gb|ACU18092.1|/1.1152e-75/unknown [Glycine max]
Unigene12451_All	64	346	5.53	28.81	2.38122	0	0	-	-	-	gi|225449212|ref|XP_002279619.1|/1.37757e-38/PREDICTED: hypothetical protein [Vitis vinifera]
Unigene4669_All	298	1609	25.76	133.97	2.37871	6.96332e-13	1.41318e-11	-	-	-	-
Unigene22939_All	8	43	0.69	3.58	2.37529	5.29618e-06	4.69393e-05	-	-	-	gi|255561552|ref|XP_002521786.1|/3.06584e-52/Disease resistance protein RPP13, putative [Ricinus communis]
Unigene2280_All	8	43	0.69	3.58	2.37529	5.29618e-06	4.69285e-05	-	GO:0003824//catalytic activity;GO:0046914//transition metal ion binding	-	gi|255630329|gb|ACU15521.1|/2.30162e-18/unknown [Glycine max]
Unigene30615_All	7	38	0.61	3.16	2.37304	1.14674e-05	9.56364e-05	-	-	-	-
Unigene34012_All	2377	12758	205.51	1062.27	2.36987	0	0	GO:0009536//plastid	-	GO:0000302//response to reactive oxygen species;GO:0009642//response to light intensity	gi|224120952|ref|XP_002318460.1|/1.0157e-65/predicted protein [Populus trichocarpa]
Unigene92939_All	14	75	1.21	6.24	2.36654	1.07614e-07	1.21716e-06	GO:0009526//plastid envelope;GO:0009534//chloroplast thylakoid	-	-	gi|224113223|ref|XP_002316427.1|/6.01255e-17/predicted protein [Populus trichocarpa]
Unigene1142_All	436	2325	37.7	193.59	2.36037	7.44516e-13	1.49213e-11	GO:0031224//intrinsic to membrane	GO:0016491//oxidoreductase activity;GO:0005365//myo-inositol transmembrane transporter activity	GO:0015791//polyol transport	gi|225443922|ref|XP_002278732.1|/0/PREDICTED: hypothetical protein isoform 1 [Vitis vinifera]
Unigene18052_All	9	48	0.78	4	2.35845	2.65402e-06	2.47803e-05	-	GO:0019203//carbohydrate phosphatase activity;GO:0035251//UDP-glucosyltransferase activity	GO:0005991//trehalose metabolic process	gi|224143823|ref|XP_002325087.1|/1.53415e-14/predicted protein [Populus trichocarpa]
Unigene44303_All	9	48	0.78	4	2.35845	2.65402e-06	2.47743e-05	-	-	-	gi|255555465|ref|XP_002518769.1|/1.75151e-108/Protein CYPRO4, putative [Ricinus communis]
Unigene13340_All	10	53	0.86	4.41	2.35837	1.38115e-06	1.3483e-05	-	-	-	gi|255626237|gb|ACU13463.1|/8.94554e-56/unknown [Glycine max]
Unigene83907_All	15	80	1.3	6.66	2.35701	5.66068e-08	6.62588e-07	-	-	-	-
Unigene41326_All	6	32	0.52	2.66	2.35484	3.82204e-05	0.000291181	-	GO:0003824//catalytic activity	-	gi|255584858|ref|XP_002533145.1|/5.6203e-07/trehalose-6-phosphate synthase, putative [Ricinus communis]
Unigene11955_All	90	476	7.78	39.63	2.34875	0	0	-	-	-	gi|225442527|ref|XP_002278844.1|/7.44675e-132/PREDICTED: hypothetical protein [Vitis vinifera]
Unigene34804_All	77	407	6.66	33.89	2.34727	1.64313e-14	5.11638e-13	-	-	GO:0050896//response to stimulus	gi|255639737|gb|ACU20162.1|/1.94945e-59/unknown [Glycine max]
Unigene77447_All	11	58	0.95	4.83	2.34602	7.29004e-07	7.40521e-06	-	-	-	-
Unigene67567_All	22	116	1.9	9.66	2.34602	5.86832e-10	8.47939e-09	-	-	-	gi|225442591|ref|XP_002284418.1|/5.84852e-17/PREDICTED: hypothetical protein [Vitis vinifera]
Unigene6189_All	190	1003	16.43	83.51	2.34562	3.88356e-13	8.53233e-12	-	-	-	-
Unigene904_All	8	42	0.69	3.5	2.34269	5.82754e-06	5.10853e-05	GO:0044436;GO:0009534//chloroplast thylakoid	GO:0004175//endopeptidase activity;GO:0005488//binding	GO:0009057//macromolecule catabolic process;GO:0009765//photosynthesis, light harvesting;GO:0019538//protein metabolic process	gi|296081154|emb|CBI18180.3|/1.37659e-50/unnamed protein product [Vitis vinifera]
Unigene42966_All	8	42	0.69	3.5	2.34269	5.82754e-06	5.10737e-05	GO:0031410//cytoplasmic vesicle	-	-	gi|297736161|emb|CBI24199.3|/0/unnamed protein product [Vitis vinifera]
Unigene112786_All	26	137	2.25	11.41	2.3423	4.24866e-11	6.81269e-10	-	GO:0005488//binding	-	gi|255578249|ref|XP_002529992.1|/2.79895e-22/ATP binding protein, putative [Ricinus communis]
Unigene113387_All	15	79	1.3	6.58	2.33958	5.6616e-08	6.62495e-07	GO:0009521;GO:0031224//intrinsic to membrane;GO:0009534//chloroplast thylakoid;GO:0042716	GO:0046914//transition metal ion binding;GO:0009055//electron carrier activity	GO:0051234//establishment of localization;GO:0009767//photosynthetic electron transport chain	gi|281371654|gb|ADA63587.1|/1.89847e-79/photosystem II protein D2 [Equisetum arvense]
Unigene5419_All	13	68	1.12	5.66	2.3373	2.0421e-07	2.23692e-06	GO:0030529//ribonucleoprotein complex;GO:0009536//plastid	GO:0003723//RNA binding;GO:0005198//structural molecule activity	GO:0010467//gene expression	gi|309321467|gb|ADO65008.1|/5.87024e-55/ribosomal protein S11 [Prunus persica]
Unigene10448_All	20	105	1.73	8.74	2.33686	2.184e-09	2.97734e-08	-	GO:0005488//binding	-	gi|255543138|ref|XP_002512632.1|/1.0455e-29/NAC domain-containing protein, putative [Ricinus communis]
Unigene76779_All	1257	6591	108.68	548.79	2.33617	6.18106e-12	1.07659e-10	-	-	-	gi|255585824|ref|XP_002533590.1|/6.3649e-64/heat-shock protein, putative [Ricinus communis]
Unigene56776_All	7	37	0.61	3.08	2.33605	1.37177e-05	0.000113204	-	-	-	-
Unigene22532_All	34	178	2.94	14.82	2.33366	3.97238e-13	8.70269e-12	-	GO:0016706//oxidoreductase activity, acting on paired donors, with incorporation or reduction of molecular oxygen, 2-oxoglutarate as one donor, and incorporation of one atom each of oxygen into both donors	GO:0008152//metabolic process	gi|224057513|ref|XP_002299244.1|/7.46183e-24/predicted protein [Populus trichocarpa]
Unigene20929_All	183	957	15.82	79.68	2.33247	4.2255e-13	9.17904e-12	-	-	-	-
Unigene104700_All	97	507	8.39	42.21	2.33084	1.15907e-13	3.02756e-12	-	-	-	-
Unigene50104_All	34	177	2.94	14.74	2.32585	3.97238e-13	8.70764e-12	-	-	-	-
Unigene51474_All	9	47	0.78	3.91	2.32562	2.78036e-06	2.57728e-05	-	-	-	gi|225442256|ref|XP_002278937.1|/1.21128e-33/PREDICTED: hypothetical protein [Vitis vinifera]
Unigene19913_All	9	47	0.78	3.91	2.32562	2.78036e-06	2.57666e-05	-	-	-	gi|302398667|gb|ADL36628.1|/7.87661e-37/C2H2L domain class transcription factor [Malus x domestica]
Unigene32465_All	11	57	0.95	4.75	2.32193	7.36258e-07	7.47692e-06	GO:0043231//intracellular membrane-bounded organelle;GO:0031410//cytoplasmic vesicle	GO:0032561;GO:0003824//catalytic activity	GO:0035556//intracellular signal transduction;GO:0006810//transport	gi|255644772|gb|ACU22888.1|/1.41162e-60/unknown [Glycine max]
Unigene31003_All	22	114	1.9	9.49	2.32041	5.86832e-10	8.46988e-09	GO:0030312//external encapsulating structure	GO:0003824//catalytic activity	-	gi|224144494|ref|XP_002336154.1|/6.28727e-69/predicted protein [Populus trichocarpa]
Unigene10009_All	15	78	1.3	6.49	2.31971	5.6631e-08	6.62469e-07	GO:0031980	GO:0043169//cation binding;GO:0004470//malic enzyme activity;GO:0000166//nucleotide binding	GO:0043648//dicarboxylic acid metabolic process	gi|224067419|ref|XP_002302483.1|/3.8652e-32/predicted protein [Populus trichocarpa]
Unigene19935_All	6	31	0.52	2.58	2.31079	5.41884e-05	0.00039745	-	-	-	-
Unigene44890_All	6	31	0.52	2.58	2.31079	5.41884e-05	0.000397375	-	-	-	-
Unigene45639_All	6	31	0.52	2.58	2.31079	5.41884e-05	0.000397299	-	-	-	-
Unigene25081_All	6	31	0.52	2.58	2.31079	5.41884e-05	0.000397224	-	-	-	gi|255541464|ref|XP_002511796.1|/2.72139e-117/conserved hypothetical protein [Ricinus communis]
Unigene5399_All	24	123	2.07	10.24	2.30651	1.57493e-10	2.40351e-09	-	-	-	-
Unigene9579_All	10	51	0.86	4.25	2.30505	1.46124e-06	1.41823e-05	-	GO:0030611//arsenate reductase activity;GO:0015036//disulfide oxidoreductase activity	GO:0019725//cellular homeostasis	gi|156891143|gb|ABU96709.1|/7.58769e-20/glutaredoxin [Solanum tuberosum]
Unigene27623_All	151	774	13.06	64.45	2.30303	6.5059e-14	1.80574e-12	-	-	-	-
Unigene19397_All	17	87	1.47	7.24	2.30017	1.55125e-08	1.9412e-07	GO:0009534//chloroplast thylakoid	GO:0043169//cation binding;GO:0010436//carotenoid dioxygenase activity	GO:0050896//response to stimulus;GO:0009687//abscisic acid metabolic process	gi|224121552|ref|XP_002330729.1|/3.03909e-96/predicted protein [Populus trichocarpa]
Unigene49520_All	124	633	10.72	52.71	2.29777	2.085e-13	5.00556e-12	-	-	-	-
Unigene325_All	11	56	0.95	4.66	2.29433	7.48228e-07	7.59249e-06	GO:0044464//cell part	GO:0015291//secondary active transmembrane transporter activity	GO:0003006//developmental process involved in reproduction;GO:0015893//drug transport	gi|224097194|ref|XP_002310871.1|/1.96043e-130/predicted protein [Populus trichocarpa]
Unigene5911_All	1004	5112	86.8	425.64	2.29387	6.95e-13	1.41196e-11	-	-	-	-
Unigene8669_All	12	61	1.04	5.08	2.28824	3.90698e-07	4.12059e-06	-	-	-	gi|225458105|ref|XP_002280739.1|/2.90182e-145/PREDICTED: hypothetical protein [Vitis vinifera]
Unigene28534_All	12	61	1.04	5.08	2.28824	3.90698e-07	4.11947e-06	-	GO:0046914//transition metal ion binding	-	gi|255568840|ref|XP_002525391.1|/4.15341e-47/ATP binding protein, putative [Ricinus communis]
Unigene48716_All	167	844	14.44	70.27	2.28284	2.65344e-13	6.15203e-12	-	-	-	-
Unigene44651_All	33	166	2.85	13.82	2.27772	6.46594e-13	1.32478e-11	-	-	-	gi|204307504|gb|ACI00278.1|/5.76591e-13/trig7 [Hordeum vulgare]
Unigene53254_All	10	50	0.86	4.16	2.27417	1.54337e-06	1.49531e-05	GO:0044444//cytoplasmic part	GO:0019787//small conjugating protein ligase activity	GO:0006950//response to stress;GO:0016567//protein ubiquitination;GO:0002252	gi|255545325|ref|XP_002513723.1|/1.54218e-48/ubiquitin-protein ligase, putative [Ricinus communis]
Unigene46391_All	358	1796	30.95	149.54	2.27252	6.81898e-13	1.38827e-11	GO:0009532//plastid stroma	GO:0017111//nucleoside-triphosphatase activity;GO:0032559	GO:0006950//response to stress;GO:0009657//plastid organization;GO:0043170	gi|225452950|ref|XP_002284243.1|/2.65654e-135/PREDICTED: hypothetical protein [Vitis vinifera]
Unigene12603_All	1547	7761	133.75	646.2	2.27244	3.75144e-12	6.69429e-11	-	-	GO:0009414//response to water deprivation;GO:0007275//multicellular organismal development;GO:0006979//response to oxidative stress	gi|255628323|gb|ACU14506.1|/3.96565e-16/unknown [Glycine max]
Unigene44629_All	101	506	8.73	42.13	2.27079	2.93098e-14	8.77248e-13	-	-	-	gi|296082097|emb|CBI21102.3|/8.60746e-61/unnamed protein product [Vitis vinifera]
Unigene65399_All	136	681	11.76	56.7	2.26946	2.75114e-13	6.33666e-12	-	-	-	-
Unigene5999_All	20	100	1.73	8.33	2.26754	2.18412e-09	2.97645e-08	-	-	-	gi|224065421|ref|XP_002301809.1|/1.1375e-07/predicted protein [Populus trichocarpa]
Unigene66422_All	174	869	15.04	72.36	2.26639	2.30482e-13	5.47537e-12	-	-	-	gi|147860904|emb|CAN80873.1|/3.47952e-09/hypothetical protein VITISV_004539 [Vitis vinifera]
Unigene18940_All	9	45	0.78	3.75	2.26534	3.33332e-06	3.05389e-05	GO:0031410//cytoplasmic vesicle	-	-	gi|310570|gb|AAC37469.1|/4.95301e-55/a Lea protein with hydrophobic domain, high pI value (11.6); 15kD protein; putative [Glycine max]
Unigene10637_All	6	30	0.52	2.5	2.26534	8.0585e-05	0.000571502	-	GO:0005488//binding	-	gi|224061102|ref|XP_002300349.1|/4.64184e-60/predicted protein [Populus trichocarpa]
Unigene53316_All	6	30	0.52	2.5	2.26534	8.0585e-05	0.000571397	-	-	-	-
Unigene36143_All	556	2775	48.07	231.06	2.26506	5.1914e-13	1.09385e-11	-	-	-	-
Unigene37816_All	71	354	6.14	29.48	2.26343	0	0	-	-	-	-
Unigene3928_All	266	1326	23	110.41	2.26317	3.62154e-13	8.07624e-12	-	-	-	-
Unigene14024_All	44	219	3.8	18.23	2.26224	9.85878e-14	2.62674e-12	-	-	-	gi|225427118|ref|XP_002276932.1|/6.00626e-120/PREDICTED: hypothetical protein [Vitis vinifera]
Unigene28035_All	48	239	4.15	19.9	2.26159	1.28786e-13	3.31901e-12	GO:0005667//transcription factor complex	GO:0030528//transcription regulator activity;GO:0001071//nucleic acid binding transcription factor activity;GO:0003677//DNA binding	GO:0032583//regulation of gene-specific transcription	gi|224136187|ref|XP_002322264.1|/9.49805e-23/predicted protein [Populus trichocarpa]
Unigene35108_All	22	109	1.9	9.08	2.25669	5.86846e-10	8.46375e-09	-	GO:0016788//hydrolase activity, acting on ester bonds;GO:0016747//transferase activity, transferring acyl groups other than amino-acyl groups	GO:0000003//reproduction	gi|255539016|ref|XP_002510573.1|/2.583e-114/zinc finger protein, putative [Ricinus communis]
Unigene98241_All	154	762	13.31	63.45	2.25311	2.87548e-13	6.57984e-12	-	-	-	-
Unigene24881_All	15	74	1.3	6.16	2.24442	5.6875e-08	6.65122e-07	-	-	-	gi|255538000|ref|XP_002510065.1|/1.76745e-116/conserved hypothetical protein [Ricinus communis]
Unigene50871_All	11	54	0.95	4.5	2.24393	8.0024e-07	8.09472e-06	-	-	-	-
Unigene65403_All	447	2193	38.65	182.6	2.24015	1.09157e-12	2.09621e-11	-	-	-	-
Unigene36566_All	47	230	4.06	19.15	2.23779	5.77316e-15	1.88274e-13	-	-	-	-
Unigene18404_All	27	132	2.33	10.99	2.23779	2.21608e-11	3.6335e-10	-	GO:0016830//carbon-carbon lyase activity	-	gi|255545724|ref|XP_002513922.1|/2.3182e-39/DNA photolyase, putative [Ricinus communis]
Unigene62748_All	28	137	2.42	11.41	2.23722	1.16303e-11	1.96883e-10	GO:0031224//intrinsic to membrane	GO:0015291//secondary active transmembrane transporter activity;GO:0015103//inorganic anion transmembrane transporter activity	GO:0015698//inorganic anion transport	gi|255574560|ref|XP_002528191.1|/1.02335e-128/sulfate transporter, putative [Ricinus communis]
Unigene24004_All	28	137	2.42	11.41	2.23722	1.16303e-11	1.96624e-10	GO:0043231//intracellular membrane-bounded organelle	GO:0004713//protein tyrosine kinase activity;GO:0032559	GO:0006464//protein modification process	gi|225427370|ref|XP_002282904.1|/3.32948e-90/PREDICTED: hypothetical protein [Vitis vinifera]
Unigene44624_All	8	39	0.69	3.25	2.23577	1.05394e-05	8.86437e-05	-	GO:0003824//catalytic activity	GO:0019538//protein metabolic process	gi|224124970|ref|XP_002319470.1|/4.47001e-35/predicted protein [Populus trichocarpa]
Unigene1050_All	181	885	15.65	73.69	2.23531	2.28928e-13	5.44851e-12	-	-	-	gi|224069770|ref|XP_002303035.1|/1.02045e-20/predicted protein [Populus trichocarpa]
Unigene32186_All	13	63	1.12	5.25	2.22882	2.11428e-07	2.31204e-06	GO:0043231//intracellular membrane-bounded organelle;GO:0044444//cytoplasmic part;GO:0005871//kinesin complex	GO:0003777//microtubule motor activity;GO:0015631//tubulin binding;GO:0032559	GO:0048869;GO:0007053//spindle assembly involved in male meiosis	gi|255555065|ref|XP_002518570.1|/0/kinesin, putative [Ricinus communis]
Unigene51552_All	19	92	1.64	7.66	2.22365	4.2085e-09	5.57377e-08	-	-	-	gi|224112010|ref|XP_002316052.1|/1.49895e-18/predicted protein [Populus trichocarpa]
Unigene24414_All	79	383	6.83	31.89	2.22315	0	0	GO:0043231//intracellular membrane-bounded organelle;GO:0016020//membrane	-	-	gi|224128452|ref|XP_002320335.1|/8.76976e-29/predicted protein [Populus trichocarpa]
Unigene36570_All	51	247	4.41	20.57	2.22169	3.39728e-14	1.00976e-12	-	GO:0004713//protein tyrosine kinase activity;GO:0032559	GO:0006464//protein modification process	gi|255550441|ref|XP_002516271.1|/4.79017e-51/Protein kinase APK1B, chloroplast precursor, putative [Ricinus communis]
Unigene47807_All	331	1600	28.62	133.22	2.21872	0	0	-	-	-	-
Unigene10771_All	93	449	8.04	37.39	2.21739	9.37028e-14	2.5122e-12	-	-	GO:0010467//gene expression	gi|224096948|ref|XP_002310797.1|/9.82233e-133/GRAS family transcription factor [Populus trichocarpa]
Unigene70412_All	169	815	14.61	67.86	2.21561	8.19344e-14	2.22608e-12	-	-	-	-
Unigene53093_All	12	58	1.04	4.83	2.21544	4.15944e-07	4.37609e-06	-	-	-	-
Unigene67363_All	18	87	1.56	7.24	2.21444	8.0961e-09	1.04255e-07	-	-	-	-
Unigene115189_All	7	34	0.61	2.83	2.21392	3.37252e-05	0.000258672	GO:0043231//intracellular membrane-bounded organelle;GO:0030312//external encapsulating structure;GO:0016020//membrane	GO:0004672//protein kinase activity;GO:0016628//oxidoreductase activity, acting on the CH-CH group of donors, NAD or NADP as acceptor;GO:0019899//enzyme binding;GO:0032559	GO:0009642//response to light intensity;GO:0051707//response to other organism;GO:0010038//response to metal ion;GO:0000302//response to reactive oxygen species;GO:0032446//protein modification by small protein conjugation	gi|297834060|ref|XP_002884912.1|/1.74594e-87/hypothetical protein ARALYDRAFT_897465 [Arabidopsis lyrata subsp. lyrata]
Unigene44673_All	7	34	0.61	2.83	2.21392	3.37252e-05	0.00025862	-	-	-	-
Unigene28731_All	6	29	0.52	2.41	2.21245	0.000124	0.000837229	GO:0044424//intracellular part	GO:0016773//phosphotransferase activity, alcohol group as acceptor;GO:0032559	GO:0019321//pentose metabolic process;GO:0016310//phosphorylation;GO:0010467//gene expression;GO:0019318//hexose metabolic process	gi|224115624|ref|XP_002332102.1|/1.21021e-54/predicted protein [Populus trichocarpa]
Unigene14013_All	60	288	5.19	23.98	2.20803	0	0	-	-	GO:0006350//transcription	gi|224059472|ref|XP_002299863.1|/1.2126e-72/GRAS family transcription factor [Populus trichocarpa]
Unigene50678_All	14	67	1.21	5.58	2.20526	1.10677e-07	1.24998e-06	-	GO:0004712//protein serine/threonine/tyrosine kinase activity;GO:0032559;GO:0019887//protein kinase regulator activity	GO:0010557;GO:0006555//methionine metabolic process;GO:0002239//response to oomycetes;GO:0009700//indole phytoalexin biosynthetic process;GO:0006970//response to osmotic stress;GO:0006468//protein phosphorylation;GO:0060918//auxin transport;GO:0000160//two-component signal transduction system (phosphorelay);GO:0009627//systemic acquired resistance	gi|118489678|gb|ABK96640.1|/2.02233e-65/unknown [Populus trichocarpa x Populus deltoides]
Unigene115685_All	13	62	1.12	5.16	2.20387	2.16444e-07	2.36355e-06	-	-	-	gi|193788742|gb|ACF20470.1|/1.83691e-74/At4g12840 [Arabidopsis thaliana]
Unigene97468_All	22	105	1.9	8.74	2.20163	5.86938e-10	8.46191e-09	-	-	-	-
Unigene39790_All	18	86	1.56	7.16	2.19841	8.10306e-09	1.0431e-07	GO:0044464//cell part	GO:0005515//protein binding	GO:0044260	gi|296087705|emb|CBI34961.3|/1.48285e-79/unnamed protein product [Vitis vinifera]
Unigene15623_All	9	43	0.78	3.58	2.19841	4.82248e-06	4.30575e-05	GO:0044464//cell part	GO:0046872//metal ion binding;GO:0004620//phospholipase activity	GO:0006650//glycerophospholipid metabolic process	gi|224083185|ref|XP_002306960.1|/6.70054e-50/predicted protein [Populus trichocarpa]
Unigene28474_All	17	81	1.47	6.74	2.19693	1.55822e-08	1.9493e-07	GO:0043231//intracellular membrane-bounded organelle	GO:0003677//DNA binding;GO:0001071//nucleic acid binding transcription factor activity	GO:0006351//transcription, DNA-dependent	gi|224129190|ref|XP_002320523.1|/3.45188e-41/predicted protein [Populus trichocarpa]
Unigene47011_All	46	219	3.98	18.23	2.19547	1.01696e-13	2.68729e-12	-	-	-	gi|224130498|ref|XP_002320852.1|/1.83287e-54/predicted protein [Populus trichocarpa]
Unigene7526_All	8	38	0.69	3.16	2.19526	1.44362e-05	0.000118373	GO:0043231//intracellular membrane-bounded organelle	GO:0048037//cofactor binding;GO:0016832//aldehyde-lyase activity	GO:0043436;GO:0006665//sphingolipid metabolic process;GO:0006519	gi|224075541|ref|XP_002304674.1|/1.09155e-53/predicted protein [Populus trichocarpa]
Unigene46421_All	72	342	6.22	28.48	2.19496	0	0	-	GO:0004674//protein serine/threonine kinase activity;GO:0032559	GO:0009725//response to hormone stimulus;GO:0006464//protein modification process;GO:0032501//multicellular organismal process;GO:0006972//hyperosmotic response;GO:0009926//auxin polar transport;GO:0023060	gi|255586705|ref|XP_002533977.1|/1.09195e-90/CBL-interacting serine/threonine-protein kinase, putative [Ricinus communis]
Unigene3571_All	12	57	1.04	4.75	2.19134	4.36704e-07	4.58325e-06	-	-	-	gi|255578544|ref|XP_002530135.1|/1.08189e-16/conserved hypothetical protein [Ricinus communis]
Unigene21964_All	23	109	1.99	9.08	2.18992	3.03968e-10	4.51215e-09	GO:0044464//cell part	GO:0016787//hydrolase activity	-	gi|115452147|ref|NP_001049674.1|/2.55646e-84/Os03g0268600 [Oryza sativa Japonica Group]
Unigene37390_All	23	109	1.99	9.08	2.18992	3.03968e-10	4.51042e-09	-	-	-	-
Unigene72893_All	49	232	4.24	19.32	2.18796	6.39488e-14	1.78005e-12	-	-	-	-
Unigene28266_All	116	547	10.03	45.54	2.18281	1.77414e-13	4.37635e-12	GO:0043231//intracellular membrane-bounded organelle;GO:0016020//membrane	-	-	gi|225437416|ref|XP_002271045.1|/1.06998e-45/PREDICTED: hypothetical protein [Vitis vinifera]
Unigene36695_All	18	85	1.56	7.08	2.1822	8.11442e-09	1.04317e-07	GO:0043231//intracellular membrane-bounded organelle	GO:0004527//exonuclease activity	GO:0006753	gi|225444938|ref|XP_002282308.1|/6.81237e-111/PREDICTED: hypothetical protein [Vitis vinifera]
Unigene74158_All	13	61	1.12	5.08	2.18133	2.24604e-07	2.4478e-06	-	-	-	gi|225466200|ref|XP_002265535.1|/5.87169e-17/PREDICTED: hypothetical protein [Vitis vinifera]
Unigene37705_All	17	80	1.47	6.66	2.17971	1.56286e-08	1.95447e-07	-	-	-	-
Unigene90720_All	37	174	3.2	14.49	2.17891	1.59872e-13	3.99215e-12	-	-	-	-
Unigene28350_All	89	418	7.69	34.8	2.17803	2.73114e-14	8.25763e-13	-	-	-	gi|224123910|ref|XP_002319194.1|/1.36787e-13/predicted protein [Populus trichocarpa]
Unigene13729_All	7	33	0.61	2.75	2.17255	5.02798e-05	0.000370756	-	-	-	gi|224120560|ref|XP_002318360.1|/5.37592e-19/predicted protein [Populus trichocarpa]
Unigene29632_All	7	33	0.61	2.75	2.17255	5.02798e-05	0.000370685	GO:0005618//cell wall;GO:0043231//intracellular membrane-bounded organelle;GO:0005576//extracellular region	GO:0004553//hydrolase activity, hydrolyzing O-glycosyl compounds	GO:0019566//arabinose metabolic process;GO:0000272//polysaccharide catabolic process	gi|255565362|ref|XP_002523672.1|/1.24357e-63/Alpha-N-arabinofuranosidase 1 precursor, putative [Ricinus communis]
Unigene25913_All	24	112	2.07	9.33	2.17225	1.57521e-10	2.40014e-09	GO:0043231//intracellular membrane-bounded organelle;GO:0016020//membrane	-	GO:0006818//hydrogen transport;GO:0006754//ATP biosynthetic process	gi|255638584|gb|ACU19599.1|/9.34522e-18/unknown [Glycine max]
Unigene33173_All	58	271	5.01	22.56	2.17088	4.39648e-14	1.27916e-12	GO:0044464//cell part	GO:0015291//secondary active transmembrane transporter activity	GO:0003006//developmental process involved in reproduction;GO:0015893//drug transport	gi|225469806|ref|XP_002262941.1|/3.71534e-154/PREDICTED: hypothetical protein [Vitis vinifera]
Unigene32311_All	63	294	5.45	24.48	2.16728	0	0	GO:0043231//intracellular membrane-bounded organelle	GO:0004551//nucleotide diphosphatase activity	-	gi|224075439|ref|XP_002304633.1|/2.02318e-54/predicted protein [Populus trichocarpa]
Unigene44381_All	321	1497	27.75	124.64	2.16721	0	0	GO:0043231//intracellular membrane-bounded organelle;GO:0031461//cullin-RING ubiquitin ligase complex	GO:0005488//binding;GO:0019787//small conjugating protein ligase activity	GO:0043161//proteasomal ubiquitin-dependent protein catabolic process;GO:0032446//protein modification by small protein conjugation;GO:0009408//response to heat;GO:0048522;GO:0009733//response to auxin stimulus;GO:0048527//lateral root development	gi|255558466|ref|XP_002520258.1|/5.90618e-53/F-box/LRR-repeat protein, putative [Ricinus communis]
Unigene37744_All	41	191	3.54	15.9	2.16721	1.51879e-13	3.82472e-12	-	-	-	gi|113205226|gb|ABI34306.1|/7.67151e-25/Polyprotein, putative [Solanum demissum]
Unigene38242_All	9	42	0.78	3.5	2.16581	6.32866e-06	5.52023e-05	-	-	-	gi|225470658|ref|XP_002269006.1|/4.06996e-107/PREDICTED: hypothetical protein [Vitis vinifera]
Unigene2906_All	78	363	6.74	30.22	2.16468	0	0	-	-	GO:0002252	gi|225455211|ref|XP_002271067.1|/4.54002e-68/PREDICTED: hypothetical protein [Vitis vinifera]
Unigene26259_All	18	84	1.56	6.99	2.16375	8.13282e-09	1.04518e-07	-	-	-	-
Unigene15125_All	11	51	0.95	4.25	2.16146	1.07948e-06	1.07226e-05	-	-	-	gi|255548792|ref|XP_002515452.1|/7.76689e-75/conserved hypothetical protein [Ricinus communis]
Unigene21074_All	22	102	1.9	8.49	2.15977	5.87288e-10	8.46379e-09	-	-	-	-
Unigene13139_All	114	529	9.86	44.05	2.15948	1.49436e-13	3.77801e-12	-	-	-	gi|255550111|ref|XP_002516106.1|/2.83875e-10/heat-shock protein, putative [Ricinus communis]
Unigene40952_All	335	1553	28.96	129.31	2.1587	3.2574e-13	7.34486e-12	-	-	-	gi|224104907|ref|XP_002313615.1|/3.59008e-39/predicted protein [Populus trichocarpa]
Unigene43705_All	13	60	1.12	5	2.15843	2.37848e-07	2.58557e-06	GO:0009507//chloroplast;GO:0009579//thylakoid;GO:0016020//membrane	-	-	gi|290488788|gb|ADD30778.1|/4.67904e-16/photosystem I assembly protein ycf4 [Berberidopsis corallina]
Unigene2826_All	8	37	0.69	3.08	2.15826	2.07838e-05	0.000166357	GO:0043231//intracellular membrane-bounded organelle	GO:0019001//guanyl nucleotide binding;GO:0060089	GO:0009725//response to hormone stimulus;GO:0007166//cell surface receptor linked signaling pathway;GO:0009746;GO:0034285	gi|255556179|ref|XP_002519124.1|/0/GTP-binding protein alpha subunit, gna, putative [Ricinus communis]
Unigene61670_All	8	37	0.69	3.08	2.15826	2.07838e-05	0.000166322	-	-	-	-
Unigene19968_All	38	176	3.29	14.65	2.15474	1.41887e-13	3.60131e-12	-	-	-	-
Unigene38254_All	29	134	2.51	11.16	2.15258	6.20548e-12	1.07938e-10	-	-	-	-
Unigene44877_All	251	1157	21.7	96.34	2.15044	2.9332e-13	6.66841e-12	-	-	-	-
Unigene31407_All	2245	10309	194.1	858.36	2.14478	0	0	-	-	-	-
Unigene12705_All	57	261	4.93	21.73	2.14003	8.34888e-14	2.26353e-12	GO:0043231//intracellular membrane-bounded organelle	GO:0004551//nucleotide diphosphatase activity	-	gi|225425306|ref|XP_002273187.1|/1.90786e-57/PREDICTED: hypothetical protein [Vitis vinifera]
Unigene30027_All	25	114	2.16	9.49	2.13538	8.1705e-11	1.28085e-09	-	-	-	gi|255640394|gb|ACU20484.1|/1.06113e-26/unknown [Glycine max]
Unigene37647_All	297	1353	25.68	112.65	2.13313	5.23582e-13	1.10261e-11	-	-	-	-
Unigene71785_All	22	100	1.9	8.33	2.13232	5.88028e-10	8.47129e-09	GO:0031410//cytoplasmic vesicle	-	-	gi|6573747|gb|AAF17667.1|AC009398_16/3.51005e-09/F20B24.17 [Arabidopsis thaliana]
Unigene20354_All	11	50	0.95	4.16	2.13058	1.30658e-06	1.28428e-05	-	-	-	-
Unigene43825_All	9	41	0.78	3.41	2.12823	8.77362e-06	7.45893e-05	GO:0009536//plastid	GO:0004871//signal transducer activity;GO:0004713//protein tyrosine kinase activity;GO:0032559	GO:0006464//protein modification process	gi|224071475|ref|XP_002303478.1|/1.54161e-107/predicted protein [Populus trichocarpa]
Unigene50411_All	30	136	2.59	11.32	2.12785	3.34e-12	5.99057e-11	-	-	-	-
Unigene48413_All	54	245	4.67	20.4	2.12707	6.17284e-14	1.73325e-12	-	GO:0005488//binding	-	gi|147794584|emb|CAN78033.1|/4.07154e-68/hypothetical protein VITISV_017534 [Vitis vinifera]
Unigene5202_All	7	32	0.61	2.66	2.12455	7.72292e-05	0.000548914	GO:0005618//cell wall	-	GO:0000902//cell morphogenesis;GO:0009827//plant-type cell wall modification;GO:0000003//reproduction	gi|255626881|gb|ACU13785.1|/5.12195e-37/unknown [Glycine max]
Unigene51914_All	17	77	1.47	6.41	2.12451	1.60228e-08	1.99922e-07	-	-	-	-
Unigene6768_All	112	507	9.68	42.21	2.12451	0	0	-	GO:0005488//binding	-	gi|302143626|emb|CBI22379.3|/2.04754e-31/unnamed protein product [Vitis vinifera]
Unigene16293_All	10	45	0.86	3.75	2.12448	3.78756e-06	3.44307e-05	GO:0031224//intrinsic to membrane	GO:0004702//receptor signaling protein serine/threonine kinase activity;GO:0016628//oxidoreductase activity, acting on the CH-CH group of donors, NAD or NADP as acceptor;GO:0032559	GO:0006464//protein modification process;GO:0007167//enzyme linked receptor protein signaling pathway	gi|297741905|emb|CBI33340.3|/4.94823e-56/unnamed protein product [Vitis vinifera]
Unigene30491_All	74	335	6.4	27.89	2.1236	4.08562e-14	1.20231e-12	-	-	-	gi|225464678|ref|XP_002275481.1|/3.3417e-32/PREDICTED: hypothetical protein [Vitis vinifera]
Unigene3753_All	33	149	2.85	12.41	2.12247	6.46594e-13	1.32548e-11	-	-	-	-
Unigene34734_All	8	36	0.69	3	2.12029	3.10774e-05	0.000239889	GO:0043231//intracellular membrane-bounded organelle	-	-	gi|225448687|ref|XP_002275157.1|/8.39686e-19/PREDICTED: hypothetical protein [Vitis vinifera]
Unigene22438_All	8	36	0.69	3	2.12029	3.10774e-05	0.000239841	GO:0044464//cell part	GO:0016757//transferase activity, transferring glycosyl groups	-	gi|255575457|ref|XP_002528630.1|/3.49566e-77/catalytic, putative [Ricinus communis]
Unigene1438_All	37	167	3.2	13.9	2.11894	1.59872e-13	3.99732e-12	-	-	-	-
Unigene35238_All	51	230	4.41	19.15	2.11849	3.39728e-14	1.00898e-12	-	GO:0016787//hydrolase activity	-	gi|255548495|ref|XP_002515304.1|/1.02439e-74/triacylglycerol lipase, putative [Ricinus communis]
Unigene70992_All	28	126	2.42	10.49	2.11594	1.16318e-11	1.96564e-10	-	-	-	gi|255538684|ref|XP_002510407.1|/1.1054e-10/conserved hypothetical protein [Ricinus communis]
Unigene48763_All	96	432	8.3	35.97	2.11561	0	0	-	GO:0004672//protein kinase activity	-	gi|255557681|ref|XP_002519870.1|/1.33508e-16/mak, putative [Ricinus communis]
Unigene848_All	59	265	5.1	22.06	2.11286	4.9738e-14	1.43845e-12	-	-	-	gi|224120504|ref|XP_002331064.1|/1.84358e-109/predicted protein [Populus trichocarpa]
Unigene22190_All	18	81	1.56	6.74	2.1112	8.28864e-09	1.06415e-07	GO:0016020//membrane	GO:0016301//kinase activity	-	gi|255550970|ref|XP_002516533.1|/0/serine-threonine protein kinase, plant-type, putative [Ricinus communis]
Unigene15333_All	31	139	2.68	11.57	2.11008	1.84786e-12	3.42084e-11	-	-	-	-
Unigene51202_All	86	385	7.44	32.06	2.1074	0	0	-	-	-	-
Unigene104974_All	50	223	4.32	18.57	2.10387	6.12844e-14	1.73086e-12	-	-	-	-
Unigene32349_All	81	360	7	29.97	2.09809	9.21486e-14	2.48782e-12	GO:0043227//membrane-bounded organelle;GO:0042598//vesicular fraction	GO:0046872//metal ion binding;GO:0019787//small conjugating protein ligase activity	GO:0006970//response to osmotic stress;GO:0009738//abscisic acid mediated signaling pathway	gi|296086209|emb|CBI31650.3|/2.4687e-95/unnamed protein product [Vitis vinifera]
Unigene24566_All	25	111	2.16	9.24	2.09686	8.17982e-11	1.28179e-09	GO:0043231//intracellular membrane-bounded organelle	GO:0046872//metal ion binding;GO:0019787//small conjugating protein ligase activity	GO:0006950//response to stress;GO:0016567//protein ubiquitination	gi|225437241|ref|XP_002275598.1|/2.89678e-99/PREDICTED: hypothetical protein [Vitis vinifera]
Unigene43173_All	273	1212	23.6	100.91	2.09621	3.36842e-13	7.57306e-12	-	-	-	gi|255579312|ref|XP_002530501.1|/3.15722e-159/heat shock protein binding protein, putative [Ricinus communis]
Unigene11752_All	9	40	0.78	3.33	2.09398	1.27262e-05	0.000105632	GO:0031410//cytoplasmic vesicle	GO:0005488//binding	-	gi|296084547|emb|CBI25568.3|/8.82882e-108/unnamed protein product [Vitis vinifera]
Unigene86410_All	9	40	0.78	3.33	2.09398	1.27262e-05	0.000105609	-	-	-	-
Unigene33934_All	23	102	1.99	8.49	2.093	3.05168e-10	4.52474e-09	GO:0009536//plastid	GO:0034062//RNA polymerase activity;GO:0003676//nucleic acid binding;GO:0005515//protein binding	GO:0006350//transcription	gi|309321466|gb|ADO65007.1|/5.47387e-135/RNA polymerase alpha subunit [Prunus persica]
Unigene24362_All	19	84	1.64	6.99	2.0916	4.3359e-09	5.73463e-08	GO:0044464//cell part	GO:0016747//transferase activity, transferring acyl groups other than amino-acyl groups	GO:0009314//response to radiation;GO:0006950//response to stress;GO:0006631//fatty acid metabolic process	gi|225445394|ref|XP_002284986.1|/0/PREDICTED: hypothetical protein [Vitis vinifera]
Unigene12045_All	26	115	2.25	9.58	2.0901	4.25354e-11	6.81485e-10	-	GO:0004672//protein kinase activity;GO:0032559	GO:0006464//protein modification process	gi|224086044|ref|XP_002307792.1|/1.96381e-18/predicted protein [Populus trichocarpa]
Unigene41625_All	10	44	0.86	3.66	2.08944	5.31196e-06	4.70575e-05	GO:0043231//intracellular membrane-bounded organelle	GO:0016706//oxidoreductase activity, acting on paired donors, with incorporation or reduction of molecular oxygen, 2-oxoglutarate as one donor, and incorporation of one atom each of oxygen into both donors	GO:0008152//metabolic process	gi|225424360|ref|XP_002284896.1|/1.28508e-111/PREDICTED: hypothetical protein [Vitis vinifera]
Unigene71799_All	245	1082	21.18	90.09	2.08866	5.10924e-13	1.08186e-11	-	-	-	-
Unigene32924_All	22	97	1.9	8.08	2.08836	5.91862e-10	8.52334e-09	GO:0016020//membrane	GO:0046914//transition metal ion binding	GO:0042445//hormone metabolic process;GO:0006725//cellular aromatic compound metabolic process	gi|225452296|ref|XP_002271885.1|/5.37424e-115/PREDICTED: hypothetical protein [Vitis vinifera]
Unigene42172_All	551	2431	47.64	202.41	2.08704	4.75842e-13	1.01202e-11	GO:0044424//intracellular part	GO:0060089;GO:0005488//binding	GO:0010468//regulation of gene expression;GO:0009639//response to red or far red light	gi|302399041|gb|ADL36815.1|/1.27814e-27/SCL domain class transcription factor [Malus x domestica]
Unigene811_All	190	837	16.43	69.69	2.08462	3.88356e-13	8.53719e-12	-	-	GO:0050789//regulation of biological process;GO:0009725//response to hormone stimulus;GO:0006350//transcription	gi|292668897|gb|ADE41103.1|/1.19115e-33/AP2 domain class transcription factor [Malus x domestica]
Unigene50407_All	13	57	1.12	4.75	2.08443	3.49478e-07	3.72249e-06	-	-	-	-
Unigene19832_All	132	580	11.41	48.29	2.08143	2.1605e-13	5.17393e-12	-	-	GO:0009414//response to water deprivation	gi|1170745|sp|P46518.1|LEA14_GOSHI/1.56925e-33/RecName: Full=Late embryogenesis abundant protein Lea14-A
Unigene22187_All	15	66	1.3	5.5	2.08092	7.05258e-08	8.17574e-07	-	-	GO:0009056//catabolic process	gi|297806857|ref|XP_002871312.1|/3.7668e-19/hypothetical protein ARALYDRAFT_487656 [Arabidopsis lyrata subsp. lyrata]
Unigene42906_All	7	31	0.61	2.58	2.08049	0.000120874	0.000817842	-	-	-	-
Unigene43172_All	7	31	0.61	2.58	2.08049	0.000120874	0.000817698	-	-	GO:0019932//second-messenger-mediated signaling;GO:0009555//pollen development	gi|224124726|ref|XP_002329933.1|/4.07197e-26/predicted protein [Populus trichocarpa]
Unigene3713_All	7	31	0.61	2.58	2.08049	0.000120874	0.000817555	-	-	-	-
Unigene446_All	7	31	0.61	2.58	2.08049	0.000120874	0.000817412	-	-	-	gi|224115136|ref|XP_002316951.1|/3.69326e-154/predicted protein [Populus trichocarpa]
Unigene7339_All	42	184	3.63	15.32	2.07737	1.24345e-13	3.21962e-12	-	-	-	-
Unigene54724_All	18	79	1.56	6.58	2.07654	8.61496e-09	1.10347e-07	GO:0044424//intracellular part	GO:0016773//phosphotransferase activity, alcohol group as acceptor;GO:0032559	GO:0019321//pentose metabolic process;GO:0016310//phosphorylation;GO:0010467//gene expression;GO:0019318//hexose metabolic process	gi|224115624|ref|XP_002332102.1|/6.64062e-53/predicted protein [Populus trichocarpa]
Unigene73904_All	198	867	17.12	72.19	2.07612	6.86118e-14	1.89075e-12	-	-	-	-
Unigene18709_All	19	83	1.64	6.91	2.07499	4.41522e-09	5.82755e-08	-	-	-	-
Unigene82559_All	11	48	0.95	4	2.074	2.26336e-06	2.14231e-05	-	-	-	gi|255569948|ref|XP_002525937.1|/1.9034e-07/60S ribosomal protein L7a, putative [Ricinus communis]
Unigene22589_All	25	109	2.16	9.08	2.07166	8.19914e-11	1.28378e-09	-	-	-	gi|224075092|ref|XP_002304554.1|/7.08244e-79/AP2/ERF domain-containing transcription factor [Populus trichocarpa]
Unigene50244_All	225	982	19.45	81.76	2.07163	0	0	-	-	-	gi|224142137|ref|XP_002324415.1|/2.64648e-11/predicted protein [Populus trichocarpa]
Unigene49775_All	114	496	9.86	41.3	2.06648	1.49436e-13	3.77306e-12	GO:0043231//intracellular membrane-bounded organelle	-	-	gi|255640738|gb|ACU20653.1|/3.17541e-47/unknown [Glycine max]
Unigene58412_All	75	326	6.48	27.14	2.06636	0	0	-	-	-	-
Unigene28128_All	98	424	8.47	35.3	2.05923	5.68434e-14	1.62086e-12	GO:0031224//intrinsic to membrane	-	-	gi|18405629|ref|NP_030664.1|/1.62023e-40/amino acid transporter family protein [Arabidopsis thaliana]
Unigene114380_All	9	39	0.78	3.25	2.05889	1.90888e-05	0.00015349	-	-	-	-
Unigene91124_All	12	52	1.04	4.33	2.05778	9.855e-07	9.84989e-06	-	-	-	-
Unigene85381_All	12	52	1.04	4.33	2.05778	9.855e-07	9.84734e-06	-	-	-	-
Unigene6447_All	10	43	0.86	3.58	2.05755	7.76034e-06	6.70685e-05	-	-	-	-
Unigene35611_All	47	203	4.06	16.9	2.05747	5.77316e-15	1.88115e-13	-	-	-	gi|147800639|emb|CAN75147.1|/4.68528e-15/hypothetical protein VITISV_014145 [Vitis vinifera]
Unigene41594_All	25	108	2.16	8.99	2.05729	8.21816e-11	1.28623e-09	-	-	-	-
Unigene32733_All	25	108	2.16	8.99	2.05729	8.21816e-11	1.28571e-09	-	-	-	gi|298204486|emb|CBI23761.3|/0/unnamed protein product [Vitis vinifera]
Unigene74846_All	71	305	6.14	25.4	2.04852	0	0	-	-	GO:0050789//regulation of biological process;GO:0009738//abscisic acid mediated signaling pathway;GO:0006950//response to stress	gi|82568708|dbj|BAE48667.1|/2.9754e-16/NAC family protein [Prunus mume]
Unigene71183_All	139	597	12.02	49.71	2.0481	2.44028e-13	5.75113e-12	-	GO:0008796//bis(5'-nucleosyl)-tetraphosphatase activity	GO:0015961//diadenosine polyphosphate catabolic process	gi|255627447|gb|ACU14068.1|/2.87278e-43/unknown [Glycine max]
Unigene27390_All	104	446	8.99	37.14	2.04658	0	0	-	-	GO:0012501//programmed cell death;GO:0048646//anatomical structure formation involved in morphogenesis;GO:0010565;GO:0033554//cellular response to stress;GO:0002239//response to oomycetes;GO:0009627//systemic acquired resistance;GO:0042743//hydrogen peroxide metabolic process;GO:0000305//response to oxygen radical;GO:0009873//ethylene mediated signaling pathway	gi|296089240|emb|CBI39012.3|/4.33073e-28/unnamed protein product [Vitis vinifera]
Unigene24128_All	39	167	3.37	13.9	2.04426	1.34337e-13	3.4391e-12	-	-	-	-
Unigene36063_All	92	393	7.95	32.72	2.04115	6.52812e-14	1.8106e-12	-	-	-	-
Unigene1716_All	62	265	5.36	22.06	2.04113	0	0	-	-	-	gi|255551509|ref|XP_002516800.1|/4.76797e-12/catalytic, putative [Ricinus communis]
Unigene24022_All	37	158	3.2	13.16	2.04002	1.59872e-13	3.98699e-12	GO:0031224//intrinsic to membrane;GO:0009534//chloroplast thylakoid	GO:0048037//cofactor binding;GO:0050136//NADH dehydrogenase (quinone) activity	GO:0051234//establishment of localization;GO:0008152//metabolic process	gi|309321486|gb|ADO65027.1|/9.70253e-68/NADH-plastoquinone oxidoreductase subunit 6 [Prunus persica]
Unigene5369_All	18	77	1.56	6.41	2.03878	9.45246e-09	1.20594e-07	-	-	-	gi|255638080|gb|ACU19354.1|/2.76705e-50/unknown [Glycine max]
Unigene52901_All	86	367	7.44	30.56	2.03827	0	0	-	-	-	-
Unigene38191_All	76	324	6.57	26.98	2.03793	2.84218e-14	8.55982e-13	-	-	-	-
Unigene45768_All	15	64	1.3	5.33	2.03562	9.26438e-08	1.06028e-06	-	GO:0016726//oxidoreductase activity, acting on CH or CH2 groups, NAD or NADP as acceptor	GO:0008152//metabolic process	gi|73655704|gb|AAZ79364.1|/1.60019e-113/leucoanthocyanidin reductase 1 [Malus x domestica]
Unigene10485_All	454	1932	39.25	160.86	2.03504	1.10756e-12	2.12374e-11	-	-	-	-
Unigene19912_All	13	55	1.12	4.58	2.03185	5.81252e-07	6.00233e-06	-	-	-	-
Unigene22978_All	37	157	3.2	13.07	2.03012	1.59872e-13	3.98957e-12	-	GO:0016757//transferase activity, transferring glycosyl groups	GO:0005975//carbohydrate metabolic process;GO:0000302//response to reactive oxygen species;GO:0009642//response to light intensity	gi|255542968|ref|XP_002512547.1|/1.88364e-141/conserved hypothetical protein [Ricinus communis]
Unigene12552_All	17	72	1.47	5.99	2.02674	2.1071e-08	2.59802e-07	-	-	-	-
Unigene44366_All	10	42	0.86	3.5	2.02495	1.16766e-05	9.72754e-05	GO:0016020//membrane	-	GO:0010260//organ senescence;GO:0050832//defense response to fungus;GO:0009987//cellular process	gi|255570839|ref|XP_002526372.1|/0/Protein MLO, putative [Ricinus communis]
Unigene4235_All	10	42	0.86	3.5	2.02495	1.16766e-05	9.72544e-05	GO:0016020//membrane	-	-	gi|297735822|emb|CBI18542.3|/9.56785e-164/unnamed protein product [Vitis vinifera]
Unigene37489_All	225	948	19.45	78.93	2.0208	0	0	-	-	-	-
Unigene21073_All	9	38	0.78	3.16	2.01838	2.92846e-05	0.000226913	-	-	-	-
Unigene1311_All	239	1005	20.66	83.68	2.01804	7.8182e-13	1.55638e-11	-	-	-	gi|297737210|emb|CBI26411.3|/0/unnamed protein product [Vitis vinifera]
Unigene35055_All	20	84	1.73	6.99	2.01452	2.52418e-09	3.42175e-08	-	GO:0016881//acid-amino acid ligase activity	GO:0009725//response to hormone stimulus;GO:0048878//chemical homeostasis	gi|224060651|ref|XP_002300248.1|/0/GH3 family protein [Populus trichocarpa]
Unigene45222_All	15	63	1.3	5.25	2.01381	1.14351e-07	1.29033e-06	-	-	-	gi|255550407|ref|XP_002516254.1|/6.29023e-56/inter-alpha-trypsin inhibitor heavy chain, putative [Ricinus communis]
Unigene19082_All	59	247	5.1	20.57	2.01197	4.9738e-14	1.43737e-12	-	-	-	-
Unigene9615_All	11	46	0.95	3.83	2.01134	4.72006e-06	4.21821e-05	-	GO:0046914//transition metal ion binding	-	gi|297742119|emb|CBI33906.3|/2.48458e-39/unnamed protein product [Vitis vinifera]
Unigene45758_All	11	46	0.95	3.83	2.01134	4.72006e-06	4.21723e-05	GO:0031410//cytoplasmic vesicle	GO:0016787//hydrolase activity	GO:0044238//primary metabolic process	gi|255562709|ref|XP_002522360.1|/4.19109e-175/zinc finger protein, putative [Ricinus communis]
Unigene49802_All	69	289	5.97	24.06	2.01083	0	0	GO:0005783//endoplasmic reticulum	-	GO:0006950//response to stress	gi|255560519|ref|XP_002521274.1|/6.6884e-74/heat-shock protein, putative [Ricinus communis]
Unigene60722_All	43	180	3.72	14.99	2.01063	1.33227e-13	3.41521e-12	-	-	-	-
Unigene11957_All	240	1004	20.75	83.6	2.01039	1.82077e-14	5.63313e-13	-	-	-	-
Unigene43450_All	82	343	7.09	28.56	2.01014	6.88338e-15	2.21855e-13	-	GO:0016884//carbon-nitrogen ligase activity, with glutamine as amido-N-donor;GO:0032559	GO:0009642//response to light intensity;GO:0009746;GO:0009267//cellular response to starvation;GO:0009064//glutamine family amino acid metabolic process;GO:0034285;GO:0006528//asparagine metabolic process	gi|3132675|gb|AAC16325.1|/0/asparagine synthetase [Elaeagnus umbellata]
Unigene34875_All	21	88	1.82	7.33	2.00987	1.26687e-09	1.77343e-08	GO:0031410//cytoplasmic vesicle	-	-	gi|225449024|ref|XP_002272997.1|/1.29656e-53/PREDICTED: hypothetical protein [Vitis vinifera]
Unigene12949_All	330	1380	28.53	114.9	2.00983	4.39204e-13	9.4874e-12	-	-	-	-
Unigene23414_All	17	71	1.47	5.91	2.00734	2.44014e-08	2.98385e-07	-	-	-	-
Unigene51594_All	17	71	1.47	5.91	2.00734	2.44014e-08	2.98291e-07	-	-	-	-
Unigene8728_All	13	54	1.12	4.5	2.00643	8.08406e-07	8.16662e-06	-	GO:0042802//identical protein binding;GO:0004672//protein kinase activity;GO:0032559	GO:0006464//protein modification process	gi|255585374|ref|XP_002533383.1|/3.92622e-56/conserved hypothetical protein [Ricinus communis]
Unigene68466_All	60	250	5.19	20.82	2.00416	0	0	-	GO:0005488//binding	GO:0006350//transcription	gi|298204854|emb|CBI34161.3|/4.47825e-12/unnamed protein product [Vitis vinifera]
Unigene29702_All	12	50	1.04	4.16	2	1.93713e-06	1.84941e-05	GO:0043231//intracellular membrane-bounded organelle	GO:0003677//DNA binding;GO:0001071//nucleic acid binding transcription factor activity;GO:0005515//protein binding;GO:0016628//oxidoreductase activity, acting on the CH-CH group of donors, NAD or NADP as acceptor	GO:0010468//regulation of gene expression;GO:0006351//transcription, DNA-dependent	gi|113207077|emb|CAL36578.1|/2.66261e-24/deficiens H200 homologue [Misopates orontium]
Unigene48922_All	14	58	1.21	4.83	1.99702	3.43564e-07	3.66557e-06	-	-	-	-
Unigene33877_All	14	58	1.21	4.83	1.99702	3.43564e-07	3.66456e-06	GO:0043231//intracellular membrane-bounded organelle	GO:0003676//nucleic acid binding	GO:0010468//regulation of gene expression	gi|110931728|gb|ABH02863.1|/7.28089e-12/MYB transcription factor MYB173 [Glycine max]
Unigene28424_All	117	485	10.12	40.38	1.99643	1.98952e-13	4.81529e-12	-	-	-	-
Unigene22030_All	21	87	1.82	7.24	1.99205	1.34661e-09	1.87757e-08	-	GO:0016846//carbon-sulfur lyase activity;GO:0070547;GO:0048037//cofactor binding	GO:0044237//cellular metabolic process	gi|224117120|ref|XP_002317481.1|/1.43505e-135/aminotransferase family protein [Populus trichocarpa]
Unigene14948_All	89	367	7.69	30.56	1.99059	2.73114e-14	8.25117e-13	-	-	-	-
Unigene52430_All	45	185	3.89	15.4	1.98509	4.19664e-14	1.22749e-12	-	-	-	gi|115467322|ref|NP_001057260.1|/1.02501e-08/Os06g0239200 [Oryza sativa Japonica Group]
Unigene32577_All	54	222	4.67	18.48	1.98447	6.17284e-14	1.73831e-12	GO:0016023//cytoplasmic membrane-bounded vesicle;GO:0016020//membrane	GO:0004672//protein kinase activity;GO:0042802//identical protein binding;GO:0031406//carboxylic acid binding	GO:0010102//lateral root morphogenesis;GO:0009725//response to hormone stimulus;GO:0006520//cellular amino acid metabolic process;GO:0008356//asymmetric cell division;GO:0003006//developmental process involved in reproduction	gi|255541934|ref|XP_002512031.1|/0/amino acid binding protein, putative [Ricinus communis]
Unigene9925_All	360	1476	31.12	122.9	1.98157	5.59108e-13	1.16408e-11	-	GO:0005488//binding	GO:0032502//developmental process;GO:0051707//response to other organism	gi|225448597|ref|XP_002274097.1|/1.04012e-57/PREDICTED: hypothetical protein [Vitis vinifera]
Unigene33365_All	18	74	1.56	6.16	1.98138	1.3657e-08	1.71905e-07	-	-	-	gi|255566915|ref|XP_002524440.1|/2.02449e-81/RNA binding protein, putative [Ricinus communis]
Unigene26734_All	18	74	1.56	6.16	1.98138	1.3657e-08	1.71849e-07	-	-	-	-
Unigene2749_All	29	119	2.51	9.91	1.9812	6.33404e-12	1.09927e-10	-	-	-	-
Unigene47396_All	11	45	0.95	3.75	1.98089	7.1233e-06	6.1715e-05	-	-	-	-
Unigene69799_All	24	98	2.07	8.16	1.97894	1.78477e-10	2.70662e-09	-	-	-	-
Unigene51662_All	13	53	1.12	4.41	1.97728	1.16908e-06	1.15589e-05	-	-	-	-
Unigene27036_All	36	147	3.11	12.24	1.97662	2.01172e-13	4.85683e-12	-	-	-	-
Unigene63748_All	23	94	1.99	7.83	1.97624	3.57002e-10	5.26295e-09	-	-	-	gi|302142006|emb|CBI19209.3|/1.08251e-10/unnamed protein product [Vitis vinifera]
Unigene6246_All	623	2544	53.86	211.82	1.97555	8.88178e-15	2.82489e-13	-	-	-	-
Unigene1952_All	27	110	2.33	9.16	1.97502	2.3463e-11	3.83723e-10	-	-	-	gi|296046567|gb|ADG86425.1|/1.89786e-17/NAC-like protein 1 [Passiflora morifolia]
Unigene49969_All	136	555	11.76	46.21	1.97432	2.75114e-13	6.34044e-12	-	-	-	-
Unigene36485_All	14	57	1.21	4.75	1.97292	4.83898e-07	5.05655e-06	GO:0031224//intrinsic to membrane	GO:0016798//hydrolase activity, acting on glycosyl bonds;GO:0001871	GO:0048764	gi|225431865|ref|XP_002275330.1|/1.13354e-31/PREDICTED: hypothetical protein [Vitis vinifera]
Unigene56221_All	14	57	1.21	4.75	1.97292	4.83898e-07	5.05518e-06	GO:0044464//cell part	-	-	gi|224073188|ref|XP_002304014.1|/5.01906e-16/predicted protein [Populus trichocarpa]
Unigene7522_All	14	57	1.21	4.75	1.97292	4.83898e-07	5.05381e-06	GO:0044464//cell part	GO:0004673//protein histidine kinase activity;GO:0019901//protein kinase binding;GO:0016791//phosphatase activity;GO:0032559;GO:0004888//transmembrane receptor activity	GO:0009908//flower development;GO:0006351//transcription, DNA-dependent;GO:0009888//tissue development;GO:0040007//growth;GO:0010260//organ senescence;GO:0009755//hormone-mediated signaling pathway;GO:0006826//iron ion transport;GO:2000026//regulation of multicellular organismal development;GO:0006970//response to osmotic stress;GO:0006468//protein phosphorylation;GO:0023060;GO:0015996//chlorophy…	gi|255581802|ref|XP_002531702.1|/4.26442e-15/histidine kinase 1, 2, 3 plant, putative [Ricinus communis]
Unigene19352_All	47	191	4.06	15.9	1.96948	5.77316e-15	1.87957e-13	GO:0009536//plastid;GO:0009523//photosystem II	-	GO:0044237//cellular metabolic process	gi|134093180|ref|YP_001109482.1|/1.64004e-25/photosystem II protein K [Populus trichocarpa]
Unigene62779_All	63	256	5.45	21.32	1.96788	0	0	-	GO:0003824//catalytic activity	GO:0019941//modification-dependent protein catabolic process	gi|224140797|ref|XP_002323765.1|/0/predicted protein [Populus trichocarpa]
Unigene64489_All	72	291	6.22	24.23	1.96181	0	0	-	GO:0046872//metal ion binding;GO:0004674//protein serine/threonine kinase activity;GO:0032559	GO:0006464//protein modification process	gi|16904224|gb|AAL30819.1|AF435451_1/1.43006e-10/calcium-dependent protein kinase CPK4 [Nicotiana tabacum]
Unigene17584_All	21	85	1.82	7.08	1.95981	1.67285e-09	2.3099e-08	-	GO:0016301//kinase activity	-	gi|255581732|ref|XP_002531668.1|/2.50792e-15/Serine/threonine-protein kinase SAPK1, putative [Ricinus communis]
Unigene39572_All	23	93	1.99	7.74	1.95957	3.8809e-10	5.70381e-09	GO:0030312//external encapsulating structure	GO:0004091//carboxylesterase activity;GO:0030234//enzyme regulator activity	GO:0071555	gi|255554971|ref|XP_002518523.1|/5.06462e-160/Pectinesterase precursor, putative [Ricinus communis]
Unigene53651_All	208	839	17.98	69.86	1.95807	4.3121e-13	9.33562e-12	GO:0043231//intracellular membrane-bounded organelle	GO:0005488//binding	GO:0043392//negative regulation of DNA binding;GO:0032446//protein modification by small protein conjugation;GO:0009408//response to heat	gi|116783570|gb|ABK23000.1|/2.11077e-27/unknown [Picea sitchensis]
Unigene13965_All	26	105	2.25	8.74	1.95771	4.76938e-11	7.60971e-10	-	GO:0046914//transition metal ion binding;GO:0019798;GO:0019842//vitamin binding	GO:0008152//metabolic process	gi|225452614|ref|XP_002281420.1|/3.21517e-133/PREDICTED: hypothetical protein [Vitis vinifera]
Unigene2480_All	96	386	8.3	32.14	1.95319	0	0	-	-	-	gi|224134244|ref|XP_002327791.1|/3.42442e-12/predicted protein [Populus trichocarpa]
Unigene15339_All	144	579	12.45	48.21	1.95319	1.81855e-13	4.45457e-12	-	-	-	-
Unigene1501_All	10	40	0.86	3.33	1.95311	2.78034e-05	0.000215956	-	-	-	gi|225251|prf||1211235CK/4.93304e-29/ORF 75
Unigene50120_All	232	930	20.06	77.43	1.94857	4.75176e-13	1.01172e-11	-	-	-	-
Unigene64212_All	19	76	1.64	6.33	1.94851	9.72532e-09	1.2387e-07	-	-	-	-
Unigene74111_All	36	144	3.11	11.99	1.94685	2.01838e-13	4.86378e-12	-	-	-	-
Unigene34401_All	11	44	0.95	3.66	1.94584	1.09305e-05	9.1495e-05	GO:0043231//intracellular membrane-bounded organelle	GO:0015556//C4-dicarboxylate transmembrane transporter activity	GO:0030641//regulation of cellular pH;GO:0030001//metal ion transport;GO:0015740//C4-dicarboxylate transport	gi|224086413|ref|XP_002307886.1|/0/sodium-dicarboxylate cotransporter [Populus trichocarpa]
Unigene63099_All	14	56	1.21	4.66	1.94532	7.05816e-07	7.20953e-06	GO:0031224//intrinsic to membrane;GO:0009532//plastid stroma;GO:0009528//plastid inner membrane	GO:0046914//transition metal ion binding;GO:0046873//metal ion transmembrane transporter activity;GO:0019829//cation-transporting ATPase activity;GO:0005515//protein binding;GO:0005261//cation channel activity;GO:0016836//hydro-lyase activity;GO:0032559	GO:0009206;GO:0070838//divalent metal ion transport	gi|255568591|ref|XP_002525269.1|/0/cation-transporting atpase plant, putative [Ricinus communis]
Unigene8927_All	9	36	0.78	3	1.94342	7.13576e-05	0.000510377	-	GO:0046914//transition metal ion binding	-	gi|255563598|ref|XP_002522801.1|/6.08706e-48/ring finger protein, putative [Ricinus communis]
Unigene22044_All	9	36	0.78	3	1.94342	7.13576e-05	0.000510283	-	-	-	gi|224116976|ref|XP_002317443.1|/8.61985e-108/predicted protein [Populus trichocarpa]
Unigene5880_All	12	48	1.04	4	1.94342	4.33814e-06	3.91681e-05	-	-	-	-
Unigene37664_All	12	48	1.04	4	1.94342	4.33814e-06	3.9159e-05	GO:0043231//intracellular membrane-bounded organelle	-	-	gi|224141605|ref|XP_002324157.1|/2.2897e-29/predicted protein [Populus trichocarpa]
Unigene38534_All	225	898	19.45	74.77	1.94269	0	0	-	-	-	-
Unigene9409_All	47	187	4.06	15.57	1.93922	5.77316e-15	1.88434e-13	GO:0043231//intracellular membrane-bounded organelle	GO:0016791//phosphatase activity	GO:0006396//RNA processing	gi|225435973|ref|XP_002271255.1|/2.03288e-17/PREDICTED: hypothetical protein [Vitis vinifera]
Unigene9100_All	41	163	3.54	13.57	1.9386	1.51879e-13	3.82223e-12	-	-	-	gi|296083671|emb|CBI23660.3|/1.66912e-17/unnamed protein product [Vitis vinifera]
Unigene11576_All	30	119	2.59	9.91	1.93593	3.65974e-12	6.53973e-11	GO:0043234//protein complex	GO:0004721//phosphoprotein phosphatase activity	GO:0006464//protein modification process	gi|255648314|gb|ACU24610.1|/5.52928e-139/unknown [Glycine max]
Unigene12065_All	88	349	7.61	29.06	1.93307	6.10622e-14	1.72585e-12	-	GO:0016740//transferase activity	-	gi|60280217|gb|AAX16493.1|/2.12818e-94/UDP-glucose:flavonoid 7-O-glucosyltransferase [Malus x domestica]
Unigene39365_All	28	111	2.42	9.24	1.93289	1.36684e-11	2.28875e-10	-	GO:0016301//kinase activity	-	gi|255568229|ref|XP_002525090.1|/1.88221e-07/kinase, putative [Ricinus communis]
Unigene74960_All	47	186	4.06	15.49	1.93179	5.77316e-15	1.8764e-13	-	-	-	-
Unigene14367_All	23	91	1.99	7.58	1.92943	5.1428e-10	7.47304e-09	-	-	-	gi|207999344|emb|CAQ53097.1|/1.51327e-14/basic-leucine zipper [Humulus lupulus]
Unigene54148_All	19	75	1.64	6.24	1.92785	1.29327e-08	1.63266e-07	GO:0044464//cell part	GO:0046914//transition metal ion binding	-	gi|297742133|emb|CBI33920.3|/2.90489e-24/unnamed protein product [Vitis vinifera]
Unigene26851_All	16	63	1.38	5.25	1.92765	1.74256e-07	1.92907e-06	-	-	-	-
Unigene22897_All	72	284	6.22	23.65	1.92685	0	0	GO:0031461//cullin-RING ubiquitin ligase complex	GO:0005488//binding	GO:0019941//modification-dependent protein catabolic process;GO:0003006//developmental process involved in reproduction	gi|151564277|gb|ABS17589.1|/3.38929e-12/SKP1 component-like 1 [Humulus lupulus]
Unigene10583_All	13	51	1.12	4.25	1.92396	2.63926e-06	2.46604e-05	-	-	-	-
Unigene13933_All	64	252	5.53	20.98	1.92366	0	0	-	-	-	gi|225433271|ref|XP_002282135.1|/4.78354e-121/PREDICTED: hypothetical protein [Vitis vinifera]
Unigene13630_All	65	256	5.62	21.32	1.92357	0	0	-	GO:0003676//nucleic acid binding	GO:0010468//regulation of gene expression;GO:0009743//response to carbohydrate stimulus	gi|224054472|ref|XP_002298277.1|/8.56741e-82/NAC domain protein, IPR003441 [Populus trichocarpa]
Unigene27492_All	592	2331	51.18	194.09	1.92307	1.07736e-12	2.07098e-11	-	-	-	-
Unigene12146_All	10	39	0.86	3.25	1.91803	4.34102e-05	0.000323376	GO:0009536//plastid	GO:0009975//cyclase activity	-	gi|40644132|emb|CAC83767.1|/5.53813e-72/allene oxide cyclase [Medicago truncatula]
Unigene32589_All	10	39	0.86	3.25	1.91803	4.34102e-05	0.000323314	-	-	-	gi|147788510|emb|CAN67725.1|/1.66412e-21/hypothetical protein VITISV_027041 [Vitis vinifera]
Unigene82963_All	15	59	1.3	4.91	1.91721	4.26434e-07	4.48401e-06	GO:0043231//intracellular membrane-bounded organelle;GO:0031224//intrinsic to membrane	GO:0035250//UDP-galactosyltransferase activity	GO:0006464//protein modification process	gi|79562781|ref|NP_180102.3|/4.29467e-30/transferase, transferring glycosyl groups / transferase, transferring hexosyl groups [Arabidopsis thaliana]
Unigene22932_All	11	43	0.95	3.58	1.91396	1.69363e-05	0.000137183	-	GO:0046914//transition metal ion binding	-	gi|255587015|ref|XP_002534099.1|/2.58381e-41/ring finger protein, putative [Ricinus communis]
Unigene19880_All	12	47	1.04	3.91	1.91059	6.65854e-06	5.79356e-05	-	-	-	-
Unigene36600_All	162	631	14.01	52.54	1.90696	0	0	GO:0044459//plasma membrane part;GO:0005618//cell wall;GO:0043231//intracellular membrane-bounded organelle	GO:0035251//UDP-glucosyltransferase activity	GO:0045229//external encapsulating structure organization;GO:0009250//glucan biosynthetic process	gi|255636872|gb|ACU18769.1|/2.04295e-25/unknown [Glycine max]
Unigene86087_All	134	522	11.59	43.46	1.90681	3.4639e-14	1.0264e-12	GO:0031224//intrinsic to membrane	GO:0015291//secondary active transmembrane transporter activity;GO:0015103//inorganic anion transmembrane transporter activity	GO:0015698//inorganic anion transport	gi|81176629|gb|ABB59575.1|/3.29089e-132/putative sulfate transporter [Populus tremula x Populus alba]
Unigene64815_All	17	66	1.47	5.5	1.90362	1.04861e-07	1.19021e-06	-	GO:0016709//oxidoreductase activity, acting on paired donors, with incorporation or reduction of molecular oxygen, NADH or NADPH as one donor, and incorporation of one atom of oxygen;GO:0005506//iron ion binding	GO:0008152//metabolic process	gi|85068664|gb|ABC69412.1|/2.04445e-33/CYP73A47v3 [Nicotiana tabacum]
Unigene112595_All	17	66	1.47	5.5	1.90362	1.04861e-07	1.18986e-06	-	-	-	-
Unigene61302_All	16	62	1.38	5.16	1.9027	2.57876e-07	2.79698e-06	-	-	-	-
Unigene62083_All	34	132	2.94	10.99	1.9023	4.2788e-13	9.26873e-12	-	-	-	-
Unigene12639_All	52	202	4.5	16.82	1.90218	7.86038e-14	2.14162e-12	-	-	-	-
Unigene59869_All	341	1323	29.48	110.16	1.90179	5.4956e-13	1.15166e-11	-	-	-	-
Unigene14666_All	9	35	0.78	2.91	1.89947	0.000112112	0.00076486	-	-	-	-
Unigene36745_All	9	35	0.78	2.91	1.89947	0.000112112	0.000764724	GO:0044424//intracellular part	GO:0046872//metal ion binding	-	gi|225462035|ref|XP_002268527.1|/5.84147e-33/PREDICTED: hypothetical protein [Vitis vinifera]
Unigene39292_All	23	89	1.99	7.41	1.89671	8.25348e-10	1.17585e-08	-	-	-	gi|255541538|ref|XP_002511833.1|/7.13285e-18/Remorin, putative [Ricinus communis]
Unigene65741_All	14	54	1.21	4.5	1.89492	1.60479e-06	1.55054e-05	GO:0030312//external encapsulating structure;GO:0031224//intrinsic to membrane;GO:0043231//intracellular membrane-bounded organelle	-	-	gi|255566183|ref|XP_002524079.1|/3.04344e-21/Phosphatidylglycerol/phosphatidylinositol transfer protein precursor, putative [Ricinus communis]
Unigene18434_All	27	104	2.33	8.66	1.89404	4.21636e-11	6.76934e-10	-	-	-	-
Unigene75725_All	57	220	4.93	18.32	1.89376	8.34888e-14	2.26194e-12	GO:0009536//plastid	GO:0008378//galactosyltransferase activity	GO:0006950//response to stress	gi|225445599|ref|XP_002285418.1|/1.72713e-68/PREDICTED: hypothetical protein [Vitis vinifera]
Unigene9211_All	13	50	1.12	4.16	1.89308	4.05194e-06	3.66699e-05	-	-	-	-
Unigene32009_All	358	1380	30.95	114.9	1.89237	6.81898e-13	1.389e-11	-	GO:0016709//oxidoreductase activity, acting on paired donors, with incorporation or reduction of molecular oxygen, NADH or NADPH as one donor, and incorporation of one atom of oxygen;GO:0005506//iron ion binding	GO:0008152//metabolic process	gi|225461864|ref|XP_002264147.1|/5.7023e-93/PREDICTED: hypothetical protein [Vitis vinifera]
Unigene20166_All	59	227	5.1	18.9	1.88982	4.9738e-14	1.4363e-12	-	-	-	-
Unigene59670_All	25	96	2.16	7.99	1.88716	2.09418e-10	3.15599e-09	-	-	-	-
Unigene63775_All	31	119	2.68	9.91	1.88665	2.62234e-12	4.76991e-11	-	GO:0003824//catalytic activity	-	gi|224068669|ref|XP_002326170.1|/1.22967e-127/predicted protein [Populus trichocarpa]
Unigene39709_All	38	146	3.29	12.16	1.88598	1.43663e-13	3.6416e-12	GO:0031410//cytoplasmic vesicle;GO:0043231//intracellular membrane-bounded organelle	-	-	gi|255547534|ref|XP_002514824.1|/1.23308e-38/conserved hypothetical protein [Ricinus communis]
Unigene34866_All	42	161	3.63	13.41	1.88527	1.24345e-13	3.22394e-12	-	-	-	gi|147856929|emb|CAN78632.1|/1.60264e-34/hypothetical protein VITISV_000033 [Vitis vinifera]
Unigene34750_All	234	896	20.23	74.6	1.88268	6.01518e-13	1.24365e-11	GO:0016020//membrane;GO:0009536//plastid	-	GO:0051707//response to other organism;GO:0006952//defense response;GO:0002252	gi|255583568|ref|XP_002532540.1|/2.42364e-61/syntaxin, plant, putative [Ricinus communis]
Unigene9667_All	27	103	2.33	8.58	1.88065	5.3498e-11	8.50764e-10	GO:0009536//plastid	GO:0034062//RNA polymerase activity;GO:0003676//nucleic acid binding	GO:0010467//gene expression	gi|255536881|ref|XP_002509507.1|/5.17453e-29/DNA-directed RNA polymerase III subunit F, putative [Ricinus communis]
Unigene12372_All	49	187	4.24	15.57	1.87663	6.39488e-14	1.78133e-12	-	-	-	gi|224146378|ref|XP_002325986.1|/1.61727e-12/predicted protein [Populus trichocarpa]
Unigene32626_All	323	1230	27.93	102.41	1.87447	3.03534e-13	6.88439e-12	-	-	-	gi|255588057|ref|XP_002534491.1|/5.14004e-74/protein with unknown function [Ricinus communis]
Unigene90296_All	19	72	1.64	5.99	1.86886	3.81816e-08	4.56334e-07	-	-	-	-
Unigene23807_All	285	1079	24.64	89.84	1.86636	7.37854e-13	1.48031e-11	-	-	-	-
Unigene2639_All	14	53	1.21	4.41	1.86577	2.46422e-06	2.32387e-05	-	-	-	gi|217073174|gb|ACJ84946.1|/1.13091e-22/unknown [Medicago truncatula]
Unigene22375_All	46	174	3.98	14.49	1.86422	1.01696e-13	2.68178e-12	GO:0043234//protein complex	GO:0005515//protein binding;GO:0019787//small conjugating protein ligase activity	GO:0009725//response to hormone stimulus;GO:0006970//response to osmotic stress;GO:0032446//protein modification by small protein conjugation	gi|255585622|ref|XP_002533498.1|/1.93452e-96/heat shock protein 70 (HSP70)-interacting protein, putative [Ricinus communis]
Unigene45099_All	104	393	8.99	32.72	1.86378	0	0	-	GO:0016757//transferase activity, transferring glycosyl groups	GO:0005975//carbohydrate metabolic process;GO:0000302//response to reactive oxygen species;GO:0009642//response to light intensity	gi|167858185|gb|ACA04033.1|/3.24179e-26/galactinol synthase 4 [Populus trichocarpa x Populus deltoides]
Unigene30392_All	67	253	5.79	21.07	1.86356	0	0	-	-	-	gi|302398799|gb|ADL36694.1|/1.37895e-58/GATA domain class transcription factor [Malus x domestica]
Unigene33424_All	23	87	1.99	7.24	1.86322	1.58536e-09	2.19616e-08	-	-	GO:0010468//regulation of gene expression;GO:0006350//transcription;GO:0010033//response to organic substance	gi|292668893|gb|ADE41101.1|/6.03877e-66/AP2 domain class transcription factor [Malus x domestica]
Unigene16_All	110	415	9.51	34.55	1.86117	3.15304e-14	9.38613e-13	GO:0019866//organelle inner membrane;GO:0009534//chloroplast thylakoid;GO:0033178//proton-transporting two-sector ATPase complex, catalytic domain	GO:0015078//hydrogen ion transmembrane transporter activity;GO:0019829//cation-transporting ATPase activity;GO:0032559	GO:0015986//ATP synthesis coupled proton transport	gi|114804250|ref|YP_762246.1|/0/ATP synthase CF1 alpha subunit [Morus indica]
Unigene85996_All	89	335	7.69	27.89	1.85869	2.73114e-14	8.23826e-13	-	-	-	-
Unigene44206_All	42	158	3.63	13.16	1.85812	1.24345e-13	3.21746e-12	-	-	-	gi|224072929|ref|XP_002303937.1|/4.39494e-12/predicted protein [Populus trichocarpa]
Unigene22519_All	25	94	2.16	7.83	1.85798	3.94432e-10	5.79261e-09	GO:0044464//cell part	GO:0046914//transition metal ion binding	-	gi|225461999|ref|XP_002267586.1|/8.52874e-60/PREDICTED: hypothetical protein [Vitis vinifera]
Unigene60297_All	936	3522	80.92	293.25	1.85756	1.17262e-12	2.23958e-11	-	-	-	-
Unigene3908_All	16	60	1.38	5	1.85726	5.93038e-07	6.10769e-06	GO:0043231//intracellular membrane-bounded organelle	GO:0046872//metal ion binding	-	gi|225434879|ref|XP_002283212.1|/1.86475e-84/PREDICTED: hypothetical protein [Vitis vinifera]
Unigene29712_All	16	60	1.38	5	1.85726	5.93038e-07	6.10606e-06	-	GO:0016787//hydrolase activity	GO:0005975//carbohydrate metabolic process	gi|225446103|ref|XP_002270299.1|/1.36708e-45/PREDICTED: hypothetical protein [Vitis vinifera]
Unigene40523_All	54	203	4.67	16.9	1.85553	6.17284e-14	1.73199e-12	-	GO:0005488//binding;GO:0016772//transferase activity, transferring phosphorus-containing groups	-	gi|224104685|ref|XP_002313527.1|/4.86027e-40/predicted protein [Populus trichocarpa]
Unigene10740_All	190	714	16.43	59.45	1.85534	3.88356e-13	8.54206e-12	-	GO:0003824//catalytic activity;GO:0046914//transition metal ion binding	-	gi|255630329|gb|ACU15521.1|/4.44292e-12/unknown [Glycine max]
Unigene11884_All	37	139	3.2	11.57	1.85425	1.77858e-13	4.38451e-12	GO:0043231//intracellular membrane-bounded organelle	GO:0001071//nucleic acid binding transcription factor activity;GO:0003677//DNA binding;GO:0005515//protein binding	GO:0009627//systemic acquired resistance;GO:0006351//transcription, DNA-dependent	gi|224096347|ref|XP_002310607.1|/2.7951e-15/predicted protein [Populus trichocarpa]
Unigene19868_All	20	75	1.73	6.24	1.85077	2.30986e-08	2.83443e-07	GO:0005576//extracellular region	GO:0004553//hydrolase activity, hydrolyzing O-glycosyl compounds	GO:0000272//polysaccharide catabolic process	gi|224113959|ref|XP_002316626.1|/1.48098e-36/predicted protein [Populus trichocarpa]
Unigene18794_All	12	45	1.04	3.75	1.85031	1.60011e-05	0.000130237	-	-	-	-
Unigene22247_All	50	187	4.32	15.57	1.84967	6.12844e-14	1.72833e-12	GO:0016020//membrane	GO:0005215//transporter activity	GO:0006810//transport	gi|255538430|ref|XP_002510280.1|/1.27612e-61/purine permease, putative [Ricinus communis]
Unigene43786_All	97	363	8.39	30.22	1.84876	1.15907e-13	3.02346e-12	GO:0031224//intrinsic to membrane;GO:0009534//chloroplast thylakoid	GO:0043169//cation binding;GO:0003824//catalytic activity	GO:0051234//establishment of localization;GO:0022900//electron transport chain	gi|114329685|ref|YP_740506.1|/6.54272e-117/cytochrome b6 [Citrus sinensis]
Unigene27677_All	1878	7022	162.37	584.67	1.84834	6.62382e-12	1.14595e-10	-	-	-	-
Unigene19719_All	44	164	3.8	13.66	1.84589	9.85878e-14	2.63401e-12	GO:0044444//cytoplasmic part	GO:0016412//serine O-acyltransferase activity	GO:0006563//L-serine metabolic process	gi|23343585|emb|CAC88764.1|/7.29347e-101/serine acetyltransferase 7 [Nicotiana tabacum]
Unigene70684_All	22	82	1.9	6.83	1.84589	5.65922e-09	7.40111e-08	-	-	-	gi|225432604|ref|XP_002277936.1|/5.50563e-07/PREDICTED: hypothetical protein [Vitis vinifera]
Unigene13567_All	152	567	13.14	47.21	1.84513	1.86295e-13	4.54603e-12	-	-	-	gi|225427189|ref|XP_002277964.1|/4.77472e-06/PREDICTED: hypothetical protein [Vitis vinifera]
Unigene65946_All	11	41	0.95	3.41	1.84377	4.11114e-05	0.000311423	-	-	-	-
Unigene46066_All	11	41	0.95	3.41	1.84377	4.11114e-05	0.000311362	GO:0044444//cytoplasmic part;GO:0016020//membrane	GO:0004629//phospholipase C activity	GO:0006644//phospholipid metabolic process;GO:0006664//glycolipid metabolic process;GO:0009267//cellular response to starvation	gi|255566038|ref|XP_002524007.1|/0/Phospholipase C 3 precursor, putative [Ricinus communis]
Unigene38232_All	15	56	1.3	4.66	1.84182	1.49814e-06	1.45258e-05	GO:0043231//intracellular membrane-bounded organelle	GO:0042802//identical protein binding;GO:0003676//nucleic acid binding;GO:0001071//nucleic acid binding transcription factor activity;GO:0046983//protein dimerization activity	GO:0010260//organ senescence;GO:0010468//regulation of gene expression;GO:0006970//response to osmotic stress	gi|296082943|emb|CBI22244.3|/1.02938e-61/unnamed protein product [Vitis vinifera]
Unigene11014_All	10	37	0.86	3.08	1.84052	0.000106215	0.000733448	-	GO:0031406//carboxylic acid binding;GO:0004713//protein tyrosine kinase activity;GO:0032559	GO:0006464//protein modification process	gi|296088117|emb|CBI35506.3|/0/unnamed protein product [Vitis vinifera]
Unigene61264_All	10	37	0.86	3.08	1.84052	0.000106215	0.000733317	GO:0044464//cell part	-	-	gi|297740277|emb|CBI30459.3|/2.45687e-18/unnamed protein product [Vitis vinifera]
Unigene35442_All	24	89	2.07	7.41	1.83984	1.39099e-09	1.93595e-08	-	GO:0003824//catalytic activity	GO:0009987//cellular process	gi|255565258|ref|XP_002523621.1|/1.95533e-101/ubiquitin-protein ligase, putative [Ricinus communis]
Unigene17957_All	14	52	1.21	4.33	1.83936	3.80398e-06	3.45719e-05	-	-	-	-
Unigene33928_All	46	171	3.98	14.24	1.83911	1.01696e-13	2.68913e-12	GO:0031981//nuclear lumen	GO:0003676//nucleic acid binding;GO:0001071//nucleic acid binding transcription factor activity;GO:0016740//transferase activity	GO:0009409//response to cold;GO:0010468//regulation of gene expression;GO:0009908//flower development;GO:0006351//transcription, DNA-dependent	gi|255556221|ref|XP_002519145.1|/1.83178e-45/DNA binding protein, putative [Ricinus communis]
Unigene42237_All	17	63	1.47	5.25	1.8365	3.60548e-07	3.83511e-06	-	GO:0003676//nucleic acid binding	GO:0010468//regulation of gene expression	gi|147827062|emb|CAN70877.1|/2.18024e-13/hypothetical protein VITISV_032969 [Vitis vinifera]
Unigene46393_All	20	74	1.73	6.16	1.83216	3.48362e-08	4.17904e-07	GO:0016020//membrane	-	-	gi|255556632|ref|XP_002519350.1|/9.56157e-107/conserved hypothetical protein [Ricinus communis]
Unigene54327_All	60	222	5.19	18.48	1.83216	0	0	-	-	-	-
Unigene75908_All	20	74	1.73	6.16	1.83216	3.48362e-08	4.17775e-07	GO:0009536//plastid	GO:0045181//glutamate synthase activity, NADH or NADPH as acceptor;GO:0030554//adenyl nucleotide binding;GO:0051536//iron-sulfur cluster binding;GO:0046914//transition metal ion binding	GO:0040007//growth;GO:0006536//glutamate metabolic process	gi|224132896|ref|XP_002321436.1|/6.38133e-12/predicted protein [Populus trichocarpa]
Unigene1712_All	19	70	1.64	5.83	1.8298	8.7189e-08	9.99629e-07	GO:0042579//microbody	-	-	gi|224103459|ref|XP_002313064.1|/3.82431e-79/predicted protein [Populus trichocarpa]
Unigene3258_All	24	88	2.07	7.33	1.82418	2.07676e-09	2.8513e-08	-	-	-	gi|255551507|ref|XP_002516799.1|/0/conserved hypothetical protein [Ricinus communis]
Unigene22817_All	31	114	2.68	9.49	1.82418	8.98726e-12	1.53828e-10	GO:0009536//plastid	GO:0016701//oxidoreductase activity, acting on single donors with incorporation of molecular oxygen	-	gi|225444850|ref|XP_002281014.1|/1.95382e-75/PREDICTED: hypothetical protein [Vitis vinifera]
Unigene14308_All	31	114	2.68	9.49	1.82418	8.98726e-12	1.5376e-10	-	GO:0005515//protein binding	GO:0044267//cellular protein metabolic process	gi|255543349|ref|XP_002512737.1|/1.99511e-10/Chaperone protein dnaJ 8, chloroplast precursor, putative [Ricinus communis]
Unigene43877_All	80	294	6.92	24.48	1.82276	0	0	GO:0009536//plastid	-	-	gi|225445238|ref|XP_002280972.1|/2.50421e-118/PREDICTED: hypothetical protein [Vitis vinifera]
Unigene31228_All	36	132	3.11	10.99	1.8212	3.72368e-13	8.24682e-12	GO:0031224//intrinsic to membrane;GO:0031410//cytoplasmic vesicle	-	-	gi|224129292|ref|XP_002328938.1|/1.13658e-28/predicted protein [Populus trichocarpa]
Unigene15550_All	182	668	15.74	55.62	1.82117	0	0	-	-	-	-
Unigene6893_All	223	818	19.28	68.11	1.82076	1.40776e-13	3.57783e-12	-	-	-	-
Unigene73477_All	87	319	7.52	26.56	1.82045	0	0	-	-	-	-
Unigene67489_All	66	242	5.71	20.15	1.81922	0	0	-	GO:0016462//pyrophosphatase activity;GO:0032559	GO:0050896//response to stimulus;GO:0043170	gi|242054405|ref|XP_002456348.1|/6.26312e-11/hypothetical protein SORBIDRAFT_03g034390 [Sorghum bicolor]
Unigene108221_All	41	150	3.54	12.49	1.81895	1.55875e-13	3.91006e-12	GO:0043231//intracellular membrane-bounded organelle	GO:0005515//protein binding	GO:0006950//response to stress;GO:0010038//response to metal ion	gi|224131530|ref|XP_002321107.1|/5.65164e-36/predicted protein [Populus trichocarpa]
Unigene6761_All	213	780	18.42	64.95	1.81806	4.16778e-13	9.06386e-12	-	-	-	gi|91940112|gb|ABE66395.1|/6.4754e-15/unknown [Striga asiatica]
Unigene3000_All	18	66	1.56	5.5	1.81789	2.19248e-07	2.39281e-06	GO:0044444//cytoplasmic part	GO:0046872//metal ion binding;GO:0016787//hydrolase activity	GO:0006216//cytidine catabolic process	gi|224088025|ref|XP_002308296.1|/8.01685e-110/predicted protein [Populus trichocarpa]
Unigene87184_All	15	55	1.3	4.58	1.81684	2.31028e-06	2.18457e-05	-	-	-	-
Unigene8943_All	15	55	1.3	4.58	1.81684	2.31028e-06	2.18404e-05	-	-	-	-
Unigene24506_All	159	581	13.75	48.38	1.81498	1.59428e-13	3.9888e-12	GO:0044464//cell part	GO:0046914//transition metal ion binding;GO:0001071//nucleic acid binding transcription factor activity	GO:0010468//regulation of gene expression;GO:0006950//response to stress	gi|255569661|ref|XP_002525796.1|/3.17096e-37/transcription factor, putative [Ricinus communis]
Unigene95697_All	26	95	2.25	7.91	1.81375	5.09684e-10	7.40905e-09	-	-	-	-
Unigene32039_All	43	157	3.72	13.07	1.81288	1.34115e-13	3.4357e-12	-	-	-	-
Unigene35838_All	14	51	1.21	4.25	1.81246	5.88442e-06	5.15371e-05	GO:0044464//cell part	GO:0015098//molybdate ion transmembrane transporter activity;GO:0017111//nucleoside-triphosphatase activity;GO:0032559	-	gi|224145173|ref|XP_002325552.1|/5.8927e-25/white-brown-complex ABC transporter family [Populus trichocarpa]
Unigene32617_All	42	153	3.63	12.74	1.81132	1.26787e-13	3.27407e-12	GO:0031224//intrinsic to membrane;GO:0009534//chloroplast thylakoid	GO:0048037//cofactor binding;GO:0050136//NADH dehydrogenase (quinone) activity	GO:0051234//establishment of localization;GO:0022904//respiratory electron transport chain	gi|225268|prf||1211235DD/1.12756e-58/NADH dehydrogenase 2-like ORF 180
Unigene5571_All	53	193	4.58	16.07	1.81095	6.88338e-14	1.89416e-12	-	-	-	-
Unigene18002_All	39	142	3.37	11.82	1.81041	1.60316e-13	3.99548e-12	GO:0009536//plastid	GO:0016616//oxidoreductase activity, acting on the CH-OH group of donors, NAD or NADP as acceptor	GO:0006098//pentose-phosphate shunt;GO:0010038//response to metal ion	gi|297805588|ref|XP_002870678.1|/2.01008e-95/glucose-6-phosphate dehydrogenase 6 [Arabidopsis lyrata subsp. lyrata]
Unigene44164_All	30	109	2.59	9.08	1.80974	3.12014e-11	5.06416e-10	GO:0044444//cytoplasmic part	GO:0016755;GO:0046914//transition metal ion binding;GO:0016614//oxidoreductase activity, acting on CH-OH group of donors	GO:0010038//response to metal ion;GO:0052482;GO:0043043//peptide biosynthetic process;GO:0002376//immune system process;GO:0019762//glucosinolate catabolic process;GO:0009699//phenylpropanoid biosynthetic process	gi|255562552|ref|XP_002522282.1|/0/conserved hypothetical protein [Ricinus communis]
Unigene77507_All	11	40	0.95	3.33	1.80952	6.40464e-05	0.000463498	-	GO:0005488//binding	-	gi|255573846|ref|XP_002527842.1|/8.45172e-57/leucine-rich repeat containing protein, putative [Ricinus communis]
Unigene4284_All	11	40	0.95	3.33	1.80952	6.40464e-05	0.000463411	-	GO:0003824//catalytic activity	-	gi|224114690|ref|XP_002316829.1|/2.97584e-139/predicted protein [Populus trichocarpa]
Unigene24559_All	11	40	0.95	3.33	1.80952	6.40464e-05	0.000463325	-	GO:0005488//binding	-	gi|255576147|ref|XP_002528968.1|/9.99467e-107/zinc finger protein, putative [Ricinus communis]
Unigene27121_All	855	3110	73.92	258.95	1.80864	0	0	-	-	-	-
Unigene38769_All	16	58	1.38	4.83	1.80735	1.40298e-06	1.36823e-05	-	-	-	-
Unigene47288_All	16	58	1.38	4.83	1.80735	1.40298e-06	1.36788e-05	-	-	-	gi|255565184|ref|XP_002523584.1|/2.22363e-40/Splicing factor, arginine/serine-rich, putative [Ricinus communis]
Unigene44970_All	60	218	5.19	18.15	1.80616	0	0	-	-	-	-
Unigene113066_All	75	272	6.48	22.65	1.80545	0	0	GO:0043231//intracellular membrane-bounded organelle;GO:0030312//external encapsulating structure;GO:0016020//membrane	GO:0016628//oxidoreductase activity, acting on the CH-CH group of donors, NAD or NADP as acceptor;GO:0019899//enzyme binding;GO:0032559	GO:0009642//response to light intensity;GO:0051707//response to other organism;GO:0010038//response to metal ion;GO:0000302//response to reactive oxygen species;GO:0032446//protein modification by small protein conjugation	gi|116789965|gb|ABK25453.1|/1.21915e-62/unknown [Picea sitchensis]
Unigene45464_All	770	2793	66.57	232.55	1.8046	0	0	GO:0043231//intracellular membrane-bounded organelle	-	GO:0000302//response to reactive oxygen species;GO:0009642//response to light intensity	gi|224059176|ref|XP_002299753.1|/2.69947e-47/predicted protein [Populus trichocarpa]
Unigene112552_All	35	127	3.03	10.57	1.80259	9.34808e-13	1.82146e-11	-	-	-	-
Unigene27932_All	45	163	3.89	13.57	1.80258	4.21884e-14	1.23212e-12	-	-	-	gi|4321188|gb|AAD15628.1|/7.79553e-09/low molecular weight heat-shock protein [Corylus avellana]
Unigene115166_All	39	141	3.37	11.74	1.80061	1.74527e-13	4.31066e-12	-	-	-	-
Unigene651_All	29	105	2.51	8.74	1.79995	7.63268e-11	1.20191e-09	-	GO:0005488//binding	-	gi|255545196|ref|XP_002513659.1|/2.78413e-50/conserved hypothetical protein [Ricinus communis]
Unigene771_All	21	76	1.82	6.33	1.79827	3.2266e-08	3.88764e-07	-	-	-	gi|255580513|ref|XP_002531081.1|/1.91798e-23/DNA binding protein, putative [Ricinus communis]
Unigene28394_All	21	76	1.82	6.33	1.79827	3.2266e-08	3.88643e-07	-	-	-	-
Unigene13097_All	253	913	21.87	76.02	1.79743	5.56888e-13	1.16071e-11	-	-	-	-
Unigene92276_All	46	166	3.98	13.82	1.79592	1.01696e-13	2.68362e-12	-	GO:0016791//phosphatase activity;GO:0032559	GO:0012501//programmed cell death;GO:0006950//response to stress	gi|255561034|ref|XP_002521529.1|/0/Disease resistance protein RGA2, putative [Ricinus communis]
Unigene7461_All	76	274	6.57	22.81	1.7957	2.84218e-14	8.54648e-13	-	-	-	-
Unigene73030_All	22	79	1.9	6.58	1.79209	1.96426e-08	2.42966e-07	GO:0031224//intrinsic to membrane	-	-	gi|224123066|ref|XP_002318985.1|/2.517e-15/predicted protein [Populus trichocarpa]
Unigene49548_All	544	1956	47.03	162.86	1.79198	0	0	-	GO:0004753//saccharopine dehydrogenase activity	GO:0008152//metabolic process	gi|297738495|emb|CBI27740.3|/4.9451e-32/unnamed protein product [Vitis vinifera]
Unigene39050_All	20	72	1.73	5.99	1.79178	8.11382e-08	9.33029e-07	GO:0044464//cell part	GO:0005099//Ras GTPase activator activity	GO:0032318//regulation of Ras GTPase activity	gi|255554050|ref|XP_002518065.1|/3.16503e-71/conserved hypothetical protein [Ricinus communis]
Unigene16785_All	17	61	1.47	5.08	1.78901	8.5203e-07	8.58035e-06	-	GO:0004721//phosphoprotein phosphatase activity	-	gi|258546336|dbj|BAI39595.1|/2.65778e-38/protein phosphatase 2C ABI2 homolog [Solanum lycopersicum]
Unigene33225_All	167	599	14.44	49.87	1.7881	2.65344e-13	6.15943e-12	-	-	-	gi|255586285|ref|XP_002533794.1|/1.12507e-145/conserved hypothetical protein [Ricinus communis]
Unigene68107_All	223	799	19.28	66.53	1.7869	1.40776e-13	3.58491e-12	-	-	-	-
Unigene70242_All	93	333	8.04	27.73	1.78618	9.37028e-14	2.51395e-12	-	-	-	-
Unigene42533_All	12	43	1.04	3.58	1.78338	3.86228e-05	0.000293957	-	-	-	-
Unigene32551_All	12	43	1.04	3.58	1.78338	3.86228e-05	0.000293899	-	-	-	gi|225425126|ref|XP_002273398.1|/5.41777e-160/PREDICTED: hypothetical protein [Vitis vinifera]
Unigene50378_All	44	157	3.8	13.07	1.78219	1.00808e-13	2.67114e-12	GO:0043231//intracellular membrane-bounded organelle	GO:0046914//transition metal ion binding;GO:0019787//small conjugating protein ligase activity	GO:0019941//modification-dependent protein catabolic process;GO:0032501//multicellular organismal process;GO:0032446//protein modification by small protein conjugation	gi|224057140|ref|XP_002299139.1|/5.71002e-12/predicted protein [Populus trichocarpa]
Unigene36898_All	14	50	1.21	4.16	1.78158	9.10216e-06	7.72462e-05	-	-	-	-
Unigene15148_All	14	50	1.21	4.16	1.78158	9.10216e-06	7.72292e-05	GO:0043231//intracellular membrane-bounded organelle	GO:0043167//ion binding;GO:0015925	GO:0044238//primary metabolic process	gi|296081370|emb|CBI16803.3|/7.54541e-95/unnamed protein product [Vitis vinifera]
Unigene61861_All	14	50	1.21	4.16	1.78158	9.10216e-06	7.72123e-05	-	-	-	-
Unigene32676_All	192	685	16.6	57.04	1.78079	8.17124e-14	2.22161e-12	-	GO:0005488//binding	-	gi|255648279|gb|ACU24592.1|/1.38434e-56/unknown [Glycine max]
Unigene43967_All	100	356	8.65	29.64	1.77677	7.74936e-14	2.11436e-12	-	-	-	gi|255564723|ref|XP_002523356.1|/5.15756e-25/conserved hypothetical protein [Ricinus communis]
Unigene111623_All	32	114	2.77	9.49	1.77652	1.73548e-11	2.87977e-10	-	-	-	-
Unigene29558_All	11	39	0.95	3.25	1.77444	9.95452e-05	0.000690233	-	-	-	gi|225451665|ref|XP_002277996.1|/2.81341e-53/PREDICTED: hypothetical protein [Vitis vinifera]
Unigene44728_All	11	39	0.95	3.25	1.77444	9.95452e-05	0.000690109	GO:0043231//intracellular membrane-bounded organelle;GO:0044427	GO:0004468//lysine N-acetyltransferase activity;GO:0046914//transition metal ion binding;GO:0001071//nucleic acid binding transcription factor activity	GO:0010468//regulation of gene expression;GO:0006325//chromatin organization	gi|302141883|emb|CBI19086.3|/2.43727e-59/unnamed protein product [Vitis vinifera]
Unigene46569_All	11	39	0.95	3.25	1.77444	9.95452e-05	0.000689985	-	-	-	gi|224055595|ref|XP_002298557.1|/1.6518e-06/predicted protein [Populus trichocarpa]
Unigene82487_All	11	39	0.95	3.25	1.77444	9.95452e-05	0.000689861	-	-	-	-
Unigene7496_All	11	39	0.95	3.25	1.77444	9.95452e-05	0.000689737	-	-	-	-
Unigene33367_All	13	46	1.12	3.83	1.77385	2.32974e-05	0.000183806	GO:0016020//membrane;GO:0009536//plastid	GO:0016778;GO:0016794	GO:0008617//guanosine metabolic process	gi|15081594|gb|AAK82651.1|/4.41733e-39/RSH-like protein [Capsicum annuum]
Unigene23633_All	39	138	3.37	11.49	1.76956	2.81996e-13	6.47198e-12	-	-	-	gi|296087603|emb|CBI34859.3|/1.98763e-36/unnamed protein product [Vitis vinifera]
Unigene38215_All	216	763	18.67	63.53	1.76672	3.55716e-13	7.9649e-12	-	-	-	-
Unigene49992_All	19	67	1.64	5.58	1.76657	3.14362e-07	3.3736e-06	-	-	-	gi|147782372|emb|CAN61798.1|/7.5612e-59/hypothetical protein VITISV_044291 [Vitis vinifera]
Unigene10820_All	40	141	3.46	11.74	1.76259	2.11386e-13	5.07169e-12	GO:0031224//intrinsic to membrane	GO:0016759//cellulose synthase activity	GO:0051234//establishment of localization;GO:0045229//external encapsulating structure organization;GO:0009250//glucan biosynthetic process	gi|296089936|emb|CBI39755.3|/0/unnamed protein product [Vitis vinifera]
Unigene46577_All	23	81	1.99	6.74	1.75998	1.83061e-08	2.27017e-07	-	GO:0004713//protein tyrosine kinase activity;GO:0032559	GO:0006464//protein modification process	gi|225452103|ref|XP_002280944.1|/6.39182e-35/PREDICTED: hypothetical protein [Vitis vinifera]
Unigene13700_All	177	621	15.3	51.71	1.75691	0	0	GO:0043231//intracellular membrane-bounded organelle	GO:0003677//DNA binding;GO:0001071//nucleic acid binding transcription factor activity	GO:0010468//regulation of gene expression	gi|224072727|ref|XP_002303852.1|/5.08589e-33/predicted protein [Populus trichocarpa]
Unigene1338_All	14	49	1.21	4.08	1.75356	1.40582e-05	0.000115866	-	GO:0016773//phosphotransferase activity, alcohol group as acceptor	GO:0044238//primary metabolic process	gi|255537892|ref|XP_002510011.1|/1.75537e-98/xylulose kinase, putative [Ricinus communis]
Unigene24573_All	14	49	1.21	4.08	1.75356	1.40582e-05	0.000115841	-	-	-	gi|42568531|ref|NP_200263.2|/1.32966e-126/WD-40 repeat family protein [Arabidopsis thaliana]
Unigene23086_All	26	91	2.25	7.58	1.75227	2.7084e-09	3.66118e-08	GO:0043231//intracellular membrane-bounded organelle	GO:0004180//carboxypeptidase activity	GO:0019538//protein metabolic process	gi|82568706|dbj|BAE48666.1|/0/Serine carboxypeptidase [Prunus mume]
Unigene34471_All	81	283	7	23.56	1.75091	9.21486e-14	2.47914e-12	-	-	-	-
Unigene30462_All	12	42	1.04	3.5	1.75077	5.98302e-05	0.000436095	GO:0031981//nuclear lumen	GO:0005488//binding	GO:0009725//response to hormone stimulus;GO:0006970//response to osmotic stress	gi|225453837|ref|XP_002277566.1|/2.84168e-19/PREDICTED: similar to Os02g0122000 [Vitis vinifera]
Unigene24340_All	38	133	3.29	11.07	1.7505	7.10098e-13	1.43058e-11	GO:0031224//intrinsic to membrane;GO:0031090//organelle membrane;GO:0043231//intracellular membrane-bounded organelle	-	GO:0006970//response to osmotic stress;GO:0006810//transport	gi|224141911|ref|XP_002324304.1|/6.88283e-103/predicted protein [Populus trichocarpa]
Unigene110094_All	249	867	21.53	72.19	1.74545	1.65423e-13	4.1042e-12	-	-	-	-
Unigene21713_All	13	45	1.12	3.75	1.74339	3.59852e-05	0.000275022	-	GO:0004672//protein kinase activity;GO:0032559	GO:0006464//protein modification process	gi|224145805|ref|XP_002325771.1|/5.99609e-110/predicted protein [Populus trichocarpa]
Unigene85430_All	13	45	1.12	3.75	1.74339	3.59852e-05	0.000274967	GO:0031224//intrinsic to membrane	-	GO:0009987//cellular process	gi|224128354|ref|XP_002329141.1|/2.28815e-36/predicted protein [Populus trichocarpa]
Unigene40750_All	63	219	5.45	18.23	1.74199	0	0	-	GO:0008237//metallopeptidase activity;GO:0008238//exopeptidase activity;GO:0043169//cation binding	GO:0019538//protein metabolic process	gi|225430834|ref|XP_002273246.1|/4.12118e-18/PREDICTED: hypothetical protein [Vitis vinifera]
Unigene110561_All	257	892	22.22	74.27	1.74092	6.99662e-13	1.41695e-11	-	-	-	-
Unigene25061_All	77	267	6.66	22.23	1.73891	1.64313e-14	5.11225e-13	-	-	-	-
Unigene35197_All	49	170	4.24	14.15	1.73867	6.41708e-14	1.78494e-12	-	-	-	-
Unigene44092_All	54	187	4.67	15.57	1.73727	6.17284e-14	1.73577e-12	-	-	-	gi|297744222|emb|CBI37192.3|/0/unnamed protein product [Vitis vinifera]
Unigene44514_All	126	436	10.89	36.3	1.73697	1.81632e-13	4.46046e-12	-	-	-	gi|224057204|ref|XP_002299171.1|/2.48297e-25/predicted protein [Populus trichocarpa]
Unigene112568_All	22	76	1.9	6.33	1.73621	7.05572e-08	8.17692e-07	-	-	-	-
Unigene17220_All	37	128	3.2	10.66	1.73606	2.33702e-12	4.27918e-11	GO:0044444//cytoplasmic part;GO:0016020//membrane	GO:0005515//protein binding;GO:0016857//racemase and epimerase activity, acting on carbohydrates and derivatives;GO:0048037//cofactor binding	GO:0050896//response to stimulus;GO:0006012//galactose metabolic process;GO:0048229//gametophyte development	gi|139001604|dbj|BAF51705.1|/6.44354e-40/UDP-galactose [Malus x domestica]
Unigene34666_All	167	577	14.44	48.04	1.73417	2.65344e-13	6.14833e-12	GO:0009532//plastid stroma	GO:0005488//binding	-	gi|296089370|emb|CBI39142.3|/2.69598e-49/unnamed protein product [Vitis vinifera]
Unigene7055_All	106	366	9.16	30.47	1.73397	0	0	-	-	-	gi|225435201|ref|XP_002284859.1|/8.63719e-61/PREDICTED: hypothetical protein [Vitis vinifera]
Unigene36548_All	716	2472	61.9	205.83	1.73344	2.80442e-13	6.44015e-12	-	GO:0005506//iron ion binding	-	gi|2695711|emb|CAA04703.1|/2.56727e-12/cytochome b5 [Olea europaea]
Unigene21587_All	221	762	19.11	63.45	1.73129	1.92735e-13	4.6913e-12	GO:0043231//intracellular membrane-bounded organelle	GO:0046872//metal ion binding	-	gi|225449444|ref|XP_002283100.1|/1.03508e-80/PREDICTED: hypothetical protein [Vitis vinifera]
Unigene2620_All	16	55	1.38	4.58	1.73068	5.1258e-06	4.55758e-05	-	-	-	gi|224101601|ref|XP_002312348.1|/3.50436e-45/predicted protein [Populus trichocarpa]
Unigene49660_All	16	55	1.38	4.58	1.73068	5.1258e-06	4.55653e-05	-	-	-	-
Unigene45511_All	25	86	2.16	7.16	1.72893	1.03877e-08	1.32002e-07	-	-	-	-
Unigene63559_All	25	86	2.16	7.16	1.72893	1.03877e-08	1.31959e-07	-	-	-	gi|224092530|ref|XP_002309648.1|/2.61234e-19/predicted protein [Populus trichocarpa]
Unigene17841_All	50	172	4.32	14.32	1.72893	6.15064e-14	1.73332e-12	-	-	-	-
Unigene16338_All	86	296	7.44	24.65	1.72821	0	0	-	-	-	gi|255551703|ref|XP_002516897.1|/4.1734e-10/Flavonol synthase/flavanone 3-hydroxylase, putative [Ricinus communis]
Unigene1658_All	23	79	1.99	6.58	1.72532	4.28984e-08	5.10179e-07	-	-	-	gi|166203238|gb|ABY84659.1|/1.18448e-31/transcription factor [Glycine max]
Unigene79671_All	23	79	1.99	6.58	1.72532	4.28984e-08	5.10022e-07	-	-	-	-
Unigene9874_All	14	48	1.21	4	1.72499	2.1659e-05	0.000172432	-	-	-	-
Unigene43367_All	14	48	1.21	4	1.72499	2.1659e-05	0.000172396	-	-	-	-
Unigene56002_All	14	48	1.21	4	1.72499	2.1659e-05	0.000172361	GO:0044464//cell part	GO:0015291//secondary active transmembrane transporter activity	GO:0003006//developmental process involved in reproduction;GO:0015893//drug transport	gi|225469806|ref|XP_002262941.1|/2.40341e-82/PREDICTED: hypothetical protein [Vitis vinifera]
Unigene35352_All	14	48	1.21	4	1.72499	2.1659e-05	0.000172325	-	-	-	gi|225433788|ref|XP_002272866.1|/1.70807e-18/PREDICTED: similar to FAD-binding domain-containing protein [Vitis vinifera]
Unigene3851_All	91	312	7.87	25.98	1.72297	0	0	GO:0016020//membrane;GO:0031410//cytoplasmic vesicle	GO:0004871//signal transducer activity;GO:0004713//protein tyrosine kinase activity;GO:0032559	GO:0009056//catabolic process;GO:0006464//protein modification process	gi|224086140|ref|XP_002307830.1|/5.26679e-134/predicted protein [Populus trichocarpa]
Unigene40507_All	40	137	3.46	11.41	1.72145	6.21724e-13	1.27994e-11	GO:0043231//intracellular membrane-bounded organelle	-	-	gi|147811480|emb|CAN63228.1|/1.97063e-20/hypothetical protein VITISV_002667 [Vitis vinifera]
Unigene99915_All	314	1075	27.15	89.51	1.7211	2.63788e-13	6.13069e-12	GO:0043231//intracellular membrane-bounded organelle	GO:0016859//cis-trans isomerase activity;GO:0005527//macrolide binding;GO:0005515//protein binding	GO:0006950//response to stress;GO:0044267//cellular protein metabolic process;GO:0010038//response to metal ion	gi|224065421|ref|XP_002301809.1|/4.17212e-26/predicted protein [Populus trichocarpa]
Unigene56622_All	141	482	12.19	40.13	1.71898	6.19504e-14	1.73569e-12	-	GO:0003676//nucleic acid binding;GO:0001071//nucleic acid binding transcription factor activity	GO:0010468//regulation of gene expression;GO:0032501//multicellular organismal process	gi|255568990|ref|XP_002525465.1|/7.56796e-44/NAC domain-containing protein 21/22, putative [Ricinus communis]
Unigene37547_All	171	584	14.78	48.63	1.7182	4.3987e-13	9.46997e-12	GO:0044464//cell part	-	-	gi|297734274|emb|CBI15521.3|/3.85916e-16/unnamed protein product [Vitis vinifera]
Unigene20979_All	17	58	1.47	4.83	1.71621	3.09736e-06	2.84854e-05	-	GO:0031406//carboxylic acid binding	GO:0009725//response to hormone stimulus	gi|224124920|ref|XP_002329846.1|/4.79738e-50/predicted protein [Populus trichocarpa]
Unigene46422_All	66	225	5.71	18.73	1.71379	0	0	GO:0031225//anchored to membrane;GO:0031410//cytoplasmic vesicle	GO:0043167//ion binding;GO:0008422//beta-glucosidase activity	GO:0044238//primary metabolic process	gi|225441645|ref|XP_002277003.1|/0/PREDICTED: hypothetical protein [Vitis vinifera]
Unigene36452_All	172	584	14.87	48.63	1.70944	1.99396e-13	4.82301e-12	-	-	-	-
Unigene22126_All	15	51	1.3	4.25	1.70895	1.30457e-05	0.000107959	GO:0031410//cytoplasmic vesicle	-	-	gi|224131634|ref|XP_002321139.1|/0/predicted protein [Populus trichocarpa]
Unigene49731_All	44	149	3.8	12.41	1.70743	1.68976e-13	4.18427e-12	-	-	-	-
Unigene6864_All	44	149	3.8	12.41	1.70743	1.68976e-13	4.18159e-12	-	-	-	gi|222629435|gb|EEE61567.1|/1.16809e-12/hypothetical protein OsJ_15930 [Oryza sativa Japonica Group]
Unigene58803_All	16	54	1.38	4.5	1.70526	7.86324e-06	6.77908e-05	-	-	-	-
Unigene71385_All	16	54	1.38	4.5	1.70526	7.86324e-06	6.77756e-05	-	-	-	gi|297836394|ref|XP_002886079.1|/9.93338e-12/GCIP-interacting family protein [Arabidopsis lyrata subsp. lyrata]
Unigene114085_All	1182	3998	102.19	332.89	1.70379	6.01542e-12	1.04869e-10	-	-	-	gi|147860110|emb|CAN82922.1|/3.49101e-24/hypothetical protein VITISV_033139 [Vitis vinifera]
Unigene17920_All	64	216	5.53	17.98	1.70104	0	0	-	-	-	-
Unigene104653_All	1505	5077	130.12	422.73	1.69989	5.03264e-12	8.86167e-11	-	-	-	-
Unigene43327_All	43	145	3.72	12.07	1.69805	3.09086e-13	7.00208e-12	GO:0043231//intracellular membrane-bounded organelle	GO:0016627//oxidoreductase activity, acting on the CH-CH group of donors	GO:0008152//metabolic process	gi|224119928|ref|XP_002331097.1|/0/predicted protein [Populus trichocarpa]
Unigene15739_All	22	74	1.9	6.16	1.69693	1.64899e-07	1.83073e-06	-	-	-	-
Unigene94569_All	28	94	2.42	7.83	1.69401	3.57594e-09	4.77535e-08	GO:0000785//chromatin;GO:0031224//intrinsic to membrane;GO:0009536//plastid	GO:0003676//nucleic acid binding	GO:0034728;GO:0006810//transport	gi|60543120|dbj|BAD90809.1|/2.85942e-27/histone 3 [Conocephalum conicum]
Unigene955_All	28	94	2.42	7.83	1.69401	3.57594e-09	4.77369e-08	-	-	-	gi|225428104|ref|XP_002278241.1|/2.05478e-174/PREDICTED: hypothetical protein [Vitis vinifera]
Unigene5140_All	602	2021	52.05	168.27	1.69281	1.02518e-12	1.98651e-11	-	-	-	-
Unigene45504_All	467	1567	40.38	130.47	1.69201	8.16014e-13	1.61777e-11	-	-	-	-
Unigene13874_All	94	315	8.13	26.23	1.68989	0	0	-	GO:0046872//metal ion binding;GO:0016831//carboxy-lyase activity;GO:0019842//vitamin binding	-	gi|211906508|gb|ACJ11747.1|/3.25982e-59/pyruvate decarboxylase [Gossypium hirsutum]
Unigene75677_All	1379	4612	119.22	384.01	1.68752	7.1343e-12	1.2315e-10	-	-	-	-
Unigene33966_All	70	234	6.05	19.48	1.68699	0	0	-	GO:0004672//protein kinase activity;GO:0000166//nucleotide binding	GO:0009987//cellular process	gi|116265948|gb|ABJ91222.1|/2.01715e-07/CBL-interacting protein kinase 15 [Populus trichocarpa]
Unigene35431_All	29	97	2.51	8.08	1.68667	2.17702e-09	2.98576e-08	GO:0043231//intracellular membrane-bounded organelle	GO:0035252//UDP-xylosyltransferase activity	GO:0005975//carbohydrate metabolic process	gi|255639885|gb|ACU20235.1|/0/unknown [Glycine max]
Unigene22388_All	29	97	2.51	8.08	1.68667	2.17702e-09	2.9847e-08	-	-	-	gi|302142071|emb|CBI19274.3|/9.4769e-23/unnamed protein product [Vitis vinifera]
Unigene20586_All	132	441	11.41	36.72	1.68627	2.1605e-13	5.16432e-12	-	-	-	-
Unigene23619_All	121	404	10.46	33.64	1.68529	1.00808e-13	2.67298e-12	-	GO:0004702//receptor signaling protein serine/threonine kinase activity;GO:0032559	GO:0006464//protein modification process	gi|224094965|ref|XP_002310307.1|/3.94398e-58/predicted protein [Populus trichocarpa]
Unigene27265_All	420	1402	36.31	116.73	1.68474	4.6474e-13	9.93884e-12	-	-	-	-
Unigene24584_All	125	417	10.81	34.72	1.6834	8.9706e-14	2.42697e-12	GO:0044464//cell part	-	-	gi|225445298|ref|XP_002281302.1|/4.39719e-90/PREDICTED: hypothetical protein [Vitis vinifera]
Unigene36187_All	39	130	3.37	10.82	1.68288	4.54636e-12	8.04212e-11	-	-	-	-
Unigene11659_All	18	60	1.56	5	1.68038	2.8625e-06	2.64516e-05	GO:0043231//intracellular membrane-bounded organelle	GO:0001071//nucleic acid binding transcription factor activity	GO:0048869;GO:0009791//post-embryonic development;GO:0006351//transcription, DNA-dependent;GO:0003006//developmental process involved in reproduction	gi|147791287|emb|CAN65605.1|/3.50084e-87/hypothetical protein VITISV_042267 [Vitis vinifera]
Unigene4556_All	21	70	1.82	5.83	1.67956	4.14944e-07	4.36676e-06	-	-	-	gi|302651862|gb|ADL60501.1|/2.46121e-23/WRKY disease resistance protein [Malus x domestica]
Unigene25471_All	12	40	1.04	3.33	1.67894	0.000142074	0.000948469	-	-	-	gi|225447533|ref|XP_002268473.1|/5.64573e-15/PREDICTED: hypothetical protein [Vitis vinifera]
Unigene5487_All	12	40	1.04	3.33	1.67894	0.000142074	0.000948304	-	-	-	gi|147811591|emb|CAN70298.1|/7.73863e-17/hypothetical protein VITISV_001396 [Vitis vinifera]
Unigene53419_All	15	50	1.3	4.16	1.67807	1.99915e-05	0.000160314	GO:0016020//membrane	GO:0004702//receptor signaling protein serine/threonine kinase activity;GO:0032559	GO:0006464//protein modification process	gi|255552850|ref|XP_002517468.1|/1.29398e-57/Protein kinase APK1B, chloroplast precursor, putative [Ricinus communis]
Unigene23127_All	37	123	3.2	10.24	1.67807	1.81228e-11	2.99434e-10	GO:0005856//cytoskeleton	GO:0008092//cytoskeletal protein binding	GO:0007010//cytoskeleton organization	gi|14423860|sp|Q9M7N0.1|PROF3_HEVBR/7.8791e-51/RecName: Full=Profilin-3; AltName: Full=Pollen allergen Hev b 8.0201; AltName: Allergen=Hev b 8.0201
Unigene75223_All	41	136	3.54	11.32	1.67705	1.79901e-12	3.34002e-11	-	-	-	-
Unigene13034_All	13	43	1.12	3.58	1.67646	8.49802e-05	0.000597946	GO:0031410//cytoplasmic vesicle	GO:0046914//transition metal ion binding	-	gi|224092033|ref|XP_002309447.1|/5.4617e-34/predicted protein [Populus trichocarpa]
Unigene28247_All	13	43	1.12	3.58	1.67646	8.49802e-05	0.000597837	-	GO:0048037//cofactor binding;GO:0016857//racemase and epimerase activity, acting on carbohydrates and derivatives	GO:0006139//nucleobase, nucleoside, nucleotide and nucleic acid metabolic process	gi|211906522|gb|ACJ11754.1|/3.78415e-48/UDP-D-glucuronic acid 4-epimerase [Gossypium hirsutum]
Unigene31524_All	13	43	1.12	3.58	1.67646	8.49802e-05	0.000597728	-	-	-	-
Unigene28304_All	16	53	1.38	4.41	1.67611	1.2026e-05	0.000100122	GO:0031410//cytoplasmic vesicle	-	GO:0006810//transport;GO:0042221//response to chemical stimulus	gi|224083179|ref|XP_002306959.1|/3.32935e-62/predicted protein [Populus trichocarpa]
Unigene42148_All	51	169	4.41	14.07	1.67377	3.73034e-14	1.10112e-12	-	GO:0005488//binding;GO:0004871//signal transducer activity;GO:0003824//catalytic activity	GO:0009312//oligosaccharide biosynthetic process;GO:0003006//developmental process involved in reproduction;GO:0009740//gibberellic acid mediated signaling pathway	gi|224068739|ref|XP_002302813.1|/9.68506e-20/predicted protein [Populus trichocarpa]
Unigene1242_All	29	96	2.51	7.99	1.67051	3.30848e-09	4.42737e-08	GO:0043231//intracellular membrane-bounded organelle;GO:0012506//vesicle membrane	GO:0046873//metal ion transmembrane transporter activity;GO:0015082	GO:0009651//response to salt stress;GO:0006811//ion transport;GO:0006873//cellular ion homeostasis	gi|225444706|ref|XP_002277833.1|/1.78556e-134/PREDICTED: hypothetical protein [Vitis vinifera]
Unigene22335_All	26	86	2.25	7.16	1.67003	2.23756e-08	2.75096e-07	GO:0031090//organelle membrane;GO:0043231//intracellular membrane-bounded organelle;GO:0031224//intrinsic to membrane	GO:0016616//oxidoreductase activity, acting on the CH-OH group of donors, NAD or NADP as acceptor;GO:0048037//cofactor binding;GO:0000166//nucleotide binding	GO:0006720//isoprenoid metabolic process;GO:0006732//coenzyme metabolic process	gi|14572556|gb|AAK64657.1|/1.21653e-63/3-hydroxy-3-methylglutaryl coenzyme A reductase [Malus x domestica]
Unigene64363_All	26	86	2.25	7.16	1.67003	2.23756e-08	2.75008e-07	-	-	-	-
Unigene44950_All	281	928	24.29	77.27	1.66955	0	0	-	-	-	-
Unigene13335_All	27	89	2.33	7.41	1.66914	1.35909e-08	1.7124e-07	-	-	-	gi|225434584|ref|XP_002278391.1|/9.82273e-11/PREDICTED: similar to Probable pyridoxal biosynthesis protein PDX1 [Vitis vinifera]
Unigene22964_All	43	142	3.72	11.82	1.66786	7.48512e-13	1.49858e-11	GO:0044464//cell part	-	-	gi|224096147|ref|XP_002310550.1|/2.45857e-80/predicted protein [Populus trichocarpa]
Unigene30026_All	184	607	15.91	50.54	1.66749	4.11448e-13	8.96311e-12	-	-	-	-
Unigene40927_All	242	798	20.92	66.44	1.66717	5.39124e-13	1.13163e-11	-	-	-	-
Unigene41135_All	145	478	12.54	39.8	1.66623	7.26086e-14	1.98952e-12	-	-	-	-
Unigene12708_All	54	178	4.67	14.82	1.66605	6.23946e-14	1.74687e-12	-	-	-	gi|296088728|emb|CBI38178.3|/1.03158e-08/unnamed protein product [Vitis vinifera]
Unigene47500_All	48	158	4.15	13.16	1.66498	1.63203e-13	4.06479e-12	-	GO:0046914//transition metal ion binding	-	gi|224106097|ref|XP_002314042.1|/9.75293e-12/predicted protein [Populus trichocarpa]
Unigene24074_All	31	102	2.68	8.49	1.66353	1.22492e-09	1.71658e-08	-	-	-	gi|198400343|gb|ACH87180.1|/2.17901e-27/unknown protein [Camellia sinensis]
Unigene13337_All	28	92	2.42	7.66	1.66234	8.25742e-09	1.06084e-07	-	-	-	-
Unigene30841_All	25	82	2.16	6.83	1.66085	5.59786e-08	6.57629e-07	-	-	-	-
Unigene74791_All	833	2731	72.02	227.39	1.6587	1.42975e-12	2.6894e-11	-	-	-	gi|224058461|ref|XP_002299521.1|/1.21527e-09/predicted protein [Populus trichocarpa]
Unigene34623_All	43	141	3.72	11.74	1.65806	1.06448e-12	2.05441e-11	-	-	-	gi|225436767|ref|XP_002267360.1|/3.06536e-25/PREDICTED: hypothetical protein [Vitis vinifera]
Unigene76491_All	109	357	9.42	29.72	1.65764	2.0206e-14	6.20165e-13	-	-	-	-
Unigene27126_All	22	72	1.9	5.99	1.65656	3.821e-07	4.04873e-06	-	-	GO:0006350//transcription	gi|255558238|ref|XP_002520146.1|/2.22535e-24/homeobox protein, putative [Ricinus communis]
Unigene23776_All	448	1466	38.73	122.06	1.65607	0	0	-	-	-	-
Unigene18537_All	310	1014	26.8	84.43	1.65552	3.75034e-13	8.28683e-12	-	-	-	-
Unigene45383_All	166	541	14.35	45.05	1.65048	2.88436e-13	6.59624e-12	GO:0009521;GO:0031224//intrinsic to membrane;GO:0009534//chloroplast thylakoid;GO:0031410//cytoplasmic vesicle	-	GO:0006091//generation of precursor metabolites and energy	gi|224122090|ref|XP_002318750.1|/3.31487e-13/predicted protein [Populus trichocarpa]
Unigene28275_All	15	49	1.3	4.08	1.65006	3.05276e-05	0.00023574	GO:0043231//intracellular membrane-bounded organelle	-	-	gi|255580063|ref|XP_002530865.1|/9.32964e-47/conserved hypothetical protein [Ricinus communis]
Unigene30597_All	36	117	3.11	9.74	1.64701	1.02601e-10	1.59546e-09	-	GO:0016706//oxidoreductase activity, acting on paired donors, with incorporation or reduction of molecular oxygen, 2-oxoglutarate as one donor, and incorporation of one atom each of oxygen into both donors	GO:0051707//response to other organism;GO:0009699//phenylpropanoid biosynthetic process	gi|255566902|ref|XP_002524434.1|/2.24956e-44/1-aminocyclopropane-1-carboxylate oxidase, putative [Ricinus communis]
Unigene43283_All	89	289	7.69	24.06	1.64558	2.73114e-14	8.24471e-13	-	GO:0005488//binding	-	gi|302595801|sp|P0CH30.1|RING1_GOSHI/3.47129e-72/RecName: Full=E3 ubiquitin-protein ligase RING1; AltName: Full=RING finger protein 1
Unigene12529_All	41	133	3.54	11.07	1.64483	5.8582e-12	1.02359e-10	-	GO:0004672//protein kinase activity;GO:0000166//nucleotide binding	-	gi|21554379|gb|AAM63486.1|/1.37064e-101/protein kinase-like protein [Arabidopsis thaliana]
Unigene7516_All	41	133	3.54	11.07	1.64483	5.8582e-12	1.02313e-10	-	-	-	gi|224137578|ref|XP_002327161.1|/5.9736e-31/predicted protein [Populus trichocarpa]
Unigene6456_All	127	412	10.98	34.3	1.64333	1.81632e-13	4.46614e-12	GO:0043231//intracellular membrane-bounded organelle	GO:0001071//nucleic acid binding transcription factor activity	GO:0010468//regulation of gene expression;GO:0009725//response to hormone stimulus	gi|225456461|ref|XP_002284464.1|/2.94178e-63/PREDICTED: similar to bHLH transcription factor Upa20 [Vitis vinifera]
Unigene24940_All	66	214	5.71	17.82	1.64193	0	0	-	GO:0016757//transferase activity, transferring glycosyl groups	-	gi|225441124|ref|XP_002265409.1|/3.33546e-114/PREDICTED: hypothetical protein [Vitis vinifera]
Unigene28071_All	25	81	2.16	6.74	1.64172	8.48378e-08	9.7354e-07	-	-	-	-
Unigene19192_All	42	136	3.63	11.32	1.64083	3.60468e-12	6.4503e-11	-	GO:0016787//hydrolase activity	-	gi|229335617|gb|ACQ57001.1|/4.13262e-34/PAD4 [Glycine max]
Unigene28003_All	46	149	3.98	12.41	1.64066	4.2144e-13	9.16009e-12	GO:0009532//plastid stroma	-	GO:0050896//response to stimulus	gi|255580629|ref|XP_002531137.1|/1.80783e-42/conserved hypothetical protein [Ricinus communis]
Unigene345_All	78	252	6.74	20.98	1.63819	0	0	GO:0031224//intrinsic to membrane;GO:0043231//intracellular membrane-bounded organelle	GO:0046914//transition metal ion binding;GO:0043682//copper-transporting ATPase activity;GO:0032559	GO:0010118//stomatal movement;GO:0000160//two-component signal transduction system (phosphorelay);GO:0009725//response to hormone stimulus;GO:0009206;GO:0000041//transition metal ion transport	gi|297738009|emb|CBI27210.3|/0/unnamed protein product [Vitis vinifera]
Unigene4091_All	43	139	3.72	11.57	1.63701	2.25686e-12	4.14223e-11	-	-	-	-
Unigene39023_All	1075	3470	92.94	288.92	1.6363	4.6596e-12	8.22734e-11	GO:0043231//intracellular membrane-bounded organelle	GO:0004152//dihydroorotate dehydrogenase activity;GO:0016628//oxidoreductase activity, acting on the CH-CH group of donors, NAD or NADP as acceptor	GO:0019856//pyrimidine base biosynthetic process;GO:0009174	gi|6177796|dbj|BAA86060.1|/5.30854e-27/JPR ORF1 [Pyrus pyrifolia]
Unigene38756_All	49	158	4.24	13.16	1.63402	1.36113e-13	3.47535e-12	-	GO:0016837//carbon-oxygen lyase activity, acting on polysaccharides	-	gi|225448815|ref|XP_002276049.1|/9.78775e-166/PREDICTED: hypothetical protein [Vitis vinifera]
Unigene23365_All	104	335	8.99	27.89	1.63335	0	0	GO:0031224//intrinsic to membrane;GO:0031410//cytoplasmic vesicle;GO:0043231//intracellular membrane-bounded organelle	-	GO:0051234//establishment of localization	gi|255629227|gb|ACU14958.1|/5.61903e-23/unknown [Glycine max]
Unigene27882_All	14	45	1.21	3.75	1.63188	7.75778e-05	0.000551087	-	-	-	gi|297737199|emb|CBI26400.3|/3.59772e-30/unnamed protein product [Vitis vinifera]
Unigene1875_All	14	45	1.21	3.75	1.63188	7.75778e-05	0.000550985	GO:0005576//extracellular region;GO:0005618//cell wall	GO:0060089	-	gi|255582168|ref|XP_002531878.1|/3.36932e-32/RALFL33, putative [Ricinus communis]
Unigene31628_All	14	45	1.21	3.75	1.63188	7.75778e-05	0.000550884	-	-	-	-
Unigene32223_All	125	402	10.81	33.47	1.6305	8.9706e-14	2.42527e-12	-	-	GO:0009987//cellular process;GO:0048513//organ development	gi|224145414|ref|XP_002325634.1|/1.03882e-38/AP2/ERF domain-containing transcription factor [Populus trichocarpa]
Unigene64971_All	18	58	1.56	4.83	1.63048	6.62896e-06	5.77043e-05	-	-	-	-
Unigene24941_All	18	58	1.56	4.83	1.63048	6.62896e-06	5.76912e-05	-	-	-	gi|224107791|ref|XP_002314601.1|/0/predicted protein [Populus trichocarpa]
Unigene32738_All	217	697	18.76	58.03	1.62914	3.62598e-13	8.07215e-12	-	-	GO:0010468//regulation of gene expression	gi|255558444|ref|XP_002520247.1|/1.48837e-86/Shwachman-Bodian-Diamond syndrome protein, putative [Ricinus communis]
Unigene2750_All	891	2855	77.03	237.72	1.62577	0	0	GO:0009526//plastid envelope	GO:0016709//oxidoreductase activity, acting on paired donors, with incorporation or reduction of molecular oxygen, NADH or NADPH as one donor, and incorporation of one atom of oxygen	GO:0009687//abscisic acid metabolic process;GO:0009756//carbohydrate mediated signaling;GO:0016117//carotenoid biosynthetic process;GO:0009639//response to red or far red light;GO:0006950//response to stress	gi|311115268|gb|ADP69105.1|/5.41574e-37/zeaxanthin epoxidase [Cucumis sativus]
Unigene43587_All	30	96	2.59	7.99	1.62524	6.964e-09	9.03096e-08	-	GO:0016301//kinase activity;GO:0000166//nucleotide binding	-	gi|255558358|ref|XP_002520206.1|/3.8774e-51/ATP binding protein, putative [Ricinus communis]
Unigene43531_All	207	663	17.9	55.2	1.62471	2.41362e-13	5.70922e-12	-	-	-	gi|225465369|ref|XP_002276380.1|/1.31176e-62/PREDICTED: hypothetical protein [Vitis vinifera]
Unigene23901_All	25	80	2.16	6.66	1.62449	1.28253e-07	1.44005e-06	-	-	-	-
Unigene109828_All	25	80	2.16	6.66	1.62449	1.28253e-07	1.43963e-06	-	GO:0046914//transition metal ion binding	-	gi|255551102|ref|XP_002516599.1|/1.10552e-55/zinc finger protein, putative [Ricinus communis]
Unigene3121_All	55	176	4.76	14.65	1.62187	1.35447e-14	4.24497e-13	GO:0031410//cytoplasmic vesicle	GO:0016899//oxidoreductase activity, acting on the CH-OH group of donors, oxygen as acceptor	GO:0008152//metabolic process	gi|225458077|ref|XP_002280559.1|/4.45448e-159/PREDICTED: hypothetical protein [Vitis vinifera]
Unigene11193_All	47	150	4.06	12.49	1.62122	4.4853e-13	9.62419e-12	-	-	-	gi|224103221|ref|XP_002312971.1|/5.4294e-13/predicted protein [Populus trichocarpa]
Unigene14900_All	27	86	2.33	7.16	1.61963	4.70494e-08	5.5697e-07	-	GO:0046914//transition metal ion binding	-	gi|255559755|ref|XP_002520897.1|/2.77042e-140/WD-repeat protein, putative [Ricinus communis]
Unigene74257_All	438	1397	37.87	116.32	1.61897	1.04428e-12	2.01946e-11	-	-	-	gi|255537467|ref|XP_002509800.1|/1.44446e-07/Glutamate--cysteine ligase, chloroplast precursor, putative [Ricinus communis]
Unigene7880_All	22	70	1.9	5.83	1.6175	8.75986e-07	8.8193e-06	GO:0031410//cytoplasmic vesicle	-	GO:0006810//transport	gi|255561767|ref|XP_002521893.1|/2.77953e-43/lipid binding protein, putative [Ricinus communis]
Unigene59716_All	32	102	2.77	8.49	1.61588	2.5682e-09	3.47775e-08	-	-	-	-
Unigene106933_All	28	89	2.42	7.41	1.61447	2.85156e-08	3.47045e-07	GO:0043231//intracellular membrane-bounded organelle	GO:0046872//metal ion binding	GO:0032501//multicellular organismal process;GO:0048511//rhythmic process	gi|225449036|ref|XP_002273502.1|/4.5054e-13/PREDICTED: hypothetical protein [Vitis vinifera]
Unigene26976_All	23	73	1.99	6.08	1.6113	5.29102e-07	5.49469e-06	-	GO:0030246//carbohydrate binding;GO:0004674//protein serine/threonine kinase activity;GO:0032559	GO:0006464//protein modification process	gi|255566440|ref|XP_002524205.1|/0/kinase, putative [Ricinus communis]
Unigene24431_All	67	212	5.79	17.65	1.60803	0	0	GO:0044464//cell part	-	-	gi|225445298|ref|XP_002281302.1|/1.64938e-35/PREDICTED: hypothetical protein [Vitis vinifera]
Unigene75551_All	25	79	2.16	6.58	1.60706	1.9338e-07	2.12855e-06	-	GO:0016709//oxidoreductase activity, acting on paired donors, with incorporation or reduction of molecular oxygen, NADH or NADPH as one donor, and incorporation of one atom of oxygen;GO:0005506//iron ion binding	GO:0008152//metabolic process	gi|225461860|ref|XP_002264048.1|/2.04912e-49/PREDICTED: hypothetical protein [Vitis vinifera]
Unigene19538_All	81	256	7	21.32	1.60678	9.21486e-14	2.48261e-12	-	-	-	gi|224135025|ref|XP_002327548.1|/3.26375e-07/predicted protein [Populus trichocarpa]
Unigene16299_All	149	471	12.88	39.22	1.60646	3.39506e-13	7.61963e-12	-	-	-	-
Unigene66781_All	105	332	9.08	27.64	1.60599	0	0	-	-	-	-
Unigene43317_All	64	202	5.53	16.82	1.60483	0	0	-	GO:0005488//binding	-	gi|224068671|ref|XP_002302796.1|/3.43634e-154/predicted protein [Populus trichocarpa]
Unigene65853_All	149	470	12.88	39.13	1.60314	3.39506e-13	7.6152e-12	-	-	-	-
Unigene12935_All	228	719	19.71	59.87	1.60291	3.57048e-13	7.98083e-12	-	-	-	-
Unigene11671_All	20	63	1.73	5.25	1.60155	3.63434e-06	3.31238e-05	GO:0016020//membrane	-	-	gi|255570992|ref|XP_002526447.1|/2.23597e-116/conserved hypothetical protein [Ricinus communis]
Unigene44901_All	341	1074	29.48	89.42	1.60086	5.4956e-13	1.15103e-11	-	-	-	-
Unigene50435_All	75	236	6.48	19.65	1.60046	0	0	-	GO:0016836//hydro-lyase activity	-	gi|22330656|ref|NP_177742.2|/9.29706e-10/maoC-like dehydratase domain-containing protein [Arabidopsis thaliana]
Unigene12516_All	96	302	8.3	25.15	1.59938	0	0	-	GO:0030246//carbohydrate binding;GO:0015925;GO:0043167//ion binding	GO:0044238//primary metabolic process	gi|224106752|ref|XP_002314274.1|/6.30461e-83/predicted protein [Populus trichocarpa]
Unigene54497_All	117	368	10.12	30.64	1.59821	1.98952e-13	4.81831e-12	-	-	-	-
Unigene2663_All	22	69	1.9	5.75	1.59756	1.32052e-06	1.29732e-05	GO:0031410//cytoplasmic vesicle	-	-	gi|224060267|ref|XP_002300114.1|/6.5212e-16/predicted protein [Populus trichocarpa]
Unigene6361_All	22	69	1.9	5.75	1.59756	1.32052e-06	1.29699e-05	-	-	-	-
Unigene16982_All	44	138	3.8	11.49	1.59631	6.69576e-12	1.15736e-10	-	GO:0003824//catalytic activity;GO:0016597//amino acid binding	-	gi|255553875|ref|XP_002517978.1|/2.5487e-20/formiminotransferase-cyclodeaminase, putative [Ricinus communis]
Unigene78599_All	35	110	3.03	9.16	1.59603	8.6552e-10	1.22719e-08	-	-	-	-
Unigene43543_All	21	66	1.82	5.5	1.59549	2.18984e-06	2.07731e-05	GO:0031224//intrinsic to membrane	-	GO:0051707//response to other organism	gi|225457727|ref|XP_002278064.1|/1.5428e-130/PREDICTED: hypothetical protein [Vitis vinifera]
Unigene37814_All	600	1880	51.87	156.53	1.59347	8.88178e-15	2.82722e-13	-	-	-	-
Unigene9356_All	189	592	16.34	49.29	1.59289	4.07896e-13	8.90081e-12	-	GO:0000166//nucleotide binding	-	gi|225452596|ref|XP_002275800.1|/1.77192e-13/PREDICTED: hypothetical protein [Vitis vinifera]
Unigene100364_All	47	147	4.06	12.24	1.59205	1.49791e-12	2.80668e-11	-	-	-	gi|297791835|ref|XP_002863802.1|/4.46425e-12/ubiquitin family protein [Arabidopsis lyrata subsp. lyrata]
Unigene46284_All	16	50	1.38	4.16	1.59192	4.21042e-05	0.000316335	-	GO:0005488//binding	-	gi|255546033|ref|XP_002514076.1|/2.16967e-68/DNA binding protein, putative [Ricinus communis]
Unigene26807_All	1585	4960	137.04	412.98	1.59147	5.7312e-12	1.00322e-10	-	-	-	-
Unigene73861_All	46	144	3.98	11.99	1.59099	2.54974e-12	4.64443e-11	-	-	-	-
Unigene29205_All	38	119	3.29	9.91	1.5908	1.94507e-10	2.93701e-09	GO:0016020//membrane	GO:0004702//receptor signaling protein serine/threonine kinase activity;GO:0032559	GO:0006464//protein modification process;GO:0006950//response to stress;GO:0051707//response to other organism	gi|255546475|ref|XP_002514297.1|/3.14133e-16/ATP binding protein, putative [Ricinus communis]
Unigene28823_All	146	456	12.62	37.97	1.58915	1.07025e-13	2.81653e-12	-	-	-	-
Unigene63767_All	80	250	6.92	20.82	1.58913	0	0	GO:0031981//nuclear lumen	-	-	gi|224083398|ref|XP_002307010.1|/1.37567e-38/predicted protein [Populus trichocarpa]
Unigene882_All	40	125	3.46	10.41	1.58913	7.20328e-11	1.13708e-09	-	-	-	gi|225430184|ref|XP_002284934.1|/1.80088e-82/PREDICTED: similar to paramyosin-related [Vitis vinifera]
Unigene64118_All	55	172	4.76	14.32	1.589	2.88658e-14	8.66648e-13	-	-	-	gi|224133236|ref|XP_002321517.1|/3.30685e-07/predicted protein [Populus trichocarpa]
Unigene19182_All	15	47	1.3	3.91	1.58866	7.03494e-05	0.000503633	GO:0043232	-	GO:0008154//actin polymerization or depolymerization	gi|255554038|ref|XP_002518059.1|/1.71564e-09/arp2/3 complex 20 kD subunit, putative [Ricinus communis]
Unigene16910_All	34	106	2.94	8.83	1.5866	2.13564e-09	2.93109e-08	-	-	-	gi|297739351|emb|CBI29341.3|/2.7187e-56/unnamed protein product [Vitis vinifera]
Unigene27243_All	61	190	5.27	15.82	1.58587	5.57332e-14	1.59391e-12	-	-	-	gi|297741829|emb|CBI33142.3|/1.45092e-09/unnamed protein product [Vitis vinifera]
Unigene54193_All	573	1782	49.54	148.37	1.58253	1.18638e-12	2.26475e-11	-	-	-	-
Unigene22550_All	19	59	1.64	4.91	1.58203	9.09778e-06	7.7226e-05	GO:0044464//cell part	-	-	gi|225434650|ref|XP_002279930.1|/4.17607e-36/PREDICTED: hypothetical protein isoform 1 [Vitis vinifera]
Unigene3063_All	46	143	3.98	11.91	1.58133	3.76188e-12	6.70052e-11	-	-	-	gi|23476279|gb|AAN28270.1|/1.33012e-77/myb-like transcription factor 1 [Gossypium hirsutum]
Unigene18592_All	48	149	4.15	12.41	1.58032	1.48725e-12	2.78941e-11	-	GO:0005488//binding	GO:0009725//response to hormone stimulus;GO:0006970//response to osmotic stress;GO:0010038//response to metal ion	gi|171452360|dbj|BAG15871.1|/3.50797e-46/myb transcription factor [Bruguiera gymnorhiza]
Unigene38908_All	286	888	24.73	73.94	1.58009	1.52767e-13	3.84207e-12	-	-	-	-
Unigene20269_All	952	2954	82.31	245.96	1.57928	0	0	-	-	-	-
Unigene39621_All	39	121	3.37	10.07	1.57924	1.76988e-10	2.6851e-09	-	-	-	gi|255587452|ref|XP_002534277.1|/3.05633e-13/conserved hypothetical protein [Ricinus communis]
Unigene28573_All	49	152	4.24	12.66	1.57814	8.91288e-13	1.74636e-11	-	-	-	gi|297743086|emb|CBI35953.3|/1.0383e-47/unnamed protein product [Vitis vinifera]
Unigene23427_All	92	285	7.95	23.73	1.57769	6.52812e-14	1.8093e-12	-	-	-	-
Unigene76110_All	20	62	1.73	5.16	1.5766	5.47148e-06	4.80623e-05	-	-	-	gi|255555255|ref|XP_002518664.1|/5.62768e-75/conserved hypothetical protein [Ricinus communis]
Unigene42399_All	20	62	1.73	5.16	1.5766	5.47148e-06	4.80514e-05	GO:0044464//cell part	GO:0046872//metal ion binding;GO:0016491//oxidoreductase activity	-	gi|225451106|ref|XP_002266567.1|/9.865e-38/PREDICTED: hypothetical protein [Vitis vinifera]
Unigene60641_All	53	164	4.58	13.66	1.57654	1.82965e-13	4.47892e-12	-	-	-	gi|225424865|ref|XP_002274190.1|/4.77186e-13/PREDICTED: hypothetical protein [Vitis vinifera]
Unigene53495_All	31	96	2.68	7.99	1.57596	1.43153e-08	1.79721e-07	-	-	-	-
Unigene88309_All	189	585	16.34	48.71	1.57581	4.07896e-13	8.90584e-12	-	-	-	-
Unigene25942_All	121	374	10.46	31.14	1.57389	1.00808e-13	2.66931e-12	-	-	-	-
Unigene14713_All	24	74	2.07	6.16	1.5733	7.2209e-07	7.33884e-06	GO:0044424//intracellular part	GO:0005515//protein binding;GO:0032559	GO:0044267//cellular protein metabolic process;GO:0050896//response to stimulus	gi|38154485|gb|AAR12194.1|/5.13432e-75/molecular chaperone Hsp90-2 [Nicotiana benthamiana]
Unigene18564_All	24	74	2.07	6.16	1.5733	7.2209e-07	7.33691e-06	-	-	-	gi|225446625|ref|XP_002276769.1|/5.96895e-10/PREDICTED: hypothetical protein [Vitis vinifera]
Unigene32089_All	81	250	7	20.82	1.57254	9.21486e-14	2.48608e-12	-	-	-	-
Unigene111251_All	47	145	4.06	12.07	1.57187	3.33378e-12	5.98777e-11	-	-	-	-
Unigene93570_All	89	274	7.69	22.81	1.56861	2.73114e-14	8.26411e-13	-	-	-	-
Unigene14919_All	150	462	12.97	38.47	1.56856	8.26006e-14	2.24102e-12	-	-	-	-
Unigene25102_All	27	83	2.33	6.91	1.56836	1.59294e-07	1.76953e-06	GO:0043231//intracellular membrane-bounded organelle;GO:0005576//extracellular region	GO:0043566//structure-specific DNA binding	GO:0000018//regulation of DNA recombination	gi|255538426|ref|XP_002510278.1|/7.47498e-26/conserved hypothetical protein [Ricinus communis]
Unigene98308_All	28	86	2.42	7.16	1.56495	9.63628e-08	1.09828e-06	-	-	-	-
Unigene47137_All	16	49	1.38	4.08	1.5639	6.34258e-05	0.000459611	-	-	-	-
Unigene29900_All	16	49	1.38	4.08	1.5639	6.34258e-05	0.000459524	GO:0043234//protein complex	-	GO:0016192//vesicle-mediated transport	gi|224110126|ref|XP_002315422.1|/1.07765e-27/predicted protein [Populus trichocarpa]
Unigene13135_All	55	169	4.76	14.07	1.56359	7.30526e-14	2.00026e-12	GO:0043231//intracellular membrane-bounded organelle	-	GO:0044237//cellular metabolic process;GO:0006970//response to osmotic stress	gi|297739039|emb|CBI28528.3|/1.12597e-63/unnamed protein product [Vitis vinifera]
Unigene27741_All	75	230	6.48	19.15	1.56328	0	0	-	-	-	-
Unigene44264_All	45	138	3.89	11.49	1.56254	1.34179e-11	2.24778e-10	GO:0031224//intrinsic to membrane	GO:0030554//adenyl nucleotide binding;GO:0050664//oxidoreductase activity, acting on NADH or NADPH, oxygen as acceptor;GO:0016209//antioxidant activity;GO:0046914//transition metal ion binding	GO:0008152//metabolic process	gi|255537609|ref|XP_002509871.1|/5.41444e-23/respiratory burst oxidase, putative [Ricinus communis]
Unigene33028_All	15	46	1.3	3.83	1.55883	0.000106113	0.000732878	GO:0005618//cell wall;GO:0016020//membrane	GO:0005488//binding;GO:0016491//oxidoreductase activity;GO:0004672//protein kinase activity	GO:0008152//metabolic process	gi|255536845|ref|XP_002509489.1|/0/lrr receptor protein kinase, putative [Ricinus communis]
Unigene21580_All	34	104	2.94	8.66	1.55855	4.76948e-09	6.27152e-08	-	GO:0017111//nucleoside-triphosphatase activity;GO:0046872//metal ion binding;GO:0000166//nucleotide binding	-	gi|224083569|ref|XP_002307067.1|/0/predicted protein [Populus trichocarpa]
Unigene43108_All	19	58	1.64	4.83	1.55833	1.36613e-05	0.000112811	-	GO:0004713//protein tyrosine kinase activity;GO:0032559	GO:0006464//protein modification process	gi|255572154|ref|XP_002527017.1|/4.54422e-160/wall-associated kinase, putative [Ricinus communis]
Unigene43672_All	19	58	1.64	4.83	1.55833	1.36613e-05	0.000112787	-	GO:0004312//fatty acid synthase activity	GO:0010035//response to inorganic substance;GO:0008152//metabolic process	gi|255568942|ref|XP_002525441.1|/7.84006e-104/short-chain type dehydrogenase, putative [Ricinus communis]
Unigene49908_All	86	263	7.44	21.9	1.55756	0	0	GO:0044464//cell part	GO:0008375//acetylglucosaminyltransferase activity	GO:0006486//protein glycosylation	gi|255560942|ref|XP_002521484.1|/3.13525e-29/acetylglucosaminyltransferase, putative [Ricinus communis]
Unigene36818_All	55	168	4.76	13.99	1.55536	1.03917e-13	2.73659e-12	-	-	-	gi|294715574|gb|ADF30875.1|/1.92517e-07/cation-chloride cotransporter [Citrus trifoliata]
Unigene24910_All	62	189	5.36	15.74	1.55413	0	0	-	GO:0003676//nucleic acid binding;GO:0046914//transition metal ion binding	-	gi|255636715|gb|ACU18693.1|/3.12456e-70/unknown [Glycine max]
Unigene40403_All	18	55	1.56	4.58	1.5538	2.2761e-05	0.00018009	-	-	-	gi|225453006|ref|XP_002263664.1|/3.805e-59/PREDICTED: hypothetical protein [Vitis vinifera]
Unigene46413_All	18	55	1.56	4.58	1.5538	2.2761e-05	0.000180053	-	GO:0005515//protein binding	GO:0009987//cellular process;GO:0050896//response to stimulus	gi|255566131|ref|XP_002524053.1|/5.7107e-75/bel1 homeotic protein, putative [Ricinus communis]
Unigene71784_All	27	82	2.33	6.83	1.55156	2.3793e-07	2.58573e-06	-	-	-	-
Unigene8138_All	51	155	4.41	12.91	1.54964	1.04805e-12	2.02574e-11	GO:0009526//plastid envelope	GO:0008194//UDP-glycosyltransferase activity	GO:0008610//lipid biosynthetic process;GO:0006664//glycolipid metabolic process;GO:0009267//cellular response to starvation	gi|224090935|ref|XP_002309122.1|/7.92111e-76/predicted protein [Populus trichocarpa]
Unigene14791_All	30	91	2.59	7.58	1.54925	5.26824e-08	6.20228e-07	GO:0030118//clathrin coat	-	GO:0015031//protein transport	gi|297740639|emb|CBI30821.3|/4.9741e-16/unnamed protein product [Vitis vinifera]
Unigene44355_All	139	422	12.02	35.14	1.54768	2.44028e-13	5.74411e-12	-	-	-	gi|224130960|ref|XP_002320967.1|/4.52294e-09/predicted protein [Populus trichocarpa]
Unigene16225_All	132	400	11.41	33.31	1.54566	2.1605e-13	5.17073e-12	-	-	-	gi|225446337|ref|XP_002272136.1|/2.52429e-07/PREDICTED: similar to ring domain containing protein isoform 2 [Vitis vinifera]
Unigene40810_All	779	2360	67.35	196.5	1.54478	0	0	-	GO:0046914//transition metal ion binding;GO:0001071//nucleic acid binding transcription factor activity	GO:0010468//regulation of gene expression;GO:0006950//response to stress	gi|255549341|ref|XP_002515724.1|/3.70356e-30/DNA binding protein, putative [Ricinus communis]
Unigene39063_All	109	329	9.42	27.39	1.53985	2.0206e-14	6.20659e-13	GO:0005789//endoplasmic reticulum membrane	GO:0008375//acetylglucosaminyltransferase activity	-	gi|255584380|ref|XP_002532924.1|/3.04595e-55/transferase, transferring glycosyl groups, putative [Ricinus communis]
Unigene65532_All	105	317	9.08	26.39	1.53923	0	0	-	-	-	-
Unigene32418_All	64	193	5.53	16.07	1.53902	0	0	-	GO:0004713//protein tyrosine kinase activity;GO:0000166//nucleotide binding	GO:0009987//cellular process	gi|225470090|ref|XP_002270332.1|/0/PREDICTED: hypothetical protein [Vitis vinifera]
Unigene21616_All	60	181	5.19	15.07	1.53787	0	0	-	GO:0034061;GO:0003677//DNA binding	GO:0006259//DNA metabolic process	gi|297791325|ref|XP_002863547.1|/0/hypothetical protein ARALYDRAFT_494508 [Arabidopsis lyrata subsp. lyrata]
Unigene98994_All	388	1169	33.55	97.33	1.53657	9.37694e-13	1.82616e-11	-	-	-	-
Unigene18595_All	101	304	8.73	25.31	1.53565	2.93098e-14	8.75889e-13	-	-	-	-
Unigene43859_All	16	48	1.38	4	1.53533	9.51344e-05	0.000661074	-	-	-	gi|225430768|ref|XP_002267591.1|/9.25557e-72/PREDICTED: hypothetical protein [Vitis vinifera]
Unigene24315_All	19	57	1.64	4.75	1.53423	2.04376e-05	0.000163721	GO:0043231//intracellular membrane-bounded organelle	GO:0046914//transition metal ion binding;GO:0016279//protein-lysine N-methyltransferase activity	GO:0006325//chromatin organization	gi|224065292|ref|XP_002301759.1|/0/SET domain protein [Populus trichocarpa]
Unigene36702_All	19	57	1.64	4.75	1.53423	2.04376e-05	0.000163687	-	-	-	-
Unigene34474_All	22	66	1.9	5.5	1.53343	4.4386e-06	3.99629e-05	-	-	-	-
Unigene34050_All	27	81	2.33	6.74	1.53242	3.54404e-07	3.7708e-06	-	GO:0050737	GO:0048878//chemical homeostasis;GO:0009813//flavonoid biosynthetic process	gi|224072741|ref|XP_002303858.1|/1.04503e-70/hydroxycinnamoyl CoA shikimate/quinate hydroxycinnamoyltransferase [Populus trichocarpa]
Unigene97452_All	30	90	2.59	7.49	1.53201	7.83878e-08	9.02747e-07	-	-	-	-
Unigene29978_All	61	183	5.27	15.24	1.53199	7.06102e-14	1.93751e-12	-	-	-	gi|255586447|ref|XP_002533868.1|/5.45572e-78/protein with unknown function [Ricinus communis]
Unigene61_All	95	285	8.21	23.73	1.53126	5.9508e-14	1.6881e-12	GO:0031410//cytoplasmic vesicle;GO:0043231//intracellular membrane-bounded organelle	-	-	gi|224133338|ref|XP_002321542.1|/0/predicted protein [Populus trichocarpa]
Unigene16134_All	20	60	1.73	5	1.53116	1.22718e-05	0.00010208	-	-	-	-
Unigene65298_All	20	60	1.73	5	1.53116	1.22718e-05	0.000102058	-	GO:0008757//S-adenosylmethionine-dependent methyltransferase activity;GO:0005515//protein binding;GO:0008171//O-methyltransferase activity	GO:0009699//phenylpropanoid biosynthetic process	gi|114199052|gb|ABI54121.1|/5.9303e-33/caffeic acid O-methyltransferase [Malus x domestica]
Unigene60934_All	23	69	1.99	5.75	1.53079	2.67316e-06	2.49168e-05	-	-	-	-
Unigene15660_All	23	69	1.99	5.75	1.53079	2.67316e-06	2.49108e-05	-	-	-	-
Unigene8300_All	48	144	4.15	11.99	1.53065	1.00111e-11	1.70973e-10	-	-	-	-
Unigene51440_All	176	528	15.22	43.96	1.53022	0	0	-	-	GO:0008152//metabolic process	gi|33313474|gb|AAQ04225.1|/5.48895e-07/zeta-carotene desaturase ZDS2 [Malus x domestica]
Unigene69627_All	21	63	1.82	5.25	1.52838	7.37672e-06	6.38246e-05	-	-	-	-
Unigene18219_All	18	54	1.56	4.5	1.52838	3.40776e-05	0.000261219	GO:0043234//protein complex;GO:0044424//intracellular part	GO:0016616//oxidoreductase activity, acting on the CH-OH group of donors, NAD or NADP as acceptor;GO:0048037//cofactor binding;GO:0000166//nucleotide binding	GO:0006072//glycerol-3-phosphate metabolic process;GO:0006644//phospholipid metabolic process	gi|297736478|emb|CBI25349.3|/5.29112e-72/unnamed protein product [Vitis vinifera]
Unigene22744_All	35	105	3.03	8.74	1.52832	6.4031e-09	8.33721e-08	-	-	-	gi|47834685|gb|AAT38996.1|/2.38398e-160/Mei2-like protein [Pinus taeda]
Unigene7211_All	94	281	8.13	23.4	1.52518	0	0	-	-	-	-
Unigene9389_All	131	391	11.33	32.56	1.52295	1.96065e-13	4.75736e-12	-	GO:0046914//transition metal ion binding	-	gi|225424035|ref|XP_002279535.1|/0/PREDICTED: hypothetical protein [Vitis vinifera]
Unigene112178_All	45	134	3.89	11.16	1.52049	6.496e-11	1.02796e-09	-	-	-	-
Unigene9594_All	39	116	3.37	9.66	1.51927	1.28779e-09	1.80142e-08	-	-	-	-
Unigene33763_All	43	128	3.72	10.66	1.51883	1.75678e-10	2.66626e-09	GO:0043234//protein complex	GO:0004721//phosphoprotein phosphatase activity;GO:0043169//cation binding	GO:0006464//protein modification process	gi|297745875|emb|CBI15931.3|/1.1908e-27/unnamed protein product [Vitis vinifera]
Unigene76069_All	405	1204	35.02	100.25	1.51735	1.25233e-13	3.23827e-12	-	-	-	gi|255575760|ref|XP_002528779.1|/5.50633e-77/Major pollen allergen Ory s 1 precursor, putative [Ricinus communis]
Unigene67277_All	37	110	3.2	9.16	1.51728	3.49392e-09	4.66905e-08	-	-	-	-
Unigene48484_All	65	193	5.62	16.07	1.51573	0	0	-	-	-	-
Unigene18923_All	616	1828	53.26	152.2	1.51484	8.11796e-13	1.61024e-11	-	GO:0016462//pyrophosphatase activity;GO:0032559	GO:0050896//response to stimulus;GO:0043170	gi|530207|gb|AAA66338.1|/3.43045e-31/heat shock protein [Glycine max]
Unigene30228_All	28	83	2.42	6.91	1.51368	3.18082e-07	3.40973e-06	-	-	-	gi|297740249|emb|CBI30431.3|/4.72846e-06/unnamed protein product [Vitis vinifera]
Unigene12346_All	56	166	4.84	13.82	1.51368	4.52748e-13	9.7039e-12	-	GO:0017111//nucleoside-triphosphatase activity;GO:0003676//nucleic acid binding;GO:0032559	-	gi|224126033|ref|XP_002319739.1|/2.98466e-10/chromatin remodeling complex subunit [Populus trichocarpa]
Unigene42961_All	439	1301	37.95	108.33	1.51326	4.21884e-14	1.23305e-12	-	GO:0005506//iron ion binding;GO:0016705//oxidoreductase activity, acting on paired donors, with incorporation or reduction of molecular oxygen	GO:0006631//fatty acid metabolic process	gi|4100569|gb|AAD00895.1|/0/fatty acid desaturase/cytochrome b5 fusion protein [Arabidopsis thaliana]
Unigene38993_All	104	308	8.99	25.65	1.51257	0	0	GO:0043231//intracellular membrane-bounded organelle	GO:0003676//nucleic acid binding;GO:0001071//nucleic acid binding transcription factor activity	GO:0010468//regulation of gene expression	gi|19911579|dbj|BAB86893.1|/1.63451e-17/syringolide-induced protein 1-3-1B [Glycine max]
Unigene54763_All	29	86	2.51	7.16	1.51227	1.92314e-07	2.11743e-06	-	-	-	-
Unigene2396_All	84	248	7.26	20.65	1.5081	2.04282e-14	6.26486e-13	GO:0031224//intrinsic to membrane	GO:0016616//oxidoreductase activity, acting on the CH-OH group of donors, NAD or NADP as acceptor;GO:0048037//cofactor binding;GO:0000166//nucleotide binding	GO:0006720//isoprenoid metabolic process;GO:0006732//coenzyme metabolic process	gi|297745608|emb|CBI40773.3|/6.07705e-69/unnamed protein product [Vitis vinifera]
Unigene107386_All	23	68	1.99	5.66	1.50803	3.9761e-06	3.60005e-05	-	-	-	-
Unigene8518_All	19	56	1.64	4.66	1.50663	3.04574e-05	0.000235292	-	GO:0003824//catalytic activity;GO:0005488//binding	-	gi|224063261|ref|XP_002301066.1|/9.77315e-42/predicted protein [Populus trichocarpa]
Unigene54681_All	60	177	5.19	14.74	1.50593	6.35048e-14	1.77537e-12	-	-	-	gi|225465369|ref|XP_002276380.1|/9.618e-23/PREDICTED: hypothetical protein [Vitis vinifera]
Unigene33502_All	20	59	1.73	4.91	1.50495	1.82783e-05	0.000147465	GO:0016020//membrane	-	-	gi|255558294|ref|XP_002520174.1|/3.79763e-166/conserved hypothetical protein [Ricinus communis]
Unigene19197_All	38	112	3.29	9.33	1.50379	3.136e-09	4.21264e-08	GO:0043231//intracellular membrane-bounded organelle	GO:0003676//nucleic acid binding;GO:0001071//nucleic acid binding transcription factor activity	GO:0010468//regulation of gene expression;GO:0006351//transcription, DNA-dependent	gi|33324520|gb|AAQ08000.1|/5.69558e-38/dehydration responsive element binding protein [Gossypium hirsutum]
Unigene10428_All	54	159	4.67	13.24	1.50341	1.68709e-12	3.14435e-11	GO:0043231//intracellular membrane-bounded organelle	GO:0003676//nucleic acid binding	GO:0010468//regulation of gene expression	gi|255538416|ref|XP_002510273.1|/2.74253e-70/r2r3-myb transcription factor, putative [Ricinus communis]
Unigene43738_All	16	47	1.38	3.91	1.5025	0.000142058	0.00094853	-	GO:0048037//cofactor binding	-	gi|225469324|ref|XP_002267983.1|/4.6083e-149/PREDICTED: hypothetical protein [Vitis vinifera]
Unigene4628_All	17	50	1.47	4.16	1.50077	8.4897e-05	0.000597469	-	-	-	-
Unigene2386_All	78	229	6.74	19.07	1.50048	0	0	-	GO:0043169//cation binding	GO:0006812//cation transport	gi|255625855|gb|ACU13272.1|/1.54634e-12/unknown [Glycine max]
Unigene45566_All	31	91	2.68	7.58	1.49996	1.04215e-07	1.18323e-06	-	-	-	gi|255555947|ref|XP_002519008.1|/1.54792e-19/transcription factor, putative [Ricinus communis]
Unigene29915_All	123	361	10.63	30.06	1.4997	1.68754e-14	5.23775e-13	-	-	-	-
Unigene32575_All	622	1823	53.78	151.79	1.49694	2.2049e-13	5.26719e-12	-	GO:0003676//nucleic acid binding;GO:0008408//3'-5' exonuclease activity	-	gi|297836470|ref|XP_002886117.1|/2.31517e-91/ribonuclease II family protein [Arabidopsis lyrata subsp. lyrata]
Unigene66450_All	615	1800	53.17	149.87	1.49503	5.56444e-13	1.16104e-11	-	-	-	-
Unigene115755_All	67	196	5.79	16.32	1.49501	0	0	-	GO:0016462//pyrophosphatase activity;GO:0032559	GO:0050896//response to stimulus;GO:0043170	gi|530207|gb|AAA66338.1|/2.77586e-121/heat shock protein [Glycine max]
Unigene1987_All	447	1307	38.65	108.82	1.4934	1.09157e-12	2.09517e-11	-	-	-	-
Unigene39407_All	408	1192	35.27	99.25	1.49263	9.62564e-13	1.87082e-11	-	-	-	gi|255536753|ref|XP_002509443.1|/3.67753e-20/fad NAD binding oxidoreductases, putative [Ricinus communis]
Unigene503_All	76	222	6.57	18.48	1.492	2.84218e-14	8.55314e-13	-	-	-	gi|255554485|ref|XP_002518281.1|/5.79397e-18/nucleic acid binding protein, putative [Ricinus communis]
Unigene48945_All	414	1208	35.79	100.58	1.49072	9.21708e-13	1.79684e-11	GO:0031224//intrinsic to membrane	GO:0042626//ATPase activity, coupled to transmembrane movement of substances;GO:0032559;GO:0015114//phosphate transmembrane transporter activity	GO:0009926//auxin polar transport;GO:0048588//developmental cell growth;GO:0009606//tropism;GO:0009734//auxin mediated signaling pathway	gi|224064756|ref|XP_002301547.1|/3.79396e-52/multidrug/pheromone exporter, MDR family, ABC transporter family [Populus trichocarpa]
Unigene29618_All	45	131	3.89	10.91	1.48781	2.08406e-10	3.14197e-09	-	-	-	-
Unigene92095_All	33	96	2.85	7.99	1.48723	5.64136e-08	6.61933e-07	-	-	-	-
Unigene55882_All	53	154	4.58	12.82	1.48498	5.84332e-12	1.02146e-10	-	-	-	-
Unigene15666_All	42	122	3.63	10.16	1.48486	9.2733e-10	1.31241e-08	-	-	-	-
Unigene25981_All	1202	3493	103.92	290.84	1.48475	6.5028e-12	1.12653e-10	-	-	-	gi|255551571|ref|XP_002516831.1|/1.93572e-15/conserved hypothetical protein [Ricinus communis]
Unigene36541_All	74	215	6.4	17.9	1.48382	4.10782e-14	1.20517e-12	GO:0043234//protein complex	GO:0016251//general RNA polymerase II transcription factor activity	GO:0006355//regulation of transcription, DNA-dependent	gi|225455764|ref|XP_002269953.1|/1.05886e-21/PREDICTED: hypothetical protein [Vitis vinifera]
Unigene14994_All	626	1817	54.12	151.29	1.48308	0	0	GO:0031410//cytoplasmic vesicle	-	-	gi|255639469|gb|ACU20029.1|/1.53562e-36/unknown [Glycine max]
Unigene76290_All	98	284	8.47	23.65	1.48141	5.68434e-14	1.62206e-12	-	GO:0016846//carbon-sulfur lyase activity	-	gi|224110696|ref|XP_002315605.1|/4.29571e-85/predicted protein [Populus trichocarpa]
Unigene85186_All	21	61	1.82	5.08	1.48089	1.62896e-05	0.000132362	-	-	-	-
Unigene66117_All	21	61	1.82	5.08	1.48089	1.62896e-05	0.000132334	-	-	-	gi|225463715|ref|XP_002263156.1|/5.36814e-10/PREDICTED: hypothetical protein [Vitis vinifera]
Unigene45188_All	67	194	5.79	16.15	1.4799	0	0	-	-	-	-
Unigene94162_All	98	283	8.47	23.56	1.47591	5.68434e-14	1.61966e-12	-	-	-	-
Unigene48543_All	1190	3436	102.88	286.09	1.47551	2.78066e-12	5.04125e-11	-	GO:0016741	-	gi|224090001|ref|XP_002308901.1|/1.2435e-50/predicted protein [Populus trichocarpa]
Unigene73911_All	619	1787	53.52	148.79	1.47513	7.07878e-13	1.42685e-11	-	GO:0035251//UDP-glucosyltransferase activity	-	gi|255547071|ref|XP_002514593.1|/2.57415e-44/UDP-glucosyltransferase, putative [Ricinus communis]
Unigene8450_All	88	254	7.61	21.15	1.47469	6.10622e-14	1.72838e-12	GO:0043231//intracellular membrane-bounded organelle	GO:0003677//DNA binding;GO:0001071//nucleic acid binding transcription factor activity	GO:0010468//regulation of gene expression;GO:0009725//response to hormone stimulus;GO:0006351//transcription, DNA-dependent	gi|15235712|ref|NP_195493.1|/4.81646e-43/HAT22; transcription factor [Arabidopsis thaliana]
Unigene5117_All	78	225	6.74	18.73	1.47453	0	0	-	GO:0003824//catalytic activity;GO:0046914//transition metal ion binding	-	gi|255547928|ref|XP_002515021.1|/5.55059e-31/ubiquitin-protein ligase, putative [Ricinus communis]
Unigene22245_All	97	280	8.39	23.31	1.47421	1.15907e-13	3.02142e-12	GO:0032991//macromolecular complex;GO:0010008//endosome membrane	GO:0016881//acid-amino acid ligase activity;GO:0032182//small conjugating protein binding	GO:0006810//transport;GO:0060255;GO:0000904//cell morphogenesis involved in differentiation;GO:0006464//protein modification process	gi|255569189|ref|XP_002525563.1|/1.82652e-43/protein with unknown function [Ricinus communis]
Unigene17964_All	120	346	10.37	28.81	1.47415	0	0	-	-	-	gi|297809791|ref|XP_002872779.1|/1.23587e-06/hypothetical protein ARALYDRAFT_490221 [Arabidopsis lyrata subsp. lyrata]
Unigene51006_All	35	101	3.03	8.41	1.47279	3.05124e-08	3.68672e-07	-	-	-	gi|225433990|ref|XP_002269633.1|/1.37429e-17/PREDICTED: hypothetical protein [Vitis vinifera]
Unigene24879_All	85	245	7.35	20.4	1.47275	6.66134e-16	2.30282e-14	-	-	-	gi|297734213|emb|CBI15460.3|/1.24752e-68/unnamed protein product [Vitis vinifera]
Unigene95084_All	50	144	4.32	11.99	1.47273	3.75724e-11	6.05237e-10	-	-	-	-
Unigene113620_All	276	795	23.86	66.19	1.47202	2.00284e-13	4.83842e-12	-	-	GO:0050896//response to stimulus	gi|3341464|emb|CAA12387.1|/1.78547e-21/Hsp20.1 protein [Solanum peruvianum]
Unigene38163_All	26	75	2.25	6.24	1.47162	1.90724e-06	1.82312e-05	-	-	-	-
Unigene39168_All	25	72	2.16	5.99	1.47152	3.16162e-06	2.90625e-05	-	-	-	gi|255631248|gb|ACU15991.1|/4.27236e-07/unknown [Glycine max]
Unigene43123_All	49	141	4.24	11.74	1.4693	6.16728e-11	9.7714e-10	GO:0044464//cell part	-	GO:0006810//transport	gi|224097490|ref|XP_002310957.1|/4.90312e-146/predicted protein [Populus trichocarpa]
Unigene39002_All	101	290	8.73	24.15	1.46797	2.93098e-14	8.75211e-13	-	-	-	gi|255640503|gb|ACU20537.1|/8.30142e-43/unknown [Glycine max]
Unigene76542_All	94	270	8.13	22.48	1.46731	0	0	-	GO:0008905;GO:0035251//UDP-glucosyltransferase activity;GO:0004645//phosphorylase activity	GO:0019852//L-ascorbic acid metabolic process;GO:0052482;GO:0009719	gi|145408226|gb|ABP65665.1|/8.33463e-35/VTC2-like protein [Actinidia chinensis]
Unigene1829_All	123	353	10.63	29.39	1.46718	1.68754e-14	5.24197e-13	-	GO:0046914//transition metal ion binding	GO:0009743//response to carbohydrate stimulus	gi|225457622|ref|XP_002274304.1|/2.33157e-35/PREDICTED: hypothetical protein [Vitis vinifera]
Unigene63597_All	30	86	2.59	7.16	1.46701	3.74336e-07	3.96973e-06	-	-	-	gi|224114167|ref|XP_002332417.1|/4.93892e-41/predicted protein [Populus trichocarpa]
Unigene16281_All	23	66	1.99	5.5	1.46666	8.70836e-06	7.40835e-05	-	-	-	-
Unigene66855_All	22	63	1.9	5.25	1.46632	1.44717e-05	0.000118614	-	-	-	-
Unigene41176_All	120	344	10.37	28.64	1.46562	0	0	GO:0043231//intracellular membrane-bounded organelle	-	-	gi|225429678|ref|XP_002281444.1|/1.04406e-13/PREDICTED: hypothetical protein [Vitis vinifera]
Unigene17397_All	36	103	3.11	8.58	1.46406	2.71832e-08	3.31247e-07	GO:0016591//DNA-directed RNA polymerase II, holoenzyme;GO:0055029	GO:0034062//RNA polymerase activity;GO:0003676//nucleic acid binding	GO:0006350//transcription	gi|255626491|gb|ACU13590.1|/1.47404e-35/unknown [Glycine max]
Unigene43653_All	132	378	11.41	31.47	1.46368	2.1605e-13	5.16752e-12	-	-	-	gi|224086347|ref|XP_002307857.1|/3.15252e-21/predicted protein [Populus trichocarpa]
Unigene72854_All	260	742	22.48	61.78	1.4585	6.10622e-13	1.26045e-11	-	-	-	-
Unigene16479_All	21	60	1.82	5	1.45799	2.40728e-05	0.000189614	-	-	-	-
Unigene105001_All	1960	5588	169.46	465.27	1.45712	0	0	-	-	-	-
Unigene63742_All	127	362	10.98	30.14	1.4568	1.81632e-13	4.4633e-12	GO:0009536//plastid	GO:0004713//protein tyrosine kinase activity;GO:0032559	GO:0006464//protein modification process	gi|225428298|ref|XP_002279800.1|/5.28333e-33/PREDICTED: hypothetical protein [Vitis vinifera]
Unigene33206_All	46	131	3.98	10.91	1.45481	4.00306e-10	5.87217e-09	-	-	GO:0045333//cellular respiration	gi|255571994|ref|XP_002526938.1|/3.73252e-43/hypothetical protein RCOM_0530890 [Ricinus communis]
Unigene29938_All	151	430	13.06	35.8	1.4548	6.5059e-14	1.80704e-12	GO:0044464//cell part	-	GO:0006810//transport	gi|224086687|ref|XP_002307932.1|/1.90275e-14/predicted protein [Populus trichocarpa]
Unigene3304_All	26	74	2.25	6.16	1.45301	2.80802e-06	2.59855e-05	-	-	-	gi|225440862|ref|XP_002282394.1|/8.42772e-36/PREDICTED: hypothetical protein [Vitis vinifera]
Unigene36155_All	568	1614	49.11	134.39	1.45234	6.3416e-13	1.30276e-11	-	-	-	-
Unigene18756_All	50	142	4.32	11.82	1.45213	8.04344e-11	1.26453e-09	GO:0031410//cytoplasmic vesicle	-	-	gi|17863981|gb|AAL47004.1|AF448811_1/1.13647e-40/unknown [Davidia involucrata]
Unigene20658_All	72	204	6.22	16.99	1.4497	0	0	GO:0009526//plastid envelope;GO:0009368//endopeptidase Clp complex;GO:0031976;GO:0009570//chloroplast stroma	GO:0004175//endopeptidase activity	GO:0019538//protein metabolic process;GO:0009657//plastid organization	gi|224125072|ref|XP_002329885.1|/7.83716e-88/predicted protein [Populus trichocarpa]
Unigene72843_All	42	119	3.63	9.91	1.44892	2.9248e-09	3.93853e-08	-	-	-	gi|225442444|ref|XP_002283537.1|/4.03198e-13/PREDICTED: hypothetical protein [Vitis vinifera]
Unigene12868_All	166	470	14.35	39.13	1.44722	2.88436e-13	6.58843e-12	-	-	-	gi|297739820|emb|CBI30002.3|/7.22319e-07/unnamed protein product [Vitis vinifera]
Unigene32872_All	113	320	9.77	26.64	1.44716	2.65788e-13	6.15492e-12	GO:0044464//cell part	GO:0046914//transition metal ion binding;GO:0001071//nucleic acid binding transcription factor activity	GO:0010468//regulation of gene expression	gi|296089673|emb|CBI39492.3|/6.8728e-104/unnamed protein product [Vitis vinifera]
Unigene51735_All	180	509	15.56	42.38	1.44554	4.02566e-13	8.79943e-12	-	-	-	gi|224081060|ref|XP_002306280.1|/3.00766e-21/NAC domain protein, IPR003441 [Populus trichocarpa]
Unigene11292_All	29	82	2.51	6.83	1.4442	9.08712e-07	9.11784e-06	-	-	-	gi|297744071|emb|CBI37041.3|/9.78964e-29/unnamed protein product [Vitis vinifera]
Unigene32700_All	2926	8267	252.97	688.34	1.44416	0	0	-	GO:0035251//UDP-glucosyltransferase activity	GO:0009411//response to UV	gi|224071441|ref|XP_002303461.1|/7.76725e-149/predicted protein [Populus trichocarpa]
Unigene48784_All	45	127	3.89	10.57	1.44213	9.61314e-10	1.35951e-08	-	-	-	-
Unigene43016_All	296	835	25.59	69.52	1.44185	5.13812e-13	1.08381e-11	-	GO:0016709//oxidoreductase activity, acting on paired donors, with incorporation or reduction of molecular oxygen, NADH or NADPH as one donor, and incorporation of one atom of oxygen;GO:0005506//iron ion binding	GO:0008152//metabolic process	gi|225445688|ref|XP_002268470.1|/0/PREDICTED: hypothetical protein [Vitis vinifera]
Unigene18412_All	22	62	1.9	5.16	1.44137	2.1305e-05	0.000169894	-	GO:0016884//carbon-nitrogen ligase activity, with glutamine as amido-N-donor;GO:0032559	GO:0009064//glutamine family amino acid metabolic process;GO:0006528//asparagine metabolic process	gi|19702560|gb|AAL93300.1|AF488726_1/1.8603e-34/asparagine synthetase [Securigera parviflora]
Unigene67811_All	22	62	1.9	5.16	1.44137	2.1305e-05	0.000169859	GO:0000785//chromatin;GO:0043231//intracellular membrane-bounded organelle	GO:0003676//nucleic acid binding	GO:0034728	gi|302807656|ref|XP_002985522.1|/8.72659e-24/hypothetical protein SELMODRAFT_269004 [Selaginella moellendorffii]
Unigene30567_All	37	104	3.2	8.66	1.4363	3.53522e-08	4.23568e-07	GO:0016020//membrane	GO:0004091//carboxylesterase activity	-	gi|224145116|ref|XP_002325532.1|/1.96103e-87/predicted protein [Populus trichocarpa]
Unigene13410_All	32	90	2.77	7.49	1.43508	2.94978e-07	3.17884e-06	GO:0043231//intracellular membrane-bounded organelle;GO:0031224//intrinsic to membrane	GO:0005375//copper ion transmembrane transporter activity	GO:0000041//transition metal ion transport	gi|225429714|ref|XP_002281982.1|/6.99063e-33/PREDICTED: hypothetical protein [Vitis vinifera]
Unigene108752_All	82	230	7.09	19.15	1.43349	6.88338e-15	2.2167e-13	GO:0009526//plastid envelope;GO:0009570//chloroplast stroma;GO:0009534//chloroplast thylakoid	-	-	gi|255541776|ref|XP_002511952.1|/2.28126e-32/Thylakoid membrane phosphoprotein 14 kDa, chloroplast precursor, putative [Ricinus communis]
Unigene1130_All	152	426	13.14	35.47	1.43263	1.86295e-13	4.55467e-12	GO:0009536//plastid	GO:0008238//exopeptidase activity	GO:0019538//protein metabolic process	gi|255562062|ref|XP_002522039.1|/1.18116e-87/proline iminopeptidase, putative [Ricinus communis]
Unigene112690_All	25	70	2.16	5.83	1.43246	6.83044e-06	5.93376e-05	-	-	-	-
Unigene51902_All	70	196	6.05	16.32	1.43163	9.76996e-15	3.09208e-13	-	-	-	-
Unigene32991_All	119	333	10.29	27.73	1.4302	0	0	GO:0016020//membrane	GO:0005515//protein binding	-	gi|224137370|ref|XP_002327109.1|/1.95164e-48/predicted protein [Populus trichocarpa]
Unigene100466_All	20	56	1.73	4.66	1.42956	5.90116e-05	0.000430779	-	-	-	gi|300793584|tpg|DAA33859.1|/6.67095e-08/TPA: TPA_inf: aquaporin PIP1;5 [Gossypium hirsutum]
Unigene45286_All	148	414	12.8	34.47	1.4292	4.70734e-14	1.36548e-12	-	-	-	gi|225462636|ref|XP_002266003.1|/1.98411e-59/PREDICTED: hypothetical protein [Vitis vinifera]
Unigene61819_All	128	358	11.07	29.81	1.42914	1.13687e-13	2.97964e-12	-	-	-	-
Unigene12503_All	54	151	4.67	12.57	1.42849	3.44264e-11	5.56652e-10	-	-	-	gi|166203238|gb|ABY84659.1|/3.01634e-31/transcription factor [Glycine max]
Unigene45757_All	394	1100	34.06	91.59	1.42711	2.4336e-13	5.7424e-12	GO:0031224//intrinsic to membrane	GO:0046873//metal ion transmembrane transporter activity;GO:0019829//cation-transporting ATPase activity;GO:0005515//protein binding;GO:0032559	GO:0009206;GO:0070838//divalent metal ion transport	gi|255559867|ref|XP_002520952.1|/4.50882e-34/cation-transporting atpase plant, putative [Ricinus communis]
Unigene36670_All	19	53	1.64	4.41	1.42708	9.83802e-05	0.000682523	-	-	-	gi|296087463|emb|CBI34052.3|/7.71731e-09/unnamed protein product [Vitis vinifera]
Unigene10057_All	185	516	15.99	42.96	1.42582	0	0	GO:0044464//cell part	GO:0016788//hydrolase activity, acting on ester bonds	GO:0044238//primary metabolic process	gi|225440948|ref|XP_002283113.1|/2.69824e-17/PREDICTED: hypothetical protein [Vitis vinifera]
Unigene16849_All	56	156	4.84	12.99	1.42432	1.8634e-11	3.07091e-10	-	GO:0016491//oxidoreductase activity;GO:0005506//iron ion binding;GO:0016836//hydro-lyase activity	-	gi|29373135|gb|AAO72741.1|/0/allene oxide synthase [Citrus sinensis]
Unigene13691_All	228	635	19.71	52.87	1.42352	3.57048e-13	7.98546e-12	-	GO:0003824//catalytic activity;GO:0005488//binding	-	gi|225444838|ref|XP_002279095.1|/1.92445e-81/PREDICTED: hypothetical protein [Vitis vinifera]
Unigene22593_All	65	181	5.62	15.07	1.42304	4.44312e-13	9.55494e-12	GO:0031410//cytoplasmic vesicle	GO:0046914//transition metal ion binding;GO:0015923//mannosidase activity	GO:0019318//hexose metabolic process	gi|224122176|ref|XP_002318770.1|/5.00522e-101/predicted protein [Populus trichocarpa]
Unigene1538_All	41	114	3.54	9.49	1.42266	1.02391e-08	1.30156e-07	-	-	-	-
Unigene14210_All	23	64	1.99	5.33	1.42137	1.8807e-05	0.000151351	-	-	-	gi|255539136|ref|XP_002510633.1|/4.23809e-60/scythe/bat3, putative [Ricinus communis]
Unigene76599_All	155	431	13.4	35.89	1.42135	4.47864e-13	9.61524e-12	-	-	-	gi|297736090|emb|CBI24128.3|/1.91229e-49/unnamed protein product [Vitis vinifera]
Unigene9281_All	89	247	7.69	20.57	1.41949	2.73114e-14	8.2706e-13	-	-	-	-
Unigene94599_All	22	61	1.9	5.08	1.41883	3.12474e-05	0.000241105	-	-	-	-
Unigene84420_All	22	61	1.9	5.08	1.41883	3.12474e-05	0.000241057	-	-	GO:0010468//regulation of gene expression;GO:0006350//transcription	gi|224110990|ref|XP_002315708.1|/2.88174e-17/AP2/ERF domain-containing transcription factor [Populus trichocarpa]
Unigene37563_All	222	616	19.19	51.29	1.41832	5.21804e-14	1.50009e-12	-	-	-	gi|296083797|emb|CBI24014.3|/8.13182e-22/unnamed protein product [Vitis vinifera]
Unigene18759_All	53	147	4.58	12.24	1.41818	8.19786e-11	1.2841e-09	GO:0019866//organelle inner membrane;GO:0043231//intracellular membrane-bounded organelle;GO:0032991//macromolecular complex	GO:0005488//binding;GO:0003824//catalytic activity	GO:0007275//multicellular organismal development	gi|255549922|ref|XP_002516012.1|/2.23011e-35/Cytochrome c-type biogenesis protein cycL precursor, putative [Ricinus communis]
Unigene9697_All	31	86	2.68	7.16	1.41773	7.11368e-07	7.26431e-06	GO:0016020//membrane;GO:0030312//external encapsulating structure;GO:0031981//nuclear lumen	-	GO:0019941//modification-dependent protein catabolic process;GO:0043412	gi|18421671|ref|NP_568552.1|/2.08541e-06/UBQ9; protein binding [Arabidopsis thaliana]
Unigene43308_All	97	269	8.39	22.4	1.41676	1.15907e-13	3.02551e-12	GO:0043231//intracellular membrane-bounded organelle	-	-	gi|225434179|ref|XP_002275474.1|/1.0828e-113/PREDICTED: hypothetical protein [Vitis vinifera]
Unigene46363_All	162	449	14.01	37.39	1.4162	0	0	-	GO:0004091//carboxylesterase activity	GO:0044238//primary metabolic process	gi|225447165|ref|XP_002276007.1|/1.48253e-44/PREDICTED: hypothetical protein [Vitis vinifera]
Unigene10471_All	30	83	2.59	6.91	1.41573	1.17493e-06	1.16139e-05	-	-	-	-
Unigene45570_All	402	1112	34.76	92.59	1.41343	2.49356e-13	5.85524e-12	-	-	-	-
Unigene44863_All	34	94	2.94	7.83	1.4132	2.30768e-07	2.51285e-06	GO:0009536//plastid	GO:0016765//transferase activity, transferring alkyl or aryl (other than methyl) groups	GO:0006720//isoprenoid metabolic process;GO:0006743//ubiquinone metabolic process	gi|225461848|ref|XP_002285665.1|/8.7538e-103/PREDICTED: hypothetical protein [Vitis vinifera]
Unigene34920_All	25	69	2.16	5.75	1.41253	9.98916e-06	8.43286e-05	GO:0005838//proteasome regulatory particle;GO:0043231//intracellular membrane-bounded organelle	-	GO:0019941//modification-dependent protein catabolic process;GO:0032501//multicellular organismal process;GO:0003006//developmental process involved in reproduction	gi|224093940|ref|XP_002310051.1|/2.04706e-65/predicted protein [Populus trichocarpa]
Unigene46673_All	147	406	12.71	33.8	1.41106	1.74527e-13	4.31342e-12	-	-	-	gi|225464240|ref|XP_002267372.1|/1.44446e-07/PREDICTED: hypothetical protein [Vitis vinifera]
Unigene70875_All	242	668	20.92	55.62	1.41072	5.39124e-13	1.13225e-11	-	-	-	-
Unigene50192_All	41	113	3.54	9.41	1.41045	1.48878e-08	1.86848e-07	GO:0016020//membrane	GO:0016671//oxidoreductase activity, acting on a sulfur group of donors, disulfide as acceptor	GO:0008152//metabolic process	gi|225431343|ref|XP_002278070.1|/5.5759e-60/PREDICTED: hypothetical protein [Vitis vinifera]
Unigene5801_All	38	105	3.29	8.74	1.40955	4.56022e-08	5.40336e-07	-	-	-	-
Unigene24393_All	95	262	8.21	21.81	1.40954	5.9508e-14	1.68934e-12	GO:0031410//cytoplasmic vesicle	GO:0005506//iron ion binding;GO:0016712//oxidoreductase activity, acting on paired donors, with incorporation or reduction of molecular oxygen, reduced flavin or flavoprotein as one donor, and incorporation of one atom of oxygen	GO:0008152//metabolic process	gi|225440161|ref|XP_002278009.1|/0/PREDICTED: hypothetical protein [Vitis vinifera]
Unigene5851_All	53	146	4.58	12.16	1.40872	1.18912e-10	1.83799e-09	-	-	-	-
Unigene34568_All	602	1658	52.05	138.05	1.40722	1.02518e-12	1.98751e-11	GO:0009570//chloroplast stroma	GO:0048037//cofactor binding	GO:0008152//metabolic process;GO:0006950//response to stress	gi|255555903|ref|XP_002518987.1|/3.09298e-87/conserved hypothetical protein [Ricinus communis]
Unigene29093_All	44	121	3.8	10.07	1.40599	4.87006e-09	6.39724e-08	GO:0043231//intracellular membrane-bounded organelle	GO:0034062//RNA polymerase activity;GO:0003676//nucleic acid binding	GO:0010467//gene expression	gi|1865721|emb|CAA69305.1|/1.24846e-13/mitochondrial single-subunit DNA-dependent RNA polymerase [Chenopodium album]
Unigene43465_All	182	501	15.74	41.71	1.40596	0	0	-	-	-	gi|225453173|ref|XP_002275235.1|/3.13299e-67/PREDICTED: hypothetical protein [Vitis vinifera]
Unigene113272_All	20	55	1.73	4.58	1.40458	8.6513e-05	0.000607181	-	-	GO:0050896//response to stimulus	gi|297803604|ref|XP_002869686.1|/6.08958e-14/hypothetical protein ARALYDRAFT_492313 [Arabidopsis lyrata subsp. lyrata]
Unigene28819_All	32	88	2.77	7.33	1.40393	6.27732e-07	6.44436e-06	GO:0031224//intrinsic to membrane;GO:0009534//chloroplast thylakoid	GO:0048037//cofactor binding;GO:0050136//NADH dehydrogenase (quinone) activity	GO:0051234//establishment of localization;GO:0022904//respiratory electron transport chain	gi|157689274|gb|ABV65193.1|/9.61592e-128/NADH-plastoquinone oxidoreductase subunit 5 [Elaeagnus sp. Nickrent 2898]
Unigene32839_All	32	88	2.77	7.33	1.40393	6.27732e-07	6.44264e-06	-	GO:0003676//nucleic acid binding;GO:0016787//hydrolase activity	-	gi|224064945|ref|XP_002301611.1|/2.58471e-79/predicted protein [Populus trichocarpa]
Unigene13892_All	267	733	23.08	61.03	1.40288	8.47766e-13	1.67298e-11	GO:0043231//intracellular membrane-bounded organelle	-	-	gi|224103219|ref|XP_002312970.1|/0/predicted protein [Populus trichocarpa]
Unigene916_All	31	85	2.68	7.08	1.40152	1.03595e-06	1.03087e-05	-	-	-	gi|225462116|ref|XP_002263233.1|/6.70958e-56/PREDICTED: hypothetical protein [Vitis vinifera]
Unigene9828_All	407	1116	35.19	92.92	1.40082	0	0	-	GO:0004497//monooxygenase activity;GO:0005506//iron ion binding	-	gi|225455893|ref|XP_002275714.1|/2.52597e-15/PREDICTED: hypothetical protein [Vitis vinifera]
Unigene33015_All	19	52	1.64	4.33	1.40067	0.000144192	0.000961113	GO:0044464//cell part	GO:0004312//fatty acid synthase activity	GO:0009314//response to radiation;GO:0006950//response to stress;GO:0006631//fatty acid metabolic process	gi|157673576|gb|ABV60087.1|/8.08713e-110/beta-ketoacyl-CoA synthase [Gossypium hirsutum]
Unigene39043_All	42	115	3.63	9.58	1.40006	1.31438e-08	1.65769e-07	-	GO:0004175//endopeptidase activity	GO:0019538//protein metabolic process	gi|224065128|ref|XP_002301682.1|/2.84124e-26/predicted protein [Populus trichocarpa]
Unigene8012_All	115	315	9.94	26.23	1.3999	4.57412e-14	1.32784e-12	-	-	-	gi|37665524|dbj|BAC99019.1|/1.25373e-16/makorin ring-zinc-finger protein [Pisum sativum]
Unigene72984_All	23	63	1.99	5.25	1.39955	2.74872e-05	0.000213629	-	-	-	gi|52745118|emb|CAH56540.1|/6.41556e-11/hypothetical protein [Ricinus communis]
Unigene291_All	54	148	4.67	12.32	1.39951	1.05111e-10	1.63252e-09	-	-	-	gi|296083726|emb|CBI23715.3|/3.03387e-77/unnamed protein product [Vitis vinifera]
Unigene64929_All	167	457	14.44	38.05	1.39783	2.65344e-13	6.15573e-12	-	-	-	-
Unigene70977_All	1186	3242	102.54	269.94	1.39645	3.95662e-12	7.02145e-11	-	-	-	-
Unigene625_All	135	369	11.67	30.72	1.39637	2.8999e-13	6.61218e-12	GO:0043234//protein complex;GO:0016020//membrane	GO:0005515//protein binding	GO:0051707//response to other organism;GO:0009725//response to hormone stimulus;GO:0009626//plant-type hypersensitive response;GO:0023033;GO:0010185;GO:0016044//cellular membrane organization;GO:0006605//protein targeting	gi|255566161|ref|XP_002524068.1|/1.41939e-35/syntaxin, putative [Ricinus communis]
Unigene2833_All	22	60	1.9	5	1.39593	4.56528e-05	0.000339231	-	-	-	gi|224125008|ref|XP_002329868.1|/2.25368e-54/predicted protein [Populus trichocarpa]
Unigene29401_All	137	374	11.84	31.14	1.3951	3.67928e-13	8.16254e-12	-	-	-	gi|255570775|ref|XP_002526340.1|/1.49936e-08/LOB domain-containing protein, putative [Ricinus communis]
Unigene33231_All	122	333	10.55	27.73	1.3942	1.34781e-13	3.44589e-12	-	GO:0005488//binding	-	gi|255554674|ref|XP_002518375.1|/8.4527e-140/ring finger protein, putative [Ricinus communis]
Unigene1197_All	121	330	10.46	27.48	1.3935	1.00808e-13	2.67481e-12	-	GO:0005488//binding	GO:0009987//cellular process	gi|225424764|ref|XP_002268394.1|/9.24891e-27/PREDICTED: hypothetical protein [Vitis vinifera]
Unigene21647_All	26	71	2.25	5.91	1.39323	8.78958e-06	7.46756e-05	-	-	-	gi|62183961|gb|AAX73302.1|/2.11104e-173/EDS1 [Solanum lycopersicum]
Unigene43075_All	51	139	4.41	11.57	1.39154	4.62358e-10	6.73886e-09	-	-	-	gi|255544500|ref|XP_002513311.1|/0/splicing endonuclease positive effector sen1, putative [Ricinus communis]
Unigene99089_All	75	204	6.48	16.99	1.39062	0	0	-	-	-	-
Unigene10992_All	25	68	2.16	5.66	1.38977	1.45581e-05	0.000119222	-	GO:0046872//metal ion binding;GO:0004674//protein serine/threonine kinase activity;GO:0032559	GO:0006464//protein modification process	gi|255539058|ref|XP_002510594.1|/0/calcium-dependent protein kinase, putative [Ricinus communis]
Unigene53141_All	332	903	28.7	75.19	1.38949	0	0	-	-	-	gi|297827267|ref|XP_002881516.1|/2.07772e-09/sodium-and lithium-tolerant 1 [Arabidopsis lyrata subsp. lyrata]
Unigene25918_All	53	144	4.58	11.99	1.38841	2.4895e-10	3.72556e-09	-	-	-	-
Unigene41706_All	367	997	31.73	83.01	1.38744	6.10178e-13	1.26088e-11	-	-	-	gi|255646284|gb|ACU23626.1|/8.1445e-59/unknown [Glycine max]
Unigene49010_All	42	114	3.63	9.49	1.38644	1.90349e-08	2.35676e-07	-	-	-	-
Unigene48489_All	416	1129	35.97	94	1.38587	2.24932e-13	5.36334e-12	-	-	-	-
Unigene32258_All	63	171	5.45	14.24	1.38562	5.419e-12	9.5116e-11	-	-	-	gi|224068002|ref|XP_002302640.1|/3.32231e-150/predicted protein [Populus trichocarpa]
Unigene6463_All	49	133	4.24	11.07	1.38452	1.24235e-09	1.73974e-08	-	-	-	gi|255569363|ref|XP_002525649.1|/0/conserved hypothetical protein [Ricinus communis]
Unigene54616_All	41	111	3.54	9.24	1.38414	3.12674e-08	3.77321e-07	-	-	-	-
Unigene968_All	131	355	11.33	29.56	1.3835	1.96065e-13	4.75437e-12	-	GO:0017111//nucleoside-triphosphatase activity;GO:0032561;GO:0008135//translation factor activity, nucleic acid binding	-	gi|297842443|ref|XP_002889103.1|/9.26572e-18/hypothetical protein ARALYDRAFT_476840 [Arabidopsis lyrata subsp. lyrata]
Unigene48386_All	65	176	5.62	14.65	1.38226	2.913e-12	5.25894e-11	-	-	-	-
Unigene12699_All	221	598	19.11	49.79	1.38153	1.92735e-13	4.68834e-12	GO:0008287//protein serine/threonine phosphatase complex	GO:0005488//binding;GO:0019888//protein phosphatase regulator activity	GO:0023060	gi|255568687|ref|XP_002525315.1|/7.58314e-27/protein phosphatase 2a, regulatory subunit, putative [Ricinus communis]
Unigene40582_All	122	330	10.55	27.48	1.38114	1.34781e-13	3.44818e-12	-	-	-	gi|302142163|emb|CBI19366.3|/5.97138e-25/unnamed protein product [Vitis vinifera]
Unigene8521_All	67	181	5.79	15.07	1.38004	1.46039e-12	2.74303e-11	-	-	-	-
Unigene17727_All	20	54	1.73	4.5	1.37915	0.000126292	0.000851514	-	-	-	-
Unigene35673_All	33	89	2.85	7.41	1.37851	8.0159e-07	8.10413e-06	-	GO:0005488//binding	-	gi|297733732|emb|CBI14979.3|/2.91228e-91/unnamed protein product [Vitis vinifera]
Unigene20068_All	60	162	5.19	13.49	1.37808	2.37374e-11	3.87882e-10	-	GO:0003824//catalytic activity	-	gi|225424926|ref|XP_002277342.1|/2.54954e-79/PREDICTED: hypothetical protein [Vitis vinifera]
Unigene14408_All	168	453	14.52	37.72	1.37729	2.39364e-13	5.66544e-12	-	-	-	-
Unigene51780_All	424	1142	36.66	95.09	1.37509	2.06502e-14	6.32792e-13	-	-	-	-
Unigene50379_All	62	167	5.36	13.9	1.37478	1.26901e-11	2.13326e-10	-	-	-	gi|255582452|ref|XP_002532013.1|/6.01736e-17/conserved hypothetical protein [Ricinus communis]
Unigene47374_All	46	124	3.98	10.32	1.3746	5.47672e-09	7.1746e-08	GO:0042579//microbody	-	-	gi|296086395|emb|CBI31984.3|/1.3566e-21/unnamed protein product [Vitis vinifera]
Unigene14310_All	58	156	5.01	12.99	1.37452	6.35946e-11	1.00676e-09	GO:0043231//intracellular membrane-bounded organelle	-	-	gi|296081680|emb|CBI20685.3|/1.31023e-113/unnamed protein product [Vitis vinifera]
Unigene10605_All	68	183	5.88	15.24	1.37397	1.38423e-12	2.60759e-11	GO:0016020//membrane	GO:0004871//signal transducer activity;GO:0004672//protein kinase activity;GO:0032559	GO:0006464//protein modification process	gi|255574846|ref|XP_002528330.1|/5.73015e-81/receptor protein kinase, putative [Ricinus communis]
Unigene17716_All	507	1364	43.83	113.57	1.37359	1.21436e-12	2.31244e-11	-	GO:0046872//metal ion binding	GO:0006950//response to stress	gi|171452362|dbj|BAG15872.1|/2.30886e-76/transcription factor [Bruguiera gymnorhiza]
Unigene13808_All	173	465	14.96	38.72	1.37197	4.53638e-13	9.71758e-12	-	-	-	gi|224115154|ref|XP_002316956.1|/6.22957e-16/predicted protein [Populus trichocarpa]
Unigene31202_All	98	263	8.47	21.9	1.3705	5.68434e-14	1.62326e-12	-	-	-	-
Unigene2112_All	335	899	28.96	74.85	1.36994	3.2574e-13	7.34915e-12	-	-	-	-
Unigene12822_All	22	59	1.9	4.91	1.36972	6.64362e-05	0.000479624	-	-	-	-
Unigene25747_All	575	1542	49.71	128.39	1.36892	8.25562e-13	1.63502e-11	-	-	-	gi|225461156|ref|XP_002282795.1|/2.51259e-07/PREDICTED: hypothetical protein [Vitis vinifera]
Unigene44840_All	56	150	4.84	12.49	1.36769	1.70068e-10	2.58622e-09	-	-	-	-
Unigene32018_All	2125	5693	183.72	474.02	1.36744	0	0	-	-	-	-
Unigene11031_All	841	2253	72.71	187.59	1.36736	1.46438e-12	2.74919e-11	GO:0043231//intracellular membrane-bounded organelle	-	-	gi|118482930|gb|ABK93378.1|/2.64991e-92/unknown [Populus trichocarpa]
Unigene20875_All	28	75	2.42	6.24	1.36654	6.76908e-06	5.88311e-05	-	-	-	-
Unigene72670_All	31	83	2.68	6.91	1.36645	2.17798e-06	2.0686e-05	-	-	-	-
Unigene27310_All	365	977	31.56	81.35	1.36605	8.45102e-13	1.67029e-11	-	-	-	-
Unigene3875_All	43	115	3.72	9.58	1.36472	2.41708e-08	2.95847e-07	-	-	-	gi|255563665|ref|XP_002522834.1|/1.2896e-75/breast carcinoma amplified sequence, putative [Ricinus communis]
Unigene25032_All	24	64	2.07	5.33	1.3645	3.502e-05	0.000268123	-	-	-	gi|255561917|ref|XP_002521967.1|/4.4538e-76/conserved hypothetical protein [Ricinus communis]
Unigene3054_All	72	192	6.22	15.99	1.36218	5.61106e-13	1.16761e-11	-	-	-	gi|224069330|ref|XP_002302957.1|/4.01543e-18/cc-nbs-lrr resistance protein [Populus trichocarpa]
Unigene97729_All	196	523	16.95	43.55	1.36139	2.58682e-13	6.03383e-12	-	-	-	gi|225425740|ref|XP_002276336.1|/3.23669e-07/PREDICTED: hypothetical protein [Vitis vinifera]
Unigene35227_All	48	128	4.15	10.66	1.36102	4.23256e-09	5.60371e-08	-	GO:0004672//protein kinase activity;GO:0016628//oxidoreductase activity, acting on the CH-CH group of donors, NAD or NADP as acceptor;GO:0032559	GO:0006464//protein modification process	gi|297740558|emb|CBI30740.3|/4.66207e-89/unnamed protein product [Vitis vinifera]
Unigene49308_All	41	109	3.54	9.08	1.35894	6.50762e-08	7.57586e-07	-	-	-	-
Unigene16627_All	68	181	5.88	15.07	1.35779	2.86838e-12	5.18324e-11	GO:0030529//ribonucleoprotein complex;GO:0009536//plastid	GO:0005198//structural molecule activity	GO:0010467//gene expression	gi|297811667|ref|XP_002873717.1|/5.20732e-13/structural constituent of ribosome [Arabidopsis lyrata subsp. lyrata]
Unigene14954_All	85	226	7.35	18.82	1.35645	6.4393e-15	2.08064e-13	GO:0009532//plastid stroma	GO:0005488//binding	GO:0009314//response to radiation;GO:0015977//carbon fixation;GO:0018149//peptide cross-linking;GO:0034285	gi|218156192|dbj|BAH03328.1|/3.1805e-50/chloroplast protein 12 [Fagus crenata]
Unigene40225_All	21	56	1.82	4.66	1.35639	0.000110379	0.00075948	GO:0043231//intracellular membrane-bounded organelle	-	-	gi|296084552|emb|CBI25573.3|/5.15455e-48/unnamed protein product [Vitis vinifera]
Unigene43996_All	99	263	8.56	21.9	1.35525	7.79376e-14	2.12497e-12	GO:0031224//intrinsic to membrane	-	GO:0006865//amino acid transport	gi|225459639|ref|XP_002285879.1|/7.18503e-152/PREDICTED: hypothetical protein isoform 2 [Vitis vinifera]
Unigene44076_All	154	409	13.31	34.05	1.35514	2.87548e-13	6.58374e-12	GO:0031410//cytoplasmic vesicle	GO:0046914//transition metal ion binding;GO:0016682//oxidoreductase activity, acting on diphenols and related substances as donors, oxygen as acceptor	GO:0008152//metabolic process	gi|255567689|ref|XP_002524823.1|/0/multicopper oxidase, putative [Ricinus communis]
Unigene39121_All	291	773	25.16	64.36	1.35503	3.37064e-13	7.57363e-12	-	-	-	-
Unigene9_All	197	523	17.03	43.55	1.35459	2.93098e-14	8.73858e-13	-	-	-	gi|297736774|emb|CBI25975.3|/0/unnamed protein product [Vitis vinifera]
Unigene116355_All	23	61	1.99	5.08	1.35206	5.8048e-05	0.000424227	-	GO:0016874//ligase activity	-	gi|255571387|ref|XP_002526642.1|/5.68581e-127/Spotted leaf protein, putative [Ricinus communis]
Unigene50031_All	88	233	7.61	19.4	1.35009	6.37268e-14	1.78029e-12	-	-	-	-
Unigene49739_All	67	177	5.79	14.74	1.3481	6.61072e-12	1.1442e-10	-	-	-	-
Unigene116199_All	81	214	7	17.82	1.34807	1.35447e-13	3.46063e-12	GO:0031410//cytoplasmic vesicle	GO:0016209//antioxidant activity;GO:0005506//iron ion binding;GO:0003824//catalytic activity	GO:0006950//response to stress;GO:0008152//metabolic process	gi|255567029|ref|XP_002524497.1|/2.22631e-121/Peroxidase 25 precursor, putative [Ricinus communis]
Unigene31283_All	22	58	1.9	4.83	1.34602	9.6289e-05	0.000668857	GO:0009368//endopeptidase Clp complex;GO:0009532//plastid stroma;GO:0031980;GO:0009534//chloroplast thylakoid	GO:0046914//transition metal ion binding;GO:0016787//hydrolase activity	-	gi|255565556|ref|XP_002523768.1|/3.29696e-22/ATP-dependent Clp protease proteolytic subunit, putative [Ricinus communis]
Unigene4905_All	160	422	13.83	35.14	1.34531	1.65201e-13	4.10661e-12	GO:0044424//intracellular part	GO:0046914//transition metal ion binding	GO:0032446//protein modification by small protein conjugation	gi|225457933|ref|XP_002273623.1|/7.63072e-33/PREDICTED: hypothetical protein [Vitis vinifera]
Unigene20189_All	66	174	5.71	14.49	1.34349	1.07756e-11	1.8338e-10	-	GO:0046914//transition metal ion binding	GO:0009743//response to carbohydrate stimulus	gi|224132232|ref|XP_002321288.1|/4.12961e-34/predicted protein [Populus trichocarpa]
Unigene10775_All	162	427	14.01	35.55	1.34339	0	0	GO:0043231//intracellular membrane-bounded organelle	GO:0017111//nucleoside-triphosphatase activity;GO:0032561	-	gi|225438295|ref|XP_002272359.1|/0/PREDICTED: hypothetical protein [Vitis vinifera]
Unigene43431_All	85	224	7.35	18.65	1.34336	1.28786e-14	4.04606e-13	GO:0043231//intracellular membrane-bounded organelle	GO:0008252//nucleotidase activity;GO:0043169//cation binding	-	gi|255556600|ref|XP_002519334.1|/0/cytosolic purine 5-nucleotidase, putative [Ricinus communis]
Unigene37975_All	172	453	14.87	37.72	1.34293	1.99396e-13	4.81999e-12	GO:0009536//plastid	GO:0032559	GO:0006281//DNA repair	gi|224092057|ref|XP_002309456.1|/3.84997e-16/predicted protein [Populus trichocarpa]
Unigene36449_All	27	71	2.33	5.91	1.34283	1.61523e-05	0.000131384	-	-	-	-
Unigene20155_All	971	2557	83.95	212.9	1.34257	3.01426e-12	5.43666e-11	-	-	-	-
Unigene8797_All	2581	6793	223.15	565.61	1.34179	0	0	-	-	-	-
Unigene31201_All	51	134	4.41	11.16	1.33949	2.8566e-09	3.85341e-08	-	-	-	-
Unigene57134_All	16109	42291	1392.74	3521.28	1.33817	0	0	-	-	-	-
Unigene44951_All	35	92	3.03	7.66	1.33803	8.8782e-07	8.92912e-06	GO:0031410//cytoplasmic vesicle	-	-	gi|224067148|ref|XP_002302379.1|/1.13121e-47/predicted protein [Populus trichocarpa]
Unigene18803_All	50	131	4.32	10.91	1.33655	4.671e-09	6.15042e-08	-	GO:0016407//acetyltransferase activity	-	gi|225447610|ref|XP_002273149.1|/3.38682e-66/PREDICTED: hypothetical protein [Vitis vinifera]
Unigene21630_All	95	249	8.21	20.73	1.33627	5.9952e-14	1.69945e-12	GO:0043231//intracellular membrane-bounded organelle	-	-	gi|224129874|ref|XP_002320692.1|/0/predicted protein [Populus trichocarpa]
Unigene92827_All	636	1667	54.99	138.8	1.33577	1.53766e-12	2.87417e-11	-	-	-	-
Unigene2936_All	32	84	2.77	6.99	1.33541	2.74834e-06	2.55619e-05	-	-	-	-
Unigene27684_All	66	173	5.71	14.4	1.33451	1.55025e-11	2.58018e-10	-	-	-	-
Unigene74915_All	60	157	5.19	13.07	1.33245	1.44741e-10	2.2274e-09	-	-	-	-
Unigene25256_All	41	107	3.54	8.91	1.33168	1.34184e-07	1.50314e-06	-	GO:0016701//oxidoreductase activity, acting on single donors with incorporation of molecular oxygen	-	gi|255537661|ref|XP_002509897.1|/1.11289e-23/catalytic, putative [Ricinus communis]
Unigene76641_All	88	230	7.61	19.15	1.33138	6.9278e-14	1.90366e-12	GO:0044431//Golgi apparatus part	GO:0016857//racemase and epimerase activity, acting on carbohydrates and derivatives;GO:0005515//protein binding;GO:0048037//cofactor binding	GO:0050896//response to stimulus;GO:0045489//pectin biosynthetic process;GO:0019318//hexose metabolic process;GO:0009913//epidermal cell differentiation;GO:0009250//glucan biosynthetic process;GO:0042546//cell wall biogenesis	gi|255537811|ref|XP_002509972.1|/1.6999e-71/UDP-glucose 4-epimerase, putative [Ricinus communis]
Unigene41405_All	222	580	19.19	48.29	1.33137	5.21804e-14	1.49786e-12	-	-	-	gi|224063375|ref|XP_002301117.1|/3.71338e-11/predicted protein [Populus trichocarpa]
Unigene116086_All	245	640	21.18	53.29	1.33116	5.10924e-13	1.08126e-11	-	-	-	-
Unigene13486_All	180	470	15.56	39.13	1.33043	4.02566e-13	8.79445e-12	-	-	GO:0009056//catabolic process	gi|296088355|emb|CBI36800.3|/1.94548e-29/unnamed protein product [Vitis vinifera]
Unigene101106_All	54	141	4.67	11.74	1.32994	1.34062e-09	1.87056e-08	-	-	-	-
Unigene21977_All	23	60	1.99	5	1.32916	8.38588e-05	0.000590809	GO:0016020//membrane	-	-	gi|225451130|ref|XP_002266266.1|/1.67523e-51/PREDICTED: hypothetical protein [Vitis vinifera]
Unigene39575_All	23	60	1.99	5	1.32916	8.38588e-05	0.000590702	-	-	-	-
Unigene43263_All	56	146	4.84	12.16	1.32906	7.18678e-10	1.02729e-08	-	GO:0005488//binding;GO:0019787//small conjugating protein ligase activity	GO:0032446//protein modification by small protein conjugation	gi|296086547|emb|CBI32136.3|/0/unnamed protein product [Vitis vinifera]
Unigene13514_All	28	73	2.42	6.08	1.32906	1.40884e-05	0.000116064	GO:0031225//anchored to membrane	GO:0043167//ion binding;GO:0008422//beta-glucosidase activity	GO:0044238//primary metabolic process	gi|224061489|ref|XP_002300505.1|/4.68113e-25/predicted protein [Populus trichocarpa]
Unigene69272_All	183	477	15.82	39.72	1.32812	4.2255e-13	9.17388e-12	-	-	-	-
Unigene38669_All	152	396	13.14	32.97	1.32719	1.86295e-13	4.55179e-12	-	-	-	-
Unigene67768_All	511	1330	44.18	110.74	1.32571	2.21156e-13	5.27656e-12	-	-	-	-
Unigene66953_All	60	156	5.19	12.99	1.32359	2.06744e-10	3.11813e-09	-	-	-	-
Unigene12696_All	32	83	2.77	6.91	1.3188	3.94642e-06	3.57653e-05	-	-	-	-
Unigene47051_All	32	83	2.77	6.91	1.3188	3.94642e-06	3.57569e-05	-	-	-	gi|255571273|ref|XP_002526586.1|/3.67978e-06/conserved hypothetical protein [Ricinus communis]
Unigene40202_All	266	689	23	57.37	1.31866	3.62154e-13	8.08091e-12	-	-	-	-
Unigene22462_All	24	62	2.07	5.16	1.31774	7.29262e-05	0.000520439	-	GO:0004497//monooxygenase activity;GO:0005506//iron ion binding	-	gi|255570189|ref|XP_002526055.1|/5.22358e-89/cytochrome P450, putative [Ricinus communis]
Unigene61031_All	106	274	9.16	22.81	1.31625	0	0	-	-	-	-
Unigene22731_All	63	163	5.45	13.57	1.31609	9.70564e-11	1.51351e-09	-	GO:0004497//monooxygenase activity;GO:0005506//iron ion binding	-	gi|18252325|gb|AAL66194.1|AF386512_1/1.18642e-93/cytochrome P450 [Pyrus communis]
Unigene21696_All	36	93	3.11	7.74	1.31542	1.11146e-06	1.1026e-05	-	GO:0004091//carboxylesterase activity;GO:0071617	-	gi|302142598|emb|CBI19801.3|/0/unnamed protein product [Vitis vinifera]
Unigene53911_All	142	367	12.28	30.56	1.31533	3.6593e-13	8.13225e-12	-	GO:0005488//binding;GO:0016772//transferase activity, transferring phosphorus-containing groups	-	gi|224114650|ref|XP_002316819.1|/2.43931e-10/predicted protein [Populus trichocarpa]
Unigene14600_All	29	75	2.51	6.24	1.31386	1.2273e-05	0.000102046	-	-	-	-
Unigene31360_All	146	376	12.62	31.31	1.31091	1.07025e-13	2.81461e-12	-	-	-	-
Unigene8793_All	158	407	13.66	33.89	1.3109	9.25926e-14	2.48589e-12	-	-	-	-
Unigene44156_All	38	98	3.29	8.16	1.31048	5.90858e-07	6.09012e-06	-	-	-	gi|255587035|ref|XP_002534108.1|/3.46439e-64/protein with unknown function [Ricinus communis]
Unigene3721_All	26	67	2.25	5.58	1.31034	3.83608e-05	0.000292193	GO:0016020//membrane;GO:0009526//plastid envelope	-	-	gi|225452928|ref|XP_002284146.1|/3.08578e-177/PREDICTED: hypothetical protein [Vitis vinifera]
Unigene25247_All	40	103	3.46	8.58	1.31021	3.1442e-07	3.37328e-06	-	-	-	-
Unigene23988_All	232	597	20.06	49.71	1.30921	4.75176e-13	1.01227e-11	GO:0043231//intracellular membrane-bounded organelle	-	GO:0048513//organ development	gi|297790502|ref|XP_002863136.1|/1.84334e-11/hypothetical protein ARALYDRAFT_332982 [Arabidopsis lyrata subsp. lyrata]
Unigene110607_All	191	491	16.51	40.88	1.30806	2.04948e-13	4.93256e-12	-	GO:0004702//receptor signaling protein serine/threonine kinase activity;GO:0032559	GO:0006464//protein modification process	gi|4887127|gb|AAD32204.1|AF134730_1/2.00083e-28/putative mitogen-activated protein kinase MAPK [Prunus armeniaca]
Unigene38136_All	28	72	2.42	5.99	1.30755	2.02216e-05	0.000162058	GO:0055028//cortical microtubule	GO:0015631//tubulin binding	GO:0051301//cell division;GO:0022403;GO:0030865//cortical cytoskeleton organization;GO:0031112	gi|297738446|emb|CBI27647.3|/3.94065e-36/unnamed protein product [Vitis vinifera]
Unigene35454_All	78	200	6.74	16.65	1.3047	1.03539e-12	2.00328e-11	GO:0016020//membrane	GO:0004672//protein kinase activity	-	gi|225454346|ref|XP_002278060.1|/3.12688e-139/PREDICTED: hypothetical protein [Vitis vinifera]
Unigene52251_All	163	418	14.09	34.8	1.30442	3.10418e-13	7.02813e-12	-	-	-	-
Unigene33122_All	918	2353	79.37	195.92	1.3036	1.86473e-12	3.44877e-11	-	GO:0005488//binding	-	gi|224063261|ref|XP_002301066.1|/5.42583e-39/predicted protein [Populus trichocarpa]
Unigene49109_All	27	69	2.33	5.75	1.30323	3.33276e-05	0.000255927	-	GO:0035251//UDP-glucosyltransferase activity	-	gi|225434466|ref|XP_002274420.1|/1.3659e-159/PREDICTED: hypothetical protein [Vitis vinifera]
Unigene76113_All	27	69	2.33	5.75	1.30323	3.33276e-05	0.000255876	GO:0016020//membrane	GO:0015662//ATPase activity, coupled to transmembrane movement of ions, phosphorylative mechanism;GO:0000166//nucleotide binding	GO:0008152//metabolic process	gi|31580857|dbj|BAC77533.1|/1.5704e-24/plasma membrane H+-ATPase [Sesbania rostrata]
Unigene26002_All	55	141	4.76	11.74	1.3024	2.38302e-09	3.23494e-08	-	-	-	gi|242087975|ref|XP_002439820.1|/1.56529e-09/hypothetical protein SORBIDRAFT_09g020710 [Sorghum bicolor]
Unigene1190_All	32	82	2.77	6.83	1.302	5.64952e-06	4.95585e-05	GO:0044464//cell part	GO:0015098//molybdate ion transmembrane transporter activity;GO:0017111//nucleoside-triphosphatase activity;GO:0032559	-	gi|225460745|ref|XP_002268373.1|/0/PREDICTED: hypothetical protein [Vitis vinifera]
Unigene30871_All	114	292	9.86	24.31	1.30189	1.49436e-13	3.78049e-12	GO:0043231//intracellular membrane-bounded organelle	-	GO:0010468//regulation of gene expression	gi|255565001|ref|XP_002523493.1|/7.95707e-30/conserved hypothetical protein [Ricinus communis]
Unigene49239_All	54	138	4.67	11.49	1.29888	3.88464e-09	5.17148e-08	-	-	-	-
Unigene11297_All	78	199	6.74	16.57	1.29775	1.4948e-12	2.80221e-11	GO:0043231//intracellular membrane-bounded organelle	GO:0003677//DNA binding;GO:0001071//nucleic acid binding transcription factor activity	GO:0006351//transcription, DNA-dependent	gi|224082688|ref|XP_002306796.1|/6.49464e-85/predicted protein [Populus trichocarpa]
Unigene19098_All	317	809	27.41	67.36	1.29719	3.84804e-13	8.47359e-12	GO:0043231//intracellular membrane-bounded organelle	GO:0016829//lyase activity	-	gi|302142053|emb|CBI19256.3|/6.00171e-28/unnamed protein product [Vitis vinifera]
Unigene7609_All	171	436	14.78	36.3	1.29632	4.3987e-13	9.47526e-12	-	-	-	-
Unigene4979_All	44	112	3.8	9.33	1.29588	1.27136e-07	1.42958e-06	-	-	-	gi|297817084|ref|XP_002876425.1|/2.80487e-19/binding protein [Arabidopsis lyrata subsp. lyrata]
Unigene87393_All	49	125	4.24	10.41	1.29583	2.21676e-08	2.72625e-07	-	-	-	gi|255628415|gb|ACU14552.1|/1.32973e-32/unknown [Glycine max]
Unigene51187_All	24	61	2.07	5.08	1.2952	0.000104615	0.000722914	GO:0043231//intracellular membrane-bounded organelle	GO:0046872//metal ion binding	-	gi|224115204|ref|XP_002332187.1|/2.05703e-46/predicted protein [Populus trichocarpa]
Unigene32559_All	40	102	3.46	8.49	1.29499	4.48396e-07	4.7034e-06	-	GO:0046914//transition metal ion binding	-	gi|302141868|emb|CBI19071.3|/0/unnamed protein product [Vitis vinifera]
Unigene65363_All	1677	4272	144.99	355.7	1.29471	4.25726e-12	7.54456e-11	-	-	-	-
Unigene45462_All	33	84	2.85	6.99	1.29433	4.91218e-06	4.37975e-05	-	-	-	-
Unigene20665_All	205	522	17.72	43.46	1.29431	5.9397e-13	1.23002e-11	GO:0009536//plastid	-	-	gi|297742118|emb|CBI33905.3|/1.58047e-55/unnamed protein product [Vitis vinifera]
Unigene21926_All	430	1095	37.18	91.17	1.29403	1.06581e-12	2.05596e-11	-	-	-	-
Unigene29265_All	109	277	9.42	23.06	1.29159	2.0206e-14	6.21153e-13	GO:0043231//intracellular membrane-bounded organelle	GO:0005488//binding;GO:0019787//small conjugating protein ligase activity	GO:0060255;GO:0006464//protein modification process;GO:0009640//photomorphogenesis	gi|224058164|ref|XP_002299458.1|/4.43162e-36/predicted protein [Populus trichocarpa]
Unigene4553_All	183	465	15.82	38.72	1.29133	4.2255e-13	9.16872e-12	-	-	-	-
Unigene3266_All	30	76	2.59	6.33	1.28925	1.52571e-05	0.000124549	GO:0009532//plastid stroma	GO:0051536//iron-sulfur cluster binding;GO:0016866//intramolecular transferase activity;GO:0016836//hydro-lyase activity	GO:0010038//response to metal ion;GO:0006520//cellular amino acid metabolic process;GO:0019758	gi|225439231|ref|XP_002271046.1|/4.81661e-115/PREDICTED: similar to Os02g0125100 [Vitis vinifera]
Unigene30550_All	343	870	29.65	72.44	1.28875	0	0	-	-	-	-
Unigene6373_All	306	776	26.46	64.61	1.28794	0	0	-	-	-	gi|259121417|gb|ACV92028.1|/4.73514e-14/WRKY transcription factor 26 [(Populus tomentosa x P. bolleana) x P. tomentosa]
Unigene14175_All	43	109	3.72	9.08	1.28739	2.07692e-07	2.27312e-06	GO:0043231//intracellular membrane-bounded organelle	GO:0016833//oxo-acid-lyase activity	GO:0009081//branched chain family amino acid metabolic process	gi|297741659|emb|CBI32791.3|/1.32692e-139/unnamed protein product [Vitis vinifera]
Unigene874_All	180	456	15.56	37.97	1.28702	4.02566e-13	8.80442e-12	-	-	-	gi|109289903|gb|AAP45178.2|/3.30695e-09/Zinc knuckle family protein [Solanum bulbocastanum]
Unigene9373_All	107	271	9.25	22.56	1.28624	1.55431e-15	5.23715e-14	-	GO:0030695//GTPase regulator activity	-	gi|255561166|ref|XP_002521595.1|/1.25276e-76/conserved hypothetical protein [Ricinus communis]
Unigene30893_All	679	1718	58.7	143.05	1.28509	3.87024e-13	8.51762e-12	-	-	-	-
Unigene51713_All	364	921	31.47	76.69	1.28506	2.5313e-13	5.92582e-12	-	GO:0003676//nucleic acid binding;GO:0008408//3'-5' exonuclease activity	GO:0010467//gene expression	gi|255582593|ref|XP_002532079.1|/4.04444e-08/exosome complex exonuclease rrp43, putative [Ricinus communis]
Unigene64098_All	362	916	31.3	76.27	1.28495	1.27653e-12	2.42485e-11	-	-	-	-
Unigene80334_All	87	220	7.52	18.32	1.28461	6.61692e-14	1.82997e-12	GO:0031224//intrinsic to membrane	-	GO:0006810//transport	gi|297849630|ref|XP_002892696.1|/8.56016e-79/hypothetical protein ARALYDRAFT_888583 [Arabidopsis lyrata subsp. lyrata]
Unigene107743_All	51	129	4.41	10.74	1.28414	1.68156e-08	2.09543e-07	-	-	-	-
Unigene111580_All	34	86	2.94	7.16	1.28414	4.26736e-06	3.85381e-05	-	-	-	gi|255547450|ref|XP_002514782.1|/1.11386e-07/chromatin assembly factor 1, subunit A, putative [Ricinus communis]
Unigene96579_All	204	516	17.64	42.96	1.28414	3.02868e-13	6.87332e-12	-	GO:0016859//cis-trans isomerase activity	GO:0044267//cellular protein metabolic process	gi|242079641|ref|XP_002444589.1|/4.24357e-15/hypothetical protein SORBIDRAFT_07g024100 [Sorghum bicolor]
Unigene60408_All	433	1095	37.44	91.17	1.28398	1.44729e-12	2.71974e-11	-	-	-	-
Unigene53441_All	250	632	21.61	52.62	1.28391	4.33876e-13	9.38807e-12	-	-	-	-
Unigene4306_All	40	101	3.46	8.41	1.28133	6.37832e-07	6.54282e-06	GO:0044464//cell part	GO:0032559;GO:0042623//ATPase activity, coupled	-	gi|255537631|ref|XP_002509882.1|/9.75701e-94/ATP binding protein, putative [Ricinus communis]
Unigene44460_All	40	101	3.46	8.41	1.28133	6.37832e-07	6.54108e-06	-	-	-	gi|224066861|ref|XP_002302250.1|/6.02984e-32/predicted protein [Populus trichocarpa]
Unigene32286_All	65	164	5.62	13.66	1.28132	2.11634e-10	3.18815e-09	-	-	-	gi|225424430|ref|XP_002281541.1|/3.27384e-167/PREDICTED: hypothetical protein [Vitis vinifera]
Unigene18850_All	25	63	2.16	5.25	1.28129	9.06064e-05	0.000634755	GO:0031224//intrinsic to membrane	-	GO:0050896//response to stimulus	gi|225456377|ref|XP_002284092.1|/6.32486e-47/PREDICTED: hypothetical protein [Vitis vinifera]
Unigene1891_All	73	184	6.31	15.32	1.2797	1.74567e-11	2.89047e-10	-	-	-	-
Unigene25264_All	48	121	4.15	10.07	1.27888	5.13342e-08	6.05094e-07	-	-	-	-
Unigene45461_All	216	544	18.67	45.3	1.27879	3.55716e-13	7.96953e-12	-	-	-	-
Unigene67060_All	265	667	22.91	55.54	1.27755	7.90034e-13	1.5703e-11	-	-	-	gi|110736036|dbj|BAE99990.1|/9.37029e-07/peptidylprolyl isomerase [Arabidopsis thaliana]
Unigene45958_All	114	287	9.86	23.9	1.27735	1.49436e-13	3.77553e-12	-	-	-	gi|224101665|ref|XP_002312374.1|/8.84486e-12/predicted protein [Populus trichocarpa]
Unigene32196_All	478	1203	41.33	100.17	1.27719	1.11799e-12	2.14162e-11	GO:0043229//intracellular organelle	GO:0003676//nucleic acid binding;GO:0003824//catalytic activity	-	gi|225436589|ref|XP_002275100.1|/0/PREDICTED: hypothetical protein [Vitis vinifera]
Unigene14195_All	302	760	26.11	63.28	1.27715	7.04326e-13	1.42118e-11	GO:0044464//cell part	GO:0004871//signal transducer activity;GO:0004672//protein kinase activity;GO:0000166//nucleotide binding	-	gi|224066613|ref|XP_002302163.1|/4.48171e-121/predicted protein [Populus trichocarpa]
Unigene7802_All	289	727	24.99	60.53	1.2763	0	0	-	-	-	-
Unigene44850_All	565	1421	48.85	118.32	1.27626	9.05498e-13	1.77061e-11	-	GO:0016787//hydrolase activity	-	gi|255552207|ref|XP_002517148.1|/1.0643e-09/5'-nucleotidase surE, putative [Ricinus communis]
Unigene45436_All	31	78	2.68	6.49	1.27599	1.3234e-05	0.000109446	-	-	-	gi|170522968|gb|ACB20696.1|/3.05261e-37/putative cold-inducible protein [Camellia sinensis]
Unigene75058_All	39	98	3.37	8.16	1.27582	1.04262e-06	1.03724e-05	GO:0019866//organelle inner membrane;GO:0043231//intracellular membrane-bounded organelle;GO:0031224//intrinsic to membrane	GO:0046943//carboxylic acid transmembrane transporter activity	GO:0046907//intracellular transport	gi|255579712|ref|XP_002530695.1|/2.51946e-52/mitochondrial dicarboxylate carrier protein, putative [Ricinus communis]
Unigene51435_All	390	979	33.72	81.51	1.27337	4.39648e-13	9.48106e-12	-	-	-	-
Unigene30795_All	267	670	23.08	55.79	1.27336	8.47766e-13	1.67213e-11	-	-	-	-
Unigene29627_All	43	108	3.72	8.99	1.27302	2.94806e-07	3.17788e-06	-	-	-	-
Unigene18191_All	240	602	20.75	50.12	1.27228	1.82077e-14	5.62862e-13	-	-	-	-
Unigene47601_All	79	198	6.83	16.49	1.27163	3.7994e-12	6.76423e-11	-	-	-	gi|225435142|ref|XP_002284629.1|/5.36955e-26/PREDICTED: hypothetical protein [Vitis vinifera]
Unigene25413_All	160	401	13.83	33.39	1.27161	1.65201e-13	4.10397e-12	-	GO:0008168//methyltransferase activity	-	gi|284437809|gb|ADB85561.1|/1.9199e-131/O-methyltransferase-like protein [Prunus mume]
Unigene38896_All	91	228	7.87	18.98	1.27004	1.9984e-14	6.14819e-13	-	-	-	gi|302144172|emb|CBI23299.3|/2.82652e-110/unnamed protein product [Vitis vinifera]
Unigene23482_All	64	160	5.53	13.32	1.26824	4.8569e-10	7.07091e-09	-	-	-	-
Unigene70480_All	42	105	3.63	8.74	1.26766	4.81092e-07	5.02995e-06	-	GO:0016798//hydrolase activity, acting on glycosyl bonds	GO:0008152//metabolic process	gi|224148749|ref|XP_002336706.1|/5.49777e-23/predicted protein [Populus trichocarpa]
Unigene33082_All	26	65	2.25	5.41	1.2657	7.83958e-05	0.00055659	GO:0016020//membrane;GO:0009526//plastid envelope	GO:0000166//nucleotide binding;GO:0015082;GO:0042626//ATPase activity, coupled to transmembrane movement of substances	GO:0015893//drug transport;GO:0050832//defense response to fungus;GO:0071365;GO:0009814//defense response, incompatible interaction;GO:0019762//glucosinolate catabolic process;GO:0000041//transition metal ion transport;GO:0052482	gi|297743203|emb|CBI36070.3|/3.06043e-90/unnamed protein product [Vitis vinifera]
Unigene26361_All	32	80	2.77	6.66	1.26564	1.14696e-05	9.5634e-05	-	-	-	gi|225457036|ref|XP_002282787.1|/2.34412e-32/PREDICTED: hypothetical protein [Vitis vinifera]
Unigene13847_All	73	182	6.31	15.15	1.26361	3.4871e-11	5.63132e-10	-	GO:0004871//signal transducer activity;GO:0004713//protein tyrosine kinase activity;GO:0032559	GO:0042742//defense response to bacterium;GO:0006468//protein phosphorylation	gi|225425176|ref|XP_002265076.1|/2.68047e-55/PREDICTED: hypothetical protein [Vitis vinifera]
Unigene8501_All	223	556	19.28	46.29	1.2636	1.40776e-13	3.58019e-12	-	-	-	-
Unigene2141_All	65	162	5.62	13.49	1.26325	4.22376e-10	6.17479e-09	GO:0031224//intrinsic to membrane;GO:0031090//organelle membrane;GO:0043231//intracellular membrane-bounded organelle	-	GO:0019538//protein metabolic process;GO:0050896//response to stimulus	gi|255638233|gb|ACU19430.1|/1.60028e-22/unknown [Glycine max]
Unigene45593_All	59	147	5.1	12.24	1.26303	2.75e-09	3.71611e-08	GO:0044464//cell part	-	-	gi|289157792|gb|ADC84428.1|/2.30247e-16/ZLW [Morus alba var. multicaulis]
Unigene115282_All	92	229	7.95	19.07	1.26228	1.7919e-13	4.41453e-12	-	GO:0035251//UDP-glucosyltransferase activity	GO:0044403//symbiosis, encompassing mutualism through parasitism;GO:0005985//sucrose metabolic process;GO:0006950//response to stress;GO:0010038//response to metal ion	gi|6683114|dbj|BAA89049.1|/4.18752e-55/sucrose synthase [Citrus unshiu]
Unigene47082_All	45	112	3.89	9.33	1.26211	2.22206e-07	2.42372e-06	-	-	-	-
Unigene23840_All	51	127	4.41	10.57	1.26112	3.3688e-08	4.05012e-07	GO:0016020//membrane	-	-	gi|224144013|ref|XP_002325156.1|/3.90271e-37/predicted protein [Populus trichocarpa]
Unigene43581_All	33	82	2.85	6.83	1.26092	9.93306e-06	8.38917e-05	-	-	-	gi|255546917|ref|XP_002514516.1|/1.36306e-168/catalytic, putative [Ricinus communis]
Unigene11121_All	131	326	11.33	27.14	1.26027	1.96065e-13	4.76335e-12	-	-	-	gi|225453144|ref|XP_002273909.1|/2.77861e-144/PREDICTED: hypothetical protein [Vitis vinifera]
Unigene17829_All	27	67	2.33	5.58	1.25994	6.77706e-05	0.000488891	-	-	-	-
Unigene8030_All	355	882	30.69	73.44	1.2588	6.23724e-13	1.28337e-11	GO:0009532//plastid stroma	GO:0016765//transferase activity, transferring alkyl or aryl (other than methyl) groups	-	gi|284433794|gb|ADB85103.1|/7.35402e-10/glutathione S-transferase omega [Jatropha curcas]
Unigene116165_All	1795	4458	155.19	371.19	1.25812	3.50364e-12	6.27532e-11	-	-	-	gi|224064112|ref|XP_002301387.1|/2.48057e-42/predicted protein [Populus trichocarpa]
Unigene26509_All	25	62	2.16	5.16	1.25634	0.000129102	0.000868483	-	-	-	-
Unigene52087_All	156	387	13.49	32.22	1.25607	2.42028e-13	5.71797e-12	-	-	-	-
Unigene23722_All	171	424	14.78	35.3	1.25602	4.3987e-13	9.48055e-12	-	-	-	-
Unigene64661_All	76	188	6.57	15.65	1.2522	2.29984e-11	3.76444e-10	GO:0044464//cell part	GO:0005488//binding	GO:0022415	gi|74038615|dbj|BAE43841.1|/7.56527e-20/tobamovirus multiplication 1 homolog [Cucumis melo]
Unigene52548_All	64	158	5.53	13.16	1.25081	9.64644e-10	1.36372e-08	-	-	-	-
Unigene47785_All	480	1186	41.5	98.75	1.25067	1.15441e-12	2.20809e-11	-	-	-	gi|225448777|ref|XP_002275750.1|/2.67012e-62/PREDICTED: hypothetical protein [Vitis vinifera]
Unigene58282_All	413	1020	35.71	84.93	1.24995	7.6894e-13	1.5347e-11	GO:0009536//plastid	GO:0016724;GO:0005506//iron ion binding	GO:0030005;GO:0008152//metabolic process;GO:0000041//transition metal ion transport	gi|5758041|gb|AAD50644.1|/3.35965e-20/ferritin 1 [Solanum tuberosum]
Unigene15224_All	197	486	17.03	40.47	1.24877	2.93098e-14	8.77929e-13	-	-	-	-
Unigene8618_All	415	1024	35.88	85.26	1.24869	0	0	GO:0009536//plastid	GO:0016412//serine O-acyltransferase activity;GO:0046914//transition metal ion binding	GO:0000097//sulfur amino acid biosynthetic process;GO:0010038//response to metal ion;GO:0009267//cellular response to starvation;GO:0006563//L-serine metabolic process	gi|255563442|ref|XP_002522723.1|/1.95722e-28/Serine acetyltransferase 3, mitochondrial precursor, putative [Ricinus communis]
Unigene78726_All	32	79	2.77	6.58	1.2482	1.6264e-05	0.000132237	-	-	-	gi|255572727|ref|XP_002527296.1|/1.20633e-09/conserved hypothetical protein [Ricinus communis]
Unigene14856_All	45	111	3.89	9.24	1.24812	3.13764e-07	3.37187e-06	GO:0031224//intrinsic to membrane;GO:0043231//intracellular membrane-bounded organelle	GO:0042625//ATPase activity, coupled to transmembrane movement of ions;GO:0046872//metal ion binding;GO:0005548//phospholipid transporter activity;GO:0005515//protein binding;GO:0032559	GO:0009206;GO:0006869//lipid transport	gi|224121336|ref|XP_002318557.1|/2.5036e-140/aminophospholipid ATPase [Populus trichocarpa]
Unigene105693_All	45	111	3.89	9.24	1.24812	3.13764e-07	3.37093e-06	GO:0044444//cytoplasmic part;GO:0016020//membrane;GO:0030312//external encapsulating structure	GO:0005515//protein binding;GO:0032559	GO:0006952//defense response;GO:0010035//response to inorganic substance;GO:0044267//cellular protein metabolic process	gi|302143791|emb|CBI22652.3|/4.29281e-39/unnamed protein product [Vitis vinifera]
Unigene42713_All	89	219	7.69	18.23	1.24526	7.02106e-13	1.41744e-11	-	-	-	-
Unigene24735_All	26	64	2.25	5.33	1.24421	0.000111423	0.0007611	GO:0043231//intracellular membrane-bounded organelle	-	GO:0030005	gi|255581048|ref|XP_002531340.1|/1.15631e-29/Frataxin, mitochondrial precursor, putative [Ricinus communis]
Unigene36713_All	63	155	5.45	12.91	1.24416	1.56314e-09	2.16772e-08	-	-	-	-
Unigene42971_All	403	990	34.84	82.43	1.24242	0	0	GO:0009526//plastid envelope	-	GO:0015698//inorganic anion transport	gi|225470559|ref|XP_002271876.1|/0/PREDICTED: hypothetical protein [Vitis vinifera]
Unigene113970_All	46	113	3.98	9.41	1.24143	2.7182e-07	2.94408e-06	-	-	-	-
Unigene8652_All	73	179	6.31	14.9	1.2396	9.71378e-11	1.51417e-09	-	-	-	gi|255585910|ref|XP_002533628.1|/4.98978e-35/conserved hypothetical protein [Ricinus communis]
Unigene34852_All	73	179	6.31	14.9	1.2396	9.71378e-11	1.51356e-09	-	-	-	-
Unigene37446_All	51	125	4.41	10.41	1.23912	6.69222e-08	7.77668e-07	-	-	-	-
Unigene51338_All	98	240	8.47	19.98	1.23812	1.25899e-13	3.25331e-12	GO:0043234//protein complex	GO:0004721//phosphoprotein phosphatase activity;GO:0043169//cation binding	GO:0006464//protein modification process	gi|224114515|ref|XP_002332349.1|/3.06637e-37/predicted protein [Populus trichocarpa]
Unigene50751_All	90	220	7.78	18.32	1.23558	7.22756e-13	1.45229e-11	-	-	-	gi|124361123|gb|ABN09095.1|/6.35904e-10/hypothetical protein MtrDRAFT_AC173289g6v1 [Medicago truncatula]
Unigene34024_All	41	100	3.54	8.33	1.23457	1.56297e-06	1.51316e-05	-	-	GO:0009628//response to abiotic stimulus;GO:0006979//response to oxidative stress	gi|225437412|ref|XP_002270639.1|/7.54096e-16/PREDICTED: hypothetical protein isoform 1 [Vitis vinifera]
Unigene41237_All	41	100	3.54	8.33	1.23457	1.56297e-06	1.51278e-05	-	-	-	-
Unigene35414_All	59	144	5.1	11.99	1.23326	7.66292e-09	9.8974e-08	-	GO:0005488//binding	-	gi|302142192|emb|CBI19395.3|/1.07773e-50/unnamed protein product [Vitis vinifera]
Unigene6271_All	136	332	11.76	27.64	1.23287	2.75114e-13	6.33287e-12	-	GO:0030554//adenyl nucleotide binding;GO:0016634	GO:0008152//metabolic process	gi|156972244|gb|ABU98950.1|/5.60814e-31/acyl-CoA oxidase [Glycine max]
Unigene18034_All	89	217	7.69	18.07	1.23254	1.35292e-12	2.5536e-11	-	-	-	gi|224107891|ref|XP_002314643.1|/7.21622e-07/predicted protein [Populus trichocarpa]
Unigene3594_All	279	680	24.12	56.62	1.23108	6.30606e-14	1.76423e-12	GO:0044444//cytoplasmic part;GO:0043231//intracellular membrane-bounded organelle	-	-	gi|297746517|emb|CBI16573.3|/2.91163e-16/unnamed protein product [Vitis vinifera]
Unigene32530_All	39	95	3.37	7.91	1.23093	2.944e-06	2.71397e-05	-	-	GO:0032502//developmental process	gi|255568329|ref|XP_002525139.1|/7.32835e-24/transcription factor, putative [Ricinus communis]
Unigene46292_All	48	117	4.15	9.74	1.23081	2.03728e-07	2.23291e-06	GO:0043231//intracellular membrane-bounded organelle	GO:0017111//nucleoside-triphosphatase activity;GO:0032559	-	gi|224118402|ref|XP_002331473.1|/3.61868e-122/ABC transporter family protein [Populus trichocarpa]
Unigene29737_All	94	229	8.13	19.07	1.22998	2.77778e-13	6.39038e-12	GO:0043234//protein complex	GO:0005488//binding	-	gi|297743643|emb|CBI36526.3|/1.52183e-36/unnamed protein product [Vitis vinifera]
Unigene43218_All	44	107	3.8	8.91	1.22943	7.18442e-07	7.32492e-06	GO:0043234//protein complex;GO:0043231//intracellular membrane-bounded organelle	GO:0005488//binding;GO:0016836//hydro-lyase activity	GO:0009060//aerobic respiration;GO:0006970//response to osmotic stress;GO:0003006//developmental process involved in reproduction;GO:0043648//dicarboxylic acid metabolic process	gi|224068388|ref|XP_002302734.1|/0/predicted protein [Populus trichocarpa]
Unigene116311_All	46	112	3.98	9.33	1.22911	3.82406e-07	4.05086e-06	GO:0031224//intrinsic to membrane;GO:0031410//cytoplasmic vesicle	-	-	gi|224127408|ref|XP_002329270.1|/2.22782e-84/predicted protein [Populus trichocarpa]
Unigene21888_All	216	525	18.67	43.71	1.22724	3.55716e-13	7.96028e-12	GO:0043231//intracellular membrane-bounded organelle	GO:0017111//nucleoside-triphosphatase activity;GO:0070011;GO:0032559	-	gi|225448930|ref|XP_002271948.1|/0/PREDICTED: hypothetical protein [Vitis vinifera]
Unigene46436_All	37	90	3.2	7.49	1.22689	5.5522e-06	4.87492e-05	-	-	GO:0010468//regulation of gene expression;GO:0006350//transcription	gi|300079002|gb|ADJ67432.1|/2.32635e-12/ethylene response factor 3 [Actinidia deliciosa]
Unigene72442_All	197	478	17.03	39.8	1.22469	2.93098e-14	8.76568e-13	-	-	-	gi|255628057|gb|ACU14373.1|/7.92288e-22/unknown [Glycine max]
Unigene18561_All	68	165	5.88	13.74	1.22449	7.65418e-10	1.09208e-08	-	GO:0016740//transferase activity	-	gi|224067828|ref|XP_002302553.1|/4.24286e-07/predicted protein [Populus trichocarpa]
Unigene62746_All	68	165	5.88	13.74	1.22449	7.65418e-10	1.09168e-08	GO:0044464//cell part	-	-	gi|224114347|ref|XP_002316734.1|/1.1108e-15/predicted protein [Populus trichocarpa]
Unigene29424_All	35	85	3.03	7.08	1.22443	1.04855e-05	8.82099e-05	-	-	-	gi|255571736|ref|XP_002526811.1|/9.1938e-09/protein with unknown function [Ricinus communis]
Unigene32202_All	167	405	14.44	33.72	1.22353	2.65344e-13	6.16314e-12	-	GO:0005488//binding;GO:0004672//protein kinase activity	-	gi|87162779|gb|ABD28574.1|/0/Protein kinase; Peptidoglycan-binding LysM [Medicago truncatula]
Unigene109824_All	159	385	13.75	32.06	1.22134	1.59428e-13	3.99398e-12	-	-	-	-
Unigene51576_All	170	411	14.7	34.22	1.21902	4.51638e-13	9.68549e-12	GO:0016020//membrane	GO:0015112//nitrate transmembrane transporter activity	GO:0048856//anatomical structure development;GO:0015833//peptide transport;GO:0015706//nitrate transport;GO:0003006//developmental process involved in reproduction;GO:0009791//post-embryonic development;GO:0031669//cellular response to nutrient levels	gi|225424885|ref|XP_002269340.1|/9.79685e-73/PREDICTED: hypothetical protein [Vitis vinifera]
Unigene17134_All	143	345	12.36	28.73	1.21688	0	0	-	-	-	gi|195654949|gb|ACG46942.1|/2.67876e-09/ubiquitin-conjugating enzyme E2 16 [Zea mays]
Unigene23026_All	112	270	9.68	22.48	1.21556	0	0	-	-	-	-
Unigene28009_All	89	214	7.69	17.82	1.21244	3.6402e-12	6.50783e-11	-	-	-	-
Unigene42197_All	152	365	13.14	30.39	1.20963	1.86295e-13	4.54891e-12	-	-	-	-
Unigene33441_All	683	1640	59.05	136.55	1.20942	8.28448e-13	1.63989e-11	-	-	-	-
Unigene38145_All	77	185	6.66	15.4	1.20934	1.07318e-10	1.66412e-09	-	-	-	-
Unigene58823_All	95	228	8.21	18.98	1.20903	8.44658e-13	1.67027e-11	-	-	-	-
Unigene11233_All	85	204	7.35	16.99	1.20887	1.24869e-11	2.10277e-10	GO:0043231//intracellular membrane-bounded organelle;GO:0016020//membrane	-	-	gi|224128454|ref|XP_002320336.1|/1.12929e-54/predicted protein [Populus trichocarpa]
Unigene110889_All	608	1459	52.57	121.48	1.20841	1.91602e-12	3.54024e-11	-	-	-	gi|255545766|ref|XP_002513943.1|/1.08276e-50/conserved hypothetical protein [Ricinus communis]
Unigene43709_All	1249	2996	107.99	249.46	1.20791	3.93686e-12	6.9896e-11	-	-	-	-
Unigene116112_All	113	271	9.77	22.56	1.20734	2.71338e-13	6.25715e-12	-	-	-	gi|226494771|ref|NP_001147005.1|/4.72859e-40/LOC100280615 [Zea mays]
Unigene28847_All	33	79	2.85	6.58	1.20713	2.78866e-05	0.000216559	-	-	-	gi|255632378|gb|ACU16539.1|/1.02611e-19/unknown [Glycine max]
Unigene46406_All	28	67	2.42	5.58	1.20526	0.000116723	0.000791141	-	-	-	gi|225459824|ref|XP_002285918.1|/1.01052e-31/PREDICTED: hypothetical protein [Vitis vinifera]
Unigene107568_All	123	294	10.63	24.48	1.20346	1.70974e-14	5.29815e-13	-	-	-	-
Unigene70490_All	67	160	5.79	13.32	1.20196	2.40954e-09	3.26864e-08	GO:0043234//protein complex;GO:0043231//intracellular membrane-bounded organelle	-	GO:0009894	gi|255560521|ref|XP_002521275.1|/4.47665e-41/26S proteasome regulatory subunit S3, putative [Ricinus communis]
Unigene34281_All	54	129	4.67	10.74	1.2015	8.50004e-08	9.75116e-07	-	GO:0004553//hydrolase activity, hydrolyzing O-glycosyl compounds;GO:0030247//polysaccharide binding	GO:0006950//response to stress;GO:0006026	gi|226498514|ref|NP_001146540.1|/1.84652e-10/hypothetical protein LOC100280135 [Zea mays]
Unigene101330_All	96	229	8.3	19.07	1.20012	8.77964e-13	1.72288e-11	-	-	-	-
Unigene26692_All	89	212	7.69	17.65	1.19861	7.02948e-12	1.21395e-10	-	GO:0046914//transition metal ion binding	-	gi|224069424|ref|XP_002326350.1|/1.50459e-36/predicted protein [Populus trichocarpa]
Unigene34030_All	125	298	10.81	24.81	1.19856	8.9706e-14	2.42867e-12	GO:0043231//intracellular membrane-bounded organelle	-	-	gi|255631300|gb|ACU16017.1|/1.6772e-59/unknown [Glycine max]
Unigene103731_All	58	138	5.01	11.49	1.1975	3.38862e-08	4.07141e-07	-	-	-	gi|255547646|ref|XP_002514880.1|/5.91153e-25/conserved hypothetical protein [Ricinus communis]
Unigene7995_All	58	138	5.01	11.49	1.1975	3.38862e-08	4.07014e-07	-	GO:0003677//DNA binding	GO:0006350//transcription	gi|145652351|gb|ABP88230.1|/1.37636e-32/transcription factor bZIP88 [Glycine max]
Unigene39380_All	53	126	4.58	10.49	1.1956	1.37366e-07	1.537e-06	-	-	-	-
Unigene31833_All	540	1284	46.69	106.91	1.19521	1.08868e-12	2.0917e-11	-	-	GO:0006950//response to stress;GO:0010038//response to metal ion	gi|299891471|gb|ADJ57588.1|/2.96001e-40/mitochondrial small heat shock protein [Capsicum annuum]
Unigene19451_All	275	654	23.78	54.45	1.19518	7.21868e-13	1.45126e-11	GO:0043231//intracellular membrane-bounded organelle	GO:0032561;GO:0017111//nucleoside-triphosphatase activity	GO:0051169//nuclear transport;GO:0006605//protein targeting;GO:0023060	gi|23397164|gb|AAN31865.1|/4.83288e-23/putative small Ras GTP-binding protein [Arabidopsis thaliana]
Unigene33992_All	184	437	15.91	36.39	1.19361	4.11448e-13	8.95805e-12	-	GO:0016757//transferase activity, transferring glycosyl groups;GO:0016790//thiolester hydrolase activity;GO:0070011	GO:0019941//modification-dependent protein catabolic process	gi|224081136|ref|XP_002306306.1|/1.68689e-46/predicted protein [Populus trichocarpa]
Unigene10266_All	278	660	24.04	54.95	1.19268	3.1708e-13	7.16215e-12	-	-	-	gi|21311555|gb|AAM46778.1|AF466103_1/4.69377e-06/15.8 kDa oleosin [Theobroma cacao]
Unigene44918_All	78	185	6.74	15.4	1.19211	1.7979e-10	2.72439e-09	-	-	-	-
Unigene114455_All	200	474	17.29	39.47	1.19082	4.13002e-14	1.21076e-12	-	GO:0016791//phosphatase activity	-	gi|296087776|emb|CBI35032.3|/2.01031e-15/unnamed protein product [Vitis vinifera]
Unigene158_All	97	230	8.39	19.15	1.1906	1.25233e-12	2.38122e-11	GO:0009536//plastid	-	-	gi|145408538|ref|YP_001152161.1|/8.46077e-08/ORF49g [Pinus koraiensis]
Unigene15238_All	162	384	14.01	31.97	1.19026	0	0	-	GO:0032559;GO:0042623//ATPase activity, coupled	-	gi|224131154|ref|XP_002321014.1|/1.09321e-26/predicted protein [Populus trichocarpa]
Unigene11758_All	30	71	2.59	5.91	1.19021	8.62128e-05	0.000605294	GO:0043234//protein complex	GO:0004721//phosphoprotein phosphatase activity;GO:0043169//cation binding	GO:0006464//protein modification process	gi|255539274|ref|XP_002510702.1|/1.01473e-93/protein phosphatase 2c, putative [Ricinus communis]
Unigene8880_All	30	71	2.59	5.91	1.19021	8.62128e-05	0.000605184	-	-	-	-
Unigene15506_All	46	109	3.98	9.08	1.18992	1.04934e-06	1.04312e-05	-	-	-	-
Unigene19800_All	71	168	6.14	13.99	1.18809	1.34292e-09	1.87309e-08	GO:0031410//cytoplasmic vesicle	-	-	gi|255562860|ref|XP_002522435.1|/4.5715e-15/membrane associated ring finger 1,8, putative [Ricinus communis]
Unigene40809_All	49	116	4.24	9.66	1.18796	4.82156e-07	5.03971e-06	-	-	-	-
Unigene1372_All	372	880	32.16	73.27	1.18796	5.5178e-13	1.1538e-11	-	-	-	gi|224134763|ref|XP_002327483.1|/1.62511e-21/predicted protein [Populus trichocarpa]
Unigene57845_All	33	78	2.85	6.49	1.18726	3.908e-05	0.000296793	-	-	-	-
Unigene59838_All	36	85	3.11	7.08	1.18683	1.7773e-05	0.000143598	GO:0031224//intrinsic to membrane	GO:0004871//signal transducer activity;GO:0016491//oxidoreductase activity;GO:0004672//protein kinase activity;GO:0032559	GO:0006464//protein modification process	gi|224074641|ref|XP_002304404.1|/1.13272e-94/predicted protein [Populus trichocarpa]
Unigene99257_All	791	1869	68.39	155.62	1.18617	5.55334e-13	1.16061e-11	-	-	-	-
Unigene40186_All	92	217	7.95	18.07	1.18457	6.34804e-12	1.1012e-10	-	GO:0003676//nucleic acid binding	-	gi|148907204|gb|ABR16743.1|/8.70159e-08/unknown [Picea sitchensis]
Unigene70365_All	9472	22348	818.93	1860.76	1.18408	0	0	-	-	-	-
Unigene4282_All	153	361	13.23	30.06	1.18403	3.41948e-14	1.01402e-12	-	-	-	-
Unigene33195_All	31	73	2.68	6.08	1.18184	7.40504e-05	0.000527389	GO:0043231//intracellular membrane-bounded organelle	GO:0016866//intramolecular transferase activity;GO:0003676//nucleic acid binding	GO:0009451//RNA modification	gi|225443375|ref|XP_002267010.1|/4.38052e-178/PREDICTED: hypothetical protein [Vitis vinifera]
Unigene53022_All	31	73	2.68	6.08	1.18184	7.40504e-05	0.000527291	-	-	-	gi|224066553|ref|XP_002302133.1|/7.9237e-30/predicted protein [Populus trichocarpa]
Unigene31828_All	48	113	4.15	9.41	1.18108	7.79164e-07	7.8898e-06	GO:0000151//ubiquitin ligase complex	GO:0019899//enzyme binding	GO:0019941//modification-dependent protein catabolic process	gi|2281115|gb|AAC78267.1|/2.28242e-75/putative cullin-like 1 protein [Arabidopsis thaliana]
Unigene38912_All	65	153	5.62	12.74	1.18072	8.69434e-09	1.1129e-07	-	-	-	-
Unigene6675_All	85	200	7.35	16.65	1.17971	4.65636e-11	7.43553e-10	-	-	-	-
Unigene92873_All	128	301	11.07	25.06	1.17873	1.14131e-13	2.98723e-12	-	-	-	-
Unigene21482_All	257	604	22.22	50.29	1.17841	6.99662e-13	1.41473e-11	-	-	-	-
Unigene44616_All	37	87	3.2	7.24	1.17792	1.52844e-05	0.000124746	-	-	GO:0050789//regulation of biological process;GO:0009737//response to abscisic acid stimulus;GO:0006350//transcription;GO:0006950//response to stress	gi|255584052|ref|XP_002532770.1|/5.29826e-21/DNA binding protein, putative [Ricinus communis]
Unigene26434_All	75	176	6.48	14.65	1.17683	7.45994e-10	1.06476e-08	GO:0009534//chloroplast thylakoid	GO:0016859//cis-trans isomerase activity;GO:0005527//macrolide binding	GO:0044267//cellular protein metabolic process	gi|225465730|ref|XP_002263647.1|/1.22107e-30/PREDICTED: hypothetical protein [Vitis vinifera]
Unigene93236_All	133	312	11.5	25.98	1.17577	2.12052e-13	5.0845e-12	-	-	-	-
Unigene58257_All	99	232	8.56	19.32	1.17441	1.70775e-12	3.17977e-11	-	-	-	-
Unigene5003_All	50	117	4.32	9.74	1.17289	5.77966e-07	5.97159e-06	-	-	-	-
Unigene13427_All	30	70	2.59	5.83	1.17054	0.000120578	0.000816125	-	-	-	-
Unigene21940_All	48	112	4.15	9.33	1.16877	1.08307e-06	1.07554e-05	GO:0044427	GO:0003676//nucleic acid binding;GO:0005198//structural molecule activity	GO:0006325//chromatin organization	gi|225440676|ref|XP_002279947.1|/9.36968e-22/PREDICTED: hypothetical protein [Vitis vinifera]
Unigene27154_All	42	98	3.63	8.16	1.1686	5.15862e-06	4.58254e-05	-	-	-	-
Unigene70841_All	36	84	3.11	6.99	1.16838	2.47912e-05	0.000194954	-	-	-	-
Unigene30989_All	51	119	4.41	9.91	1.16811	4.97614e-07	5.18723e-06	-	-	-	-
Unigene20062_All	2182	5090	188.65	423.81	1.16771	0	0	-	-	-	-
Unigene33186_All	63	147	5.45	12.24	1.16728	2.2484e-08	2.76252e-07	-	-	-	gi|255628605|gb|ACU14647.1|/3.74546e-20/unknown [Glycine max]
Unigene13708_All	66	154	5.71	12.82	1.16683	1.03954e-08	1.32013e-07	-	GO:0046914//transition metal ion binding	-	gi|296088311|emb|CBI36756.3|/4.896e-92/unnamed protein product [Vitis vinifera]
Unigene15957_All	257	599	22.22	49.87	1.16631	6.99662e-13	1.41547e-11	-	-	-	-
Unigene2409_All	82	191	7.09	15.9	1.16517	1.91917e-10	2.89904e-09	-	-	-	-
Unigene2330_All	707	1646	61.13	137.05	1.16475	4.11004e-13	8.95849e-12	GO:0031224//intrinsic to membrane	GO:0015291//secondary active transmembrane transporter activity	GO:0015698//inorganic anion transport	gi|255567508|ref|XP_002524733.1|/1.63817e-18/sulfate transporter, putative [Ricinus communis]
Unigene12806_All	107	249	9.25	20.73	1.16419	3.66152e-13	8.1325e-12	GO:0009534//chloroplast thylakoid	-	-	gi|255537843|ref|XP_002509988.1|/4.95215e-34/conserved hypothetical protein [Ricinus communis]
Unigene65564_All	43	100	3.72	8.33	1.16301	4.43508e-06	3.99406e-05	-	GO:0004672//protein kinase activity;GO:0032559	GO:0006464//protein modification process;GO:0006950//response to stress	gi|168052124|ref|XP_001778501.1|/2.03822e-33/predicted protein [Physcomitrella patens subsp. patens]
Unigene40322_All	220	511	19.02	42.55	1.16164	5.1359e-13	1.08393e-11	-	GO:0005515//protein binding;GO:0004721//phosphoprotein phosphatase activity	GO:0009725//response to hormone stimulus;GO:0006796//phosphate metabolic process;GO:0023033;GO:0007165//signal transduction	gi|225447193|ref|XP_002277180.1|/3.1883e-31/PREDICTED: hypothetical protein [Vitis vinifera]
Unigene54082_All	127	295	10.98	24.56	1.16143	1.84297e-13	4.50867e-12	-	-	-	gi|194696746|gb|ACF82457.1|/1.70434e-32/unknown [Zea mays]
Unigene24695_All	180	418	15.56	34.8	1.16125	4.02566e-13	8.80941e-12	-	GO:0005488//binding	-	gi|225458179|ref|XP_002281188.1|/1.97622e-82/PREDICTED: hypothetical protein [Vitis vinifera]
Unigene32731_All	50	116	4.32	9.66	1.16099	8.01784e-07	8.10396e-06	GO:0009536//plastid	-	-	gi|270342124|gb|ACZ74707.1|/2.20384e-06/carbonic anhydrase [Phaseolus vulgaris]
Unigene44055_All	56	130	4.84	10.82	1.16062	1.69743e-07	1.88289e-06	-	GO:0005488//binding	GO:0006950//response to stress	gi|225434572|ref|XP_002277632.1|/3.05303e-113/PREDICTED: hypothetical protein isoform 1 [Vitis vinifera]
Unigene55174_All	31	72	2.68	5.99	1.16032	0.000103389	0.000715211	-	-	-	-
Unigene105784_All	128	297	11.07	24.73	1.15961	1.15907e-13	3.01938e-12	-	-	-	gi|224114347|ref|XP_002316734.1|/1.64265e-14/predicted protein [Populus trichocarpa]
Unigene8990_All	69	160	5.97	13.32	1.15779	6.6537e-09	8.64309e-08	-	-	-	-
Unigene8812_All	38	88	3.29	7.33	1.15573	1.82789e-05	0.000147439	-	-	-	-
Unigene4728_All	166	384	14.35	31.97	1.15567	2.88436e-13	6.58453e-12	-	-	-	-
Unigene17609_All	93	215	8.04	17.9	1.15469	1.98817e-11	3.26815e-10	GO:0031224//intrinsic to membrane	GO:0070011	GO:0008152//metabolic process	gi|255558368|ref|XP_002520211.1|/9.69794e-20/Metalloendoproteinase 1 precursor, putative [Ricinus communis]
Unigene39112_All	35	81	3.03	6.74	1.15343	4.01844e-05	0.00030488	-	-	GO:0009267//cellular response to starvation	gi|255578268|ref|XP_002530001.1|/7.39979e-12/xenotropic and polytropic murine leukemia virus receptor ids-4, putative [Ricinus communis]
Unigene34930_All	237	547	20.49	45.54	1.15221	3.8236e-13	8.42459e-12	-	-	-	gi|255584438|ref|XP_002532950.1|/5.07796e-28/conserved hypothetical protein [Ricinus communis]
Unigene18781_All	49	113	4.24	9.41	1.15013	1.291e-06	1.27058e-05	-	-	-	-
Unigene34544_All	46	106	3.98	8.83	1.14965	2.81498e-06	2.60436e-05	-	-	-	-
Unigene19380_All	73	168	6.31	13.99	1.14868	3.66242e-09	4.88576e-08	GO:0043231//intracellular membrane-bounded organelle;GO:0044444//cytoplasmic part	GO:0001071//nucleic acid binding transcription factor activity;GO:0003677//DNA binding	GO:0003002//regionalization;GO:0010468//regulation of gene expression;GO:0010074//maintenance of meristem identity;GO:0010346;GO:0048608//reproductive structure development;GO:0006351//transcription, DNA-dependent	gi|225440512|ref|XP_002272686.1|/8.8538e-18/PREDICTED: hypothetical protein [Vitis vinifera]
Unigene22633_All	73	168	6.31	13.99	1.14868	3.66242e-09	4.88407e-08	GO:0044464//cell part	GO:0032559;GO:0019829//cation-transporting ATPase activity	GO:0030003//cellular cation homeostasis;GO:0006811//ion transport	gi|225453875|ref|XP_002278613.1|/5.82832e-31/PREDICTED: hypothetical protein [Vitis vinifera]
Unigene49837_All	139	320	12.02	26.64	1.14816	2.44028e-13	5.74762e-12	-	-	-	-
Unigene75989_All	297	683	25.68	56.87	1.14702	5.23582e-13	1.10201e-11	-	-	-	gi|255540621|ref|XP_002511375.1|/1.85408e-15/conserved hypothetical protein [Ricinus communis]
Unigene12316_All	67	154	5.79	12.82	1.14676	1.70925e-08	2.12856e-07	GO:0005618//cell wall	GO:0030234//enzyme regulator activity;GO:0004091//carboxylesterase activity	GO:0071555;GO:0045229//external encapsulating structure organization	gi|124360330|gb|ABN08343.1|/2.96296e-115/Pectinesterase [Medicago truncatula]
Unigene27472_All	403	926	34.84	77.1	1.14599	0	0	-	-	-	-
Unigene85880_All	37	85	3.2	7.08	1.14568	2.95612e-05	0.000228826	GO:0055028//cortical microtubule	GO:0015631//tubulin binding	GO:0051707//response to other organism;GO:0048285;GO:0052093;GO:0051301//cell division;GO:0022403;GO:0030865//cortical cytoskeleton organization;GO:0031112	gi|297738446|emb|CBI27647.3|/4.78869e-13/unnamed protein product [Vitis vinifera]
Unigene46946_All	162	372	14.01	30.97	1.14441	0	0	GO:0031410//cytoplasmic vesicle	-	-	gi|224078896|ref|XP_002305670.1|/7.93327e-14/predicted protein [Populus trichocarpa]
Unigene8342_All	160	367	13.83	30.56	1.14384	1.65201e-13	4.10926e-12	-	-	-	-
Unigene33847_All	99	227	8.56	18.9	1.1427	8.197e-12	1.40864e-10	GO:0030118//clathrin coat;GO:0043231//intracellular membrane-bounded organelle	GO:0005488//binding;GO:0022892	GO:0015031//protein transport	gi|224087999|ref|XP_002308286.1|/2.3094e-74/predicted protein [Populus trichocarpa]
Unigene3825_All	612	1402	52.91	116.73	1.14156	1.38289e-12	2.60763e-11	-	-	-	-
Unigene33843_All	417	955	36.05	79.52	1.14132	9.37028e-14	2.51045e-12	GO:0005743//mitochondrial inner membrane	GO:0030554//adenyl nucleotide binding;GO:0046872//metal ion binding;GO:0050136//NADH dehydrogenase (quinone) activity	GO:0008152//metabolic process	gi|225466583|ref|XP_002273933.1|/1.53969e-56/PREDICTED: hypothetical protein [Vitis vinifera]
Unigene1740_All	210	481	18.16	40.05	1.14104	1.23901e-13	3.21459e-12	GO:0044424//intracellular part	GO:0016861//intramolecular oxidoreductase activity, interconverting aldoses and ketoses	GO:0006007//glucose catabolic process	gi|255641202|gb|ACU20878.1|/1.90051e-96/unknown [Glycine max]
Unigene74127_All	31	71	2.68	5.91	1.14093	0.000143814	0.000958926	-	GO:0003677//DNA binding	GO:0010467//gene expression	gi|255554813|ref|XP_002518444.1|/3.02631e-13/WRKY transcription factor, putative [Ricinus communis]
Unigene15287_All	121	277	10.46	23.06	1.14051	1.46327e-13	3.7067e-12	-	-	-	-
Unigene35579_All	285	652	24.64	54.29	1.13968	7.37854e-13	1.47954e-11	GO:0043231//intracellular membrane-bounded organelle	-	GO:0010468//regulation of gene expression	gi|296084039|emb|CBI24427.3|/3.64873e-41/unnamed protein product [Vitis vinifera]
Unigene70025_All	130	297	11.24	24.73	1.13762	0	0	-	-	-	-
Unigene52003_All	132	301	11.41	25.06	1.13509	2.2049e-13	5.26393e-12	GO:0043234//protein complex	GO:0019787//small conjugating protein ligase activity	GO:0032446//protein modification by small protein conjugation	gi|296085714|emb|CBI29514.3|/1.81365e-67/unnamed protein product [Vitis vinifera]
Unigene105114_All	46	105	3.98	8.74	1.13486	3.89106e-06	3.52968e-05	-	-	-	-
Unigene24408_All	125	285	10.81	23.73	1.13435	1.14797e-13	3.00059e-12	-	-	-	-
Unigene18444_All	47	107	4.06	8.91	1.13395	3.33946e-06	3.05879e-05	GO:0009532//plastid stroma	GO:0017111//nucleoside-triphosphatase activity;GO:0032559	GO:0006950//response to stress;GO:0009657//plastid organization;GO:0043170	gi|255548768|ref|XP_002515440.1|/1.45041e-44/chaperone clpb, putative [Ricinus communis]
Unigene15888_All	361	822	31.21	68.44	1.13283	1.95399e-14	6.01636e-13	-	-	-	-
Unigene32852_All	106	241	9.16	20.07	1.13162	2.85704e-12	5.16516e-11	-	GO:0016811//hydrolase activity, acting on carbon-nitrogen (but not peptide) bonds, in linear amides	-	gi|255558846|ref|XP_002520446.1|/6.743e-90/ceramidase, putative [Ricinus communis]
Unigene63570_All	40	91	3.46	7.58	1.13143	1.86286e-05	0.000149977	-	GO:0022857//transmembrane transporter activity;GO:0016787//hydrolase activity	-	gi|255581776|ref|XP_002531689.1|/6.53498e-36/cation-transporting atpase plant, putative [Ricinus communis]
Unigene9918_All	62	141	5.36	11.74	1.13113	9.48156e-08	1.08417e-06	-	-	-	gi|255580677|ref|XP_002531161.1|/3.41682e-75/vacuolar sorting protein, putative [Ricinus communis]
Unigene10978_All	74	168	6.4	13.99	1.12825	5.96332e-09	7.78825e-08	-	-	GO:0006350//transcription	gi|255554813|ref|XP_002518444.1|/7.2263e-147/WRKY transcription factor, putative [Ricinus communis]
Unigene22294_All	554	1257	47.9	104.66	1.12761	3.72812e-13	8.25191e-12	-	-	-	gi|297739626|emb|CBI29808.3|/2.41551e-44/unnamed protein product [Vitis vinifera]
Unigene7878_All	52	118	4.5	9.83	1.12727	1.12913e-06	1.1187e-05	GO:0012507//ER to Golgi transport vesicle membrane	GO:0046914//transition metal ion binding	GO:0048193//Golgi vesicle transport;GO:0015031//protein transport	gi|224130838|ref|XP_002320937.1|/1.00461e-16/predicted protein [Populus trichocarpa]
Unigene42056_All	37	84	3.2	6.99	1.12722	4.0914e-05	0.00031005	-	-	-	-
Unigene23032_All	135	306	11.67	25.48	1.12656	2.93988e-13	6.67966e-12	-	GO:0003824//catalytic activity	GO:0019359	gi|224135969|ref|XP_002322206.1|/1.70598e-26/predicted protein [Populus trichocarpa]
Unigene44404_All	86	195	7.44	16.24	1.12618	3.79258e-10	5.57826e-09	GO:0043231//intracellular membrane-bounded organelle	GO:0008194//UDP-glycosyltransferase activity	-	gi|296087625|emb|CBI34881.3|/2.27684e-93/unnamed protein product [Vitis vinifera]
Unigene48114_All	106	240	9.16	19.98	1.12514	3.91398e-12	6.95218e-11	GO:0031224//intrinsic to membrane;GO:0043231//intracellular membrane-bounded organelle	GO:0016628//oxidoreductase activity, acting on the CH-CH group of donors, NAD or NADP as acceptor;GO:0022891//substrate-specific transmembrane transporter activity	GO:0008152//metabolic process;GO:0006810//transport	gi|224125374|ref|XP_002319570.1|/8.78576e-45/predicted protein [Populus trichocarpa]
Unigene4184_All	329	745	28.44	62.03	1.12504	1.66533e-13	4.12643e-12	-	-	-	-
Unigene52580_All	351	795	30.35	66.19	1.12492	2.51354e-13	5.88782e-12	-	-	-	-
Unigene50071_All	34	77	2.94	6.41	1.12451	9.01348e-05	0.000631795	-	-	-	gi|296087759|emb|CBI35015.3|/4.92972e-11/unnamed protein product [Vitis vinifera]
Unigene32675_All	42	95	3.63	7.91	1.12371	1.36837e-05	0.000112948	GO:0031410//cytoplasmic vesicle	GO:0005488//binding	-	gi|255547704|ref|XP_002514909.1|/4.80922e-105/conserved hypothetical protein [Ricinus communis]
Unigene36545_All	38	86	3.29	7.16	1.12187	3.50392e-05	0.000268217	GO:0043231//intracellular membrane-bounded organelle	GO:0005488//binding	GO:0006259//DNA metabolic process;GO:0023033;GO:0009640//photomorphogenesis;GO:0007602//phototransduction	gi|296089049|emb|CBI38752.3|/9.88763e-28/unnamed protein product [Vitis vinifera]
Unigene27299_All	270	610	23.34	50.79	1.12174	5.68878e-13	1.18251e-11	-	-	-	-
Unigene9832_All	47	106	4.06	8.83	1.12093	4.59944e-06	4.11232e-05	-	-	-	-
Unigene33227_All	35	79	3.03	6.58	1.11877	7.7119e-05	0.000548231	-	-	GO:0010074//maintenance of meristem identity	gi|225438355|ref|XP_002273487.1|/7.93823e-127/PREDICTED: hypothetical protein [Vitis vinifera]
Unigene29626_All	287	646	24.81	53.79	1.11642	5.50226e-13	1.15118e-11	-	-	-	-
Unigene8203_All	76	171	6.57	14.24	1.11598	6.04202e-09	7.88569e-08	-	-	-	gi|297738216|emb|CBI27417.3|/3.21284e-27/unnamed protein product [Vitis vinifera]
Unigene36177_All	48	108	4.15	8.99	1.11521	3.94336e-06	3.5746e-05	-	-	-	gi|224122626|ref|XP_002318883.1|/1.48269e-15/predicted protein [Populus trichocarpa]
Unigene34156_All	129	290	11.15	24.15	1.11498	4.9294e-14	1.42668e-12	-	-	-	-
Unigene3537_All	52	117	4.5	9.74	1.114	1.55237e-06	1.50366e-05	GO:0016021//integral to membrane	GO:0005337//nucleoside transmembrane transporter activity;GO:0015205//nucleobase transmembrane transporter activity	GO:0006863//purine base transport;GO:0009267//cellular response to starvation	gi|255545868|ref|XP_002513994.1|/4.66546e-123/purine transporter, putative [Ricinus communis]
Unigene53378_All	41	92	3.54	7.66	1.1136	2.1997e-05	0.000174798	-	-	-	gi|255582779|ref|XP_002532165.1|/1.02407e-24/conserved hypothetical protein [Ricinus communis]
Unigene43807_All	85	191	7.35	15.9	1.11321	8.269e-10	1.17762e-08	-	GO:0004713//protein tyrosine kinase activity;GO:0032559	GO:0006464//protein modification process	gi|255551438|ref|XP_002516765.1|/2.22675e-112/wall-associated kinase, putative [Ricinus communis]
Unigene45869_All	57	128	4.93	10.66	1.11255	5.25764e-07	5.46296e-06	GO:0044424//intracellular part	GO:0003747//translation release factor activity	GO:0006412//translation	gi|225460446|ref|XP_002271656.1|/0/PREDICTED: hypothetical protein [Vitis vinifera]
Unigene12156_All	177	397	15.3	33.06	1.11156	0	0	GO:0009526//plastid envelope;GO:0009532//plastid stroma	GO:0016787//hydrolase activity;GO:0019901//protein kinase binding;GO:0032559	GO:0043170	gi|255539683|ref|XP_002510906.1|/1.5877e-13/ATP-dependent clp protease, putative [Ricinus communis]
Unigene83453_All	49	110	4.24	9.16	1.11128	3.3806e-06	3.09354e-05	-	-	-	-
Unigene94141_All	58	130	5.01	10.82	1.11082	4.5112e-07	4.73069e-06	-	-	-	-
Unigene20920_All	74	166	6.4	13.82	1.11061	1.11987e-08	1.42027e-07	-	-	-	-
Unigene31768_All	166	372	14.35	30.97	1.10982	2.88436e-13	6.59233e-12	-	-	-	-
Unigene60363_All	108	242	9.34	20.15	1.10929	5.413e-12	9.5054e-11	-	-	-	-
Unigene37235_All	451	1010	38.99	84.1	1.109	2.29016e-12	4.20135e-11	-	-	-	-
Unigene76904_All	34	76	2.94	6.33	1.10639	0.000124377	0.000839334	-	-	-	-
Unigene51861_All	34	76	2.94	6.33	1.10639	0.000124377	0.000839187	-	-	-	-
Unigene61095_All	153	342	13.23	28.48	1.10614	3.41948e-14	1.0148e-12	GO:0019897//extrinsic to plasma membrane;GO:0031981//nuclear lumen	-	GO:0016192//vesicle-mediated transport;GO:0015031//protein transport	gi|147801593|emb|CAN63472.1|/4.37469e-28/hypothetical protein VITISV_000787 [Vitis vinifera]
Unigene10214_All	300	670	25.94	55.79	1.10483	3.58602e-13	8.01092e-12	-	-	-	-
Unigene1431_All	43	96	3.72	7.99	1.10289	1.61219e-05	0.000131165	-	-	-	gi|225432324|ref|XP_002276252.1|/1.49533e-09/PREDICTED: hypothetical protein [Vitis vinifera]
Unigene9272_All	44	98	3.8	8.16	1.10257	1.38009e-05	0.000113818	-	-	-	-
Unigene18088_All	48	107	4.15	8.91	1.10231	5.4121e-06	4.78677e-05	-	-	GO:0019941//modification-dependent protein catabolic process	gi|224118172|ref|XP_002331575.1|/2.34771e-32/predicted protein [Populus trichocarpa]
Unigene29546_All	217	483	18.76	40.22	1.10025	3.62598e-13	8.06749e-12	GO:0043231//intracellular membrane-bounded organelle	GO:0003676//nucleic acid binding	-	gi|255642413|gb|ACU21470.1|/3.19699e-26/unknown [Glycine max]
Unigene23012_All	307	681	26.54	56.7	1.09518	1.80078e-13	4.43358e-12	GO:0043231//intracellular membrane-bounded organelle	GO:0005515//protein binding;GO:0004721//phosphoprotein phosphatase activity	GO:0009725//response to hormone stimulus;GO:0043405//regulation of MAP kinase activity	gi|255576115|ref|XP_002528952.1|/3.26963e-36/Dual specificity protein phosphatase, putative [Ricinus communis]
Unigene44666_All	139	308	12.02	25.65	1.09352	2.58904e-13	6.03171e-12	-	-	-	-
Unigene76165_All	51	113	4.41	9.41	1.09342	3.40098e-06	3.10924e-05	GO:0031410//cytoplasmic vesicle	-	-	gi|255571027|ref|XP_002526464.1|/4.30912e-28/Uclacyanin-2 precursor, putative [Ricinus communis]
Unigene9104_All	46	102	3.98	8.49	1.093	1.0112e-05	8.52908e-05	-	-	-	gi|255553125|ref|XP_002517605.1|/1.01778e-09/conserved hypothetical protein [Ricinus communis]
Unigene413_All	146	323	12.62	26.89	1.09136	1.10578e-13	2.90211e-12	GO:0043231//intracellular membrane-bounded organelle	-	-	gi|225464037|ref|XP_002267371.1|/1.3006e-153/PREDICTED: hypothetical protein isoform 1 [Vitis vinifera]
Unigene38531_All	67	148	5.79	12.32	1.08937	1.13412e-07	1.28049e-06	-	GO:0004713//protein tyrosine kinase activity;GO:0032559	GO:0006464//protein modification process	gi|297793271|ref|XP_002864520.1|/9.55476e-31/kinase family protein [Arabidopsis lyrata subsp. lyrata]
Unigene91_All	86	190	7.44	15.82	1.08838	1.80255e-09	2.48454e-08	-	GO:0046872//metal ion binding	-	gi|255544948|ref|XP_002513535.1|/0/hypothetical protein RCOM_1578820 [Ricinus communis]
Unigene15323_All	44	97	3.8	8.08	1.08836	1.8902e-05	0.000152052	GO:0009532//plastid stroma	GO:0016744	GO:0010038//response to metal ion;GO:0006007//glucose catabolic process	gi|224075445|ref|XP_002304636.1|/1.6881e-35/predicted protein [Populus trichocarpa]
Unigene4469_All	383	845	33.11	70.36	1.08749	2.90878e-13	6.6246e-12	GO:0044464//cell part	GO:0008194//UDP-glycosyltransferase activity	-	gi|255550858|ref|XP_002516477.1|/1.01797e-93/conserved hypothetical protein [Ricinus communis]
Unigene95342_All	54	119	4.67	9.91	1.08546	2.1365e-06	2.0317e-05	-	-	-	-
Unigene35242_All	104	229	8.99	19.07	1.08491	4.63118e-11	7.39838e-10	GO:0016020//membrane	GO:0004672//protein kinase activity	-	gi|225464503|ref|XP_002272091.1|/0/PREDICTED: hypothetical protein [Vitis vinifera]
Unigene37381_All	1658	3650	143.35	303.91	1.0841	7.62478e-12	1.31206e-10	-	GO:0016758//transferase activity, transferring hexosyl groups	-	gi|119640513|gb|ABL85473.1|/7.39321e-21/gylcosyltransferase UGT71A13 [Maclura pomifera]
Unigene13542_All	348	765	30.09	63.7	1.08201	2.06058e-13	4.95618e-12	-	-	-	-
Unigene28575_All	309	679	26.72	56.54	1.08135	8.6775e-13	1.7098e-11	-	-	GO:0009987//cellular process;GO:0048856//anatomical structure development;GO:0010467//gene expression	gi|255545568|ref|XP_002513844.1|/1.5434e-39/Auxin response factor, putative [Ricinus communis]
Unigene28559_All	35	77	3.03	6.41	1.08101	0.000145954	0.000972185	GO:0031224//intrinsic to membrane;GO:0032991//macromolecular complex;GO:0043231//intracellular membrane-bounded organelle	GO:0004871//signal transducer activity;GO:0016628//oxidoreductase activity, acting on the CH-CH group of donors, NAD or NADP as acceptor;GO:0004713//protein tyrosine kinase activity;GO:0046983//protein dimerization activity;GO:0032559	GO:0006952//defense response;GO:0043401//steroid hormone mediated signaling pathway;GO:0040007//growth;GO:0002239//response to oomycetes;GO:0006464//protein modification process	gi|255558673|ref|XP_002520361.1|/2.8004e-51/BRASSINOSTEROID INSENSITIVE 1-associated receptor kinase 1 precursor, putative [Ricinus communis]
Unigene24526_All	153	336	13.23	27.98	1.08058	3.57492e-14	1.05686e-12	GO:0043231//intracellular membrane-bounded organelle;GO:0031224//intrinsic to membrane	GO:0016758//transferase activity, transferring hexosyl groups	GO:0006464//protein modification process	gi|224120018|ref|XP_002331116.1|/1.79693e-99/predicted protein [Populus trichocarpa]
Unigene61257_All	291	639	25.16	53.21	1.08057	3.37064e-13	7.56923e-12	GO:0005576//extracellular region;GO:0030312//external encapsulating structure	GO:0016798//hydrolase activity, acting on glycosyl bonds;GO:0016758//transferase activity, transferring hexosyl groups	GO:0044042//glucan metabolic process	gi|308229792|gb|ADO24304.1|/2.28415e-35/putative xyloglucan endotransglucosylase/hydrolase [Gossypium hirsutum]
Unigene43013_All	67	147	5.79	12.24	1.07997	1.54413e-07	1.71728e-06	-	-	-	gi|147768315|emb|CAN78121.1|/4.91223e-92/hypothetical protein VITISV_041546 [Vitis vinifera]
Unigene33253_All	621	1363	53.69	113.49	1.07984	5.84422e-13	1.2109e-11	-	GO:0016491//oxidoreductase activity;GO:0017111//nucleoside-triphosphatase activity;GO:0000166//nucleotide binding	GO:0006810//transport	gi|255545090|ref|XP_002513606.1|/7.16045e-156/multidrug resistance-associated protein 1, 3 (mrp1, 3), abc-transoprter, putative [Ricinus communis]
Unigene73309_All	217	476	18.76	39.63	1.07893	3.62598e-13	8.07681e-12	-	-	-	-
Unigene50419_All	134	294	11.59	24.48	1.07872	1.40776e-13	3.58255e-12	-	-	-	-
Unigene2254_All	73	160	6.31	13.32	1.07788	4.50944e-08	5.34976e-07	-	-	-	gi|301087124|gb|ADK60779.1|/2.2654e-32/SGT1-2-like protein [Arachis diogoi]
Unigene45693_All	42	92	3.63	7.66	1.07737	3.53498e-05	0.000270487	GO:0030964;GO:0005746//mitochondrial respiratory chain	GO:0050136//NADH dehydrogenase (quinone) activity	GO:0043094;GO:0022904//respiratory electron transport chain	gi|225424536|ref|XP_002285291.1|/2.56957e-42/PREDICTED: hypothetical protein [Vitis vinifera]
Unigene18231_All	222	486	19.19	40.47	1.0765	5.21804e-14	1.49897e-12	-	-	-	-
Unigene44268_All	133	291	11.5	24.23	1.07516	3.79696e-13	8.37546e-12	GO:0009532//plastid stroma;GO:0009526//plastid envelope	GO:0016636	GO:0051707//response to other organism;GO:0009626//plant-type hypersensitive response;GO:0006787	gi|147839733|emb|CAN61781.1|/1.72538e-78/hypothetical protein VITISV_028662 [Vitis vinifera]
Unigene42454_All	43	94	3.72	7.83	1.07371	3.0207e-05	0.000233498	-	GO:0016846//carbon-sulfur lyase activity	-	gi|255584168|ref|XP_002532823.1|/1.45096e-90/glutathione s-transferase, putative [Ricinus communis]
Unigene50131_All	298	651	25.76	54.2	1.07316	6.96332e-13	1.41169e-11	-	-	-	-
Unigene31771_All	3412	7454	294.99	620.64	1.07309	0	0	-	-	-	-
Unigene39490_All	136	297	11.76	24.73	1.07237	3.8125e-13	8.40493e-12	-	-	-	gi|296082354|emb|CBI21359.3|/1.94026e-07/unnamed protein product [Vitis vinifera]
Unigene104064_All	115	251	9.94	20.9	1.07219	8.73634e-12	1.49666e-10	-	-	-	gi|255547914|ref|XP_002515014.1|/5.33739e-10/heat shock protein, putative [Ricinus communis]
Unigene10039_All	93	203	8.04	16.9	1.07176	8.40016e-10	1.1941e-08	-	-	-	-
Unigene14502_All	82	179	7.09	14.9	1.07145	8.33224e-09	1.06903e-07	-	-	-	-
Unigene21882_All	38	83	3.29	6.91	1.0706	9.07644e-05	0.000635631	GO:0043231//intracellular membrane-bounded organelle	GO:0003676//nucleic acid binding;GO:0001071//nucleic acid binding transcription factor activity	GO:0010468//regulation of gene expression;GO:0009908//flower development;GO:0006350//transcription	gi|225428454|ref|XP_002284113.1|/8.05371e-135/PREDICTED: hypothetical protein [Vitis vinifera]
Unigene21867_All	435	948	37.61	78.93	1.06946	1.62581e-12	3.036e-11	-	-	-	gi|211906448|gb|ACJ11717.1|/5.28357e-06/alpha-soluble NSF attachment protein [Gossypium hirsutum]
Unigene9689_All	74	161	6.4	13.41	1.06717	5.24698e-08	6.18102e-07	GO:0043231//intracellular membrane-bounded organelle	GO:0001071//nucleic acid binding transcription factor activity	GO:0000160//two-component signal transduction system (phosphorelay);GO:0009743//response to carbohydrate stimulus;GO:0010468//regulation of gene expression;GO:0006351//transcription, DNA-dependent	gi|224110990|ref|XP_002315708.1|/1.29854e-19/AP2/ERF domain-containing transcription factor [Populus trichocarpa]
Unigene17330_All	58	126	5.01	10.49	1.06613	1.56224e-06	1.51283e-05	-	-	-	-
Unigene21749_All	40	87	3.46	7.24	1.06522	6.61422e-05	0.00047768	-	GO:0046914//transition metal ion binding	-	gi|225441157|ref|XP_002268193.1|/8.49008e-147/PREDICTED: hypothetical protein isoform 2 [Vitis vinifera]
Unigene24591_All	53	115	4.58	9.58	1.06468	4.62824e-06	4.13711e-05	-	-	-	gi|255560113|ref|XP_002521074.1|/2.45466e-29/hypothetical protein RCOM_1719350 [Ricinus communis]
Unigene28642_All	117	254	10.12	21.15	1.06345	8.86136e-12	1.5174e-10	GO:0009536//plastid	GO:0016903//oxidoreductase activity, acting on the aldehyde or oxo group of donors;GO:0016744	GO:0006772//thiamine metabolic process;GO:0006721//terpenoid metabolic process	gi|194396283|gb|ACF60511.1|/3.05489e-29/1-D-deoxyxylulose 5-phosphate synthase [Nicotiana tabacum]
Unigene40763_All	94	204	8.13	16.99	1.06336	9.75458e-10	1.3785e-08	GO:0031461//cullin-RING ubiquitin ligase complex	GO:0005488//binding	-	gi|225462070|ref|XP_002276318.1|/3.64269e-84/PREDICTED: hypothetical protein [Vitis vinifera]
Unigene40618_All	500	1085	43.23	90.34	1.06333	6.65912e-13	1.36003e-11	-	-	-	-
Unigene110453_All	65	141	5.62	11.74	1.06279	3.8802e-07	4.09459e-06	-	-	-	-
Unigene28146_All	142	308	12.28	25.65	1.06265	4.23218e-13	9.17805e-12	-	GO:0048037//cofactor binding;GO:0016616//oxidoreductase activity, acting on the CH-OH group of donors, NAD or NADP as acceptor	GO:0032787//monocarboxylic acid metabolic process	gi|255574666|ref|XP_002528242.1|/3.39319e-55/3-hydroxyacyl-CoA dehyrogenase, putative [Ricinus communis]
Unigene44399_All	174	377	15.04	31.39	1.0615	2.30482e-13	5.47874e-12	-	GO:0046914//transition metal ion binding	GO:0007062//sister chromatid cohesion;GO:0003006//developmental process involved in reproduction	gi|255570280|ref|XP_002526100.1|/6.90046e-29/pearli, putative [Ricinus communis]
Unigene3967_All	48	104	4.15	8.66	1.06126	1.3768e-05	0.000113595	-	-	-	-
Unigene34018_All	96	208	8.3	17.32	1.06126	7.17708e-10	1.02629e-08	-	GO:0016787//hydrolase activity;GO:0004866//endopeptidase inhibitor activity	-	gi|225464047|ref|XP_002267841.1|/5.96182e-68/PREDICTED: similar to cysteine proteinase inhibitor [Vitis vinifera]
Unigene65686_All	54	117	4.67	9.74	1.0605	3.9586e-06	3.58588e-05	-	GO:0060089;GO:0016628//oxidoreductase activity, acting on the CH-CH group of donors, NAD or NADP as acceptor	GO:0008152//metabolic process;GO:0023060	gi|225436855|ref|XP_002272153.1|/6.33127e-27/PREDICTED: hypothetical protein [Vitis vinifera]
Unigene18866_All	61	132	5.27	10.99	1.06032	9.79414e-07	9.80176e-06	-	-	-	gi|255585237|ref|XP_002533320.1|/7.99013e-06/H(\+)-transporting atpase plant/fungi plasma membrane type, putative [Ricinus communis]
Unigene53738_All	298	645	25.76	53.7	1.05979	6.96332e-13	1.41243e-11	-	-	-	-
Unigene25884_All	390	844	33.72	70.27	1.0593	4.39648e-13	9.48636e-12	-	-	-	-
Unigene33453_All	190	411	16.43	34.22	1.05851	3.88356e-13	8.52748e-12	GO:0031981//nuclear lumen	-	-	gi|297735451|emb|CBI17891.3|/7.76922e-22/unnamed protein product [Vitis vinifera]
Unigene40596_All	188	406	16.25	33.8	1.05658	2.91544e-13	6.63585e-12	-	-	-	-
Unigene42957_All	359	775	31.04	64.53	1.05584	4.4409e-14	1.29013e-12	-	-	-	gi|224098176|ref|XP_002311130.1|/8.02304e-136/predicted protein [Populus trichocarpa]
Unigene22034_All	116	250	10.03	20.82	1.05365	1.85605e-11	3.0601e-10	-	-	-	-
Unigene21831_All	250	538	21.61	44.8	1.0518	4.33876e-13	9.38281e-12	GO:0009536//plastid	GO:0005488//binding;GO:0016491//oxidoreductase activity	GO:0006779//porphyrin biosynthetic process	gi|225432378|ref|XP_002276628.1|/0/PREDICTED: hypothetical protein [Vitis vinifera]
Unigene7023_All	158	340	13.66	28.31	1.05135	9.72556e-14	2.60203e-12	-	-	-	-
Unigene13828_All	212	456	18.33	37.97	1.05065	4.08562e-14	1.2014e-12	-	-	-	gi|71041086|gb|AAZ20431.1|/1.07542e-22/MYB11 [Malus x domestica]
Unigene34889_All	47	101	4.06	8.41	1.05063	2.18862e-05	0.000173953	-	-	GO:0050896//response to stimulus	gi|224099829|ref|XP_002311636.1|/7.12777e-32/predicted protein [Populus trichocarpa]
Unigene32655_All	206	443	17.81	36.89	1.05054	3.73256e-13	8.257e-12	-	GO:0046872//metal ion binding	-	gi|296086038|emb|CBI31479.3|/2.14668e-91/unnamed protein product [Vitis vinifera]
Unigene43764_All	74	159	6.4	13.24	1.04876	9.6087e-08	1.09546e-06	GO:0043231//intracellular membrane-bounded organelle	GO:0016628//oxidoreductase activity, acting on the CH-CH group of donors, NAD or NADP as acceptor	GO:0010468//regulation of gene expression	gi|225427201|ref|XP_002280253.1|/7.4846e-50/PREDICTED: similar to MYC transcription factor [Vitis vinifera]
Unigene52001_All	118	253	10.2	21.07	1.04662	1.82212e-11	3.00802e-10	GO:0043231//intracellular membrane-bounded organelle;GO:0031224//intrinsic to membrane	-	-	gi|255575461|ref|XP_002528632.1|/1.83095e-18/conserved hypothetical protein [Ricinus communis]
Unigene28217_All	236	506	20.4	42.13	1.04628	5.79314e-13	1.20161e-11	-	GO:0016790//thiolester hydrolase activity;GO:0046914//transition metal ion binding;GO:0019783//small conjugating protein-specific protease activity;GO:0032559	GO:0019941//modification-dependent protein catabolic process;GO:0048588//developmental cell growth;GO:0003006//developmental process involved in reproduction;GO:0070646	gi|302143101|emb|CBI20396.3|/4.80094e-14/unnamed protein product [Vitis vinifera]
Unigene2755_All	181	388	15.65	32.31	1.04582	2.28928e-13	5.44516e-12	-	-	-	-
Unigene57_All	42	90	3.63	7.49	1.045	6.55406e-05	0.00047369	-	GO:0016787//hydrolase activity	-	gi|225424627|ref|XP_002285484.1|/2.37596e-45/PREDICTED: hypothetical protein [Vitis vinifera]
Unigene28237_All	135	289	11.67	24.06	1.04383	1.03539e-12	2.00429e-11	-	GO:0004672//protein kinase activity;GO:0016876//ligase activity, forming aminoacyl-tRNA and related compounds;GO:0032559	GO:0010467//gene expression;GO:0044267//cellular protein metabolic process	gi|224095676|ref|XP_002310433.1|/1.01065e-27/predicted protein [Populus trichocarpa]
Unigene39558_All	44	94	3.8	7.83	1.04301	4.77088e-05	0.000352742	-	-	-	-
Unigene48868_All	174	372	15.04	30.97	1.04207	2.30704e-13	5.47727e-12	-	-	-	-
Unigene1271_All	43	92	3.72	7.66	1.04204	5.5916e-05	0.000409266	-	-	-	gi|225452871|ref|XP_002283811.1|/9.35155e-44/PREDICTED: hypothetical protein [Vitis vinifera]
Unigene35670_All	108	231	9.34	19.23	1.04186	1.5323e-10	2.35054e-09	-	GO:0016491//oxidoreductase activity;GO:0005506//iron ion binding	GO:0008152//metabolic process	gi|224137498|ref|XP_002327141.1|/6.65484e-144/cytochrome P450 [Populus trichocarpa]
Unigene34465_All	73	156	6.31	12.99	1.04169	1.51471e-07	1.68748e-06	-	GO:0005543//phospholipid binding;GO:0042623//ATPase activity, coupled;GO:0032559	GO:0006259//DNA metabolic process	gi|255549996|ref|XP_002516049.1|/8.00334e-17/conserved hypothetical protein [Ricinus communis]
Unigene218_All	59	126	5.1	10.49	1.04045	2.4515e-06	2.31301e-05	-	-	-	gi|255632264|gb|ACU16490.1|/4.42473e-71/unknown [Glycine max]
Unigene1430_All	188	401	16.25	33.39	1.03898	2.91544e-13	6.63194e-12	-	-	-	-
Unigene3077_All	142	303	12.28	25.23	1.03883	6.21058e-13	1.27994e-11	-	GO:0005488//binding	-	gi|255544272|ref|XP_002513198.1|/7.52851e-18/eukaryotic translation initiation factor 3 subunit, putative [Ricinus communis]
Unigene34781_All	474	1010	40.98	84.1	1.03719	1.33804e-12	2.52923e-11	-	-	-	-
Unigene8256_All	39	83	3.37	6.91	1.03594	0.000143439	0.000956591	GO:0031410//cytoplasmic vesicle	GO:0004871//signal transducer activity;GO:0032559;GO:0016772//transferase activity, transferring phosphorus-containing groups	GO:0006464//protein modification process;GO:0023060	gi|255573119|ref|XP_002527489.1|/1.30502e-56/serine-threonine protein kinase, plant-type, putative [Ricinus communis]
[truncated: 1,873 more rows]

## Sheet: CONvsFS.DiffGeneExp
Gene	RawIntensity-Control	RawIntensity-Freeze stress	TPM-Control	TPM-Freeze stress	log2 Ratio(Freeze stress/Control)	P-Value	FDR	GO Component	GO Function	GO Process	blast nr
Unigene38023_All	0	357	0.01	29.98	11.5498	0	0	GO:0009536//plastid	-	-	gi|78103320|ref|YP_358634.1|/1.31893e-24/hypothetical protein PhapfoPp088 [Phalaenopsis aphrodite subsp. formosana]
Unigene56818_All	0	144	0.01	12.09	10.2396	0	0	-	-	-	gi|155029231|dbj|BAF75493.1|/1.15658e-28/ribulose-1,5-bisphosphate carboxylase/oxygenase large subunit [Tragia betonicifolia]
Unigene18296_All	0	138	0.01	11.59	10.1787	0	0	GO:0030529//ribonucleoprotein complex;GO:0009536//plastid	GO:0005198//structural molecule activity	GO:0010467//gene expression	gi|309321416|gb|ADO64957.1|/8.70065e-29/ribosomal protein S16 [Prunus persica]
Unigene13212_All	0	121	0.01	10.16	9.98868	0	0	GO:0009536//plastid	GO:0034062//RNA polymerase activity;GO:0003676//nucleic acid binding;GO:0001882//nucleoside binding	GO:0006350//transcription	gi|91208894|ref|YP_538927.1|/0/RNA polymerase beta subunit [Gossypium hirsutum]
Unigene27028_All	0	99	0.01	8.31	9.6987	0	0	-	-	-	gi|145408580|ref|YP_001152204.1|/6.55315e-08/ORF64d [Pinus koraiensis]
Unigene22409_All	0	92	0.01	7.73	9.59432	0	0	-	-	-	gi|224072727|ref|XP_002303852.1|/2.61519e-76/predicted protein [Populus trichocarpa]
Unigene37042_All	0	92	0.01	7.73	9.59432	0	0	GO:0009536//plastid	-	-	gi|297790840|ref|XP_002863305.1|/5.90448e-15/predicted protein [Arabidopsis lyrata subsp. lyrata]
Unigene92348_All	0	87	0.01	7.31	9.51373	0	0	-	-	-	gi|147867171|emb|CAN78394.1|/3.01026e-44/hypothetical protein VITISV_011906 [Vitis vinifera]
Unigene14046_All	0	72	0.01	6.05	9.24079	0	0	GO:0009532//plastid stroma	GO:0016462//pyrophosphatase activity;GO:0032559	-	gi|110588827|gb|ABG76913.1|/0/putative RF2 [Fragaria x ananassa]
Unigene7100_All	0	72	0.01	6.05	9.24079	0	0	-	-	-	gi|156571764|gb|ABU84809.1|/6.10677e-21/putative dehydration-responsive element binding protein [Broussonetia papyrifera]
Unigene6145_All	0	59	0.01	4.95	8.95128	0	0	GO:0043231//intracellular membrane-bounded organelle	GO:0016787//hydrolase activity	-	gi|224131990|ref|XP_002321228.1|/7.3951e-55/predicted protein [Populus trichocarpa]
Unigene11204_All	0	59	0.01	4.95	8.95128	0	0	-	-	-	gi|225444728|ref|XP_002278014.1|/0/PREDICTED: hypothetical protein [Vitis vinifera]
Unigene33793_All	0	57	0.01	4.79	8.90388	0	0	GO:0009536//plastid	GO:0034062//RNA polymerase activity;GO:0003676//nucleic acid binding	GO:0010467//gene expression	gi|309321425|gb|ADO64966.1|/0/RNA polymerase beta [Prunus persica]
Unigene52892_All	0	55	0.01	4.62	8.85175	0	0	-	GO:0000166//nucleotide binding	GO:0006952//defense response;GO:0009987//cellular process	gi|224127726|ref|XP_002329162.1|/4.11163e-26/tir-nbs-lrr resistance protein [Populus trichocarpa]
Unigene47029_All	0	55	0.01	4.62	8.85175	0	0	-	-	-	-
Unigene22457_All	0	55	0.01	4.62	8.85175	0	0	GO:0005618//cell wall	-	GO:0009725//response to hormone stimulus	gi|224152016|ref|XP_002337181.1|/8.86934e-128/predicted protein [Populus trichocarpa]
Unigene10011_All	0	50	0.01	4.2	8.71425	1.77636e-15	5.15591e-14	-	GO:0003676//nucleic acid binding	-	gi|225423945|ref|XP_002279093.1|/2.95948e-32/PREDICTED: hypothetical protein [Vitis vinifera]
Unigene15474_All	0	45	0.01	3.78	8.56224	5.52892e-14	1.42442e-12	-	-	-	-
Unigene48215_All	0	45	0.01	3.78	8.56224	5.52892e-14	1.42351e-12	GO:0043234//protein complex;GO:0009532//plastid stroma	GO:0043169//cation binding;GO:0016421//CoA carboxylase activity;GO:0032559	GO:0006631//fatty acid metabolic process	gi|114804274|ref|YP_762270.1|/0/acetyl-CoA carboxylase carboxyltransferase beta subunit [Morus indica]
Unigene76264_All	0	45	0.01	3.78	8.56224	5.52892e-14	1.4226e-12	GO:0009536//plastid	-	-	gi|297790838|ref|XP_002863304.1|/4.57298e-30/predicted protein [Arabidopsis lyrata subsp. lyrata]
Unigene108386_All	0	44	0.01	3.69	8.52748	1.09024e-13	2.64655e-12	-	-	-	-
Unigene71681_All	0	42	0.01	3.53	8.46352	4.23662e-13	9.05331e-12	-	-	-	-
Unigene52916_All	0	41	0.01	3.44	8.42626	8.3511e-13	1.67791e-11	GO:0016020//membrane	GO:0015112//nitrate transmembrane transporter activity	GO:0048856//anatomical structure development;GO:0015706//nitrate transport;GO:0003006//developmental process involved in reproduction;GO:0009791//post-embryonic development;GO:0031669//cellular response to nutrient levels	gi|255558256|ref|XP_002520155.1|/8.07575e-66/nitrate transporter, putative [Ricinus communis]
Unigene101666_All	0	41	0.01	3.44	8.42626	8.3511e-13	1.67708e-11	-	-	-	-
Unigene51430_All	0	41	0.01	3.44	8.42626	8.3511e-13	1.67624e-11	GO:0043231//intracellular membrane-bounded organelle;GO:0044444//cytoplasmic part;GO:0016021//integral to membrane	-	GO:0051234//establishment of localization;GO:0009755//hormone-mediated signaling pathway	gi|225458125|ref|XP_002280062.1|/1.59847e-22/PREDICTED: hypothetical protein [Vitis vinifera]
Unigene23231_All	0	39	0.01	3.27	8.35315	3.24518e-12	6.08679e-11	-	GO:0004713//protein tyrosine kinase activity;GO:0032559	GO:0006464//protein modification process	gi|225452103|ref|XP_002280944.1|/6.7997e-90/PREDICTED: hypothetical protein [Vitis vinifera]
Unigene47064_All	0	38	0.01	3.19	8.31741	6.39732e-12	1.16052e-10	-	-	-	gi|147780458|emb|CAN60010.1|/2.44801e-25/hypothetical protein VITISV_018635 [Vitis vinifera]
Unigene3101_All	0	37	0.01	3.11	8.28077	1.26108e-11	2.20826e-10	-	-	-	gi|225460225|ref|XP_002278137.1|/2.09109e-57/PREDICTED: hypothetical protein [Vitis vinifera]
Unigene10439_All	0	36	0.01	3.02	8.2384	2.48594e-11	4.23365e-10	-	-	-	-
Unigene48937_All	0	36	0.01	3.02	8.2384	2.48594e-11	4.23187e-10	-	-	-	-
Unigene40626_All	0	36	0.01	3.02	8.2384	2.48594e-11	4.23008e-10	GO:0005789//endoplasmic reticulum membrane	GO:0016709//oxidoreductase activity, acting on paired donors, with incorporation or reduction of molecular oxygen, NADH or NADPH as one donor, and incorporation of one atom of oxygen;GO:0030554//adenyl nucleotide binding	GO:0008152//metabolic process	gi|225428149|ref|XP_002278617.1|/4.60913e-47/PREDICTED: hypothetical protein [Vitis vinifera]
Unigene46016_All	0	36	0.01	3.02	8.2384	2.48594e-11	4.2283e-10	-	-	-	gi|224064480|ref|XP_002301497.1|/1.27702e-25/predicted protein [Populus trichocarpa]
Unigene50917_All	0	36	0.01	3.02	8.2384	2.48594e-11	4.22652e-10	-	-	-	-
Unigene60137_All	0	36	0.01	3.02	8.2384	2.48594e-11	4.22474e-10	-	-	-	-
Unigene15625_All	0	35	0.01	2.94	8.19967	4.90046e-11	8.16642e-10	GO:0043231//intracellular membrane-bounded organelle;GO:0031224//intrinsic to membrane	-	-	gi|297744933|emb|CBI38472.3|/3.90724e-61/unnamed protein product [Vitis vinifera]
Unigene51813_All	0	34	0.01	2.86	8.15987	9.6601e-11	1.56395e-09	-	-	-	-
Unigene15655_All	0	34	0.01	2.86	8.15987	9.6601e-11	1.56332e-09	GO:0043231//intracellular membrane-bounded organelle;GO:0031410//cytoplasmic vesicle	GO:0016709//oxidoreductase activity, acting on paired donors, with incorporation or reduction of molecular oxygen, NADH or NADPH as one donor, and incorporation of one atom of oxygen;GO:0046914//transition metal ion binding	GO:0030148//sphingolipid biosynthetic process;GO:0006631//fatty acid metabolic process;GO:0009639//response to red or far red light	gi|225425710|ref|XP_002275229.1|/1.06839e-18/PREDICTED: hypothetical protein [Vitis vinifera]
Unigene7627_All	0	33	0.01	2.77	8.11374	1.90426e-10	3.00811e-09	-	-	-	-
Unigene45093_All	0	32	0.01	2.69	8.07146	3.75378e-10	5.78481e-09	-	-	-	gi|302398683|gb|ADL36636.1|/5.08348e-26/C2H2L domain class transcription factor [Malus x domestica]
Unigene72652_All	0	32	0.01	2.69	8.07146	3.75378e-10	5.7826e-09	GO:0009532//plastid stroma	GO:0016462//pyrophosphatase activity;GO:0032559	-	gi|309321308|gb|ADO64851.1|/5.65082e-23/hypothetical chloroplast RF21 [Theobroma cacao]
Unigene42591_All	0	32	0.01	2.69	8.07146	3.75378e-10	5.78039e-09	-	-	-	gi|224081949|ref|XP_002306539.1|/2.34142e-29/predicted protein [Populus trichocarpa]
Unigene43178_All	0	32	0.01	2.69	8.07146	3.75378e-10	5.77819e-09	GO:0043231//intracellular membrane-bounded organelle	-	-	gi|225440954|ref|XP_002277150.1|/1.47101e-50/PREDICTED: hypothetical protein [Vitis vinifera]
Unigene41111_All	0	31	0.01	2.6	8.02237	7.3997e-10	1.10653e-08	-	-	-	gi|125557142|gb|EAZ02678.1|/2.18331e-35/hypothetical protein OsI_24791 [Oryza sativa Indica Group]
Unigene7811_All	0	30	0.01	2.52	7.97728	1.45867e-09	2.11539e-08	GO:0031981//nuclear lumen	GO:0003676//nucleic acid binding	GO:0010468//regulation of gene expression	gi|296083165|emb|CBI22801.3|/9.21645e-45/unnamed protein product [Vitis vinifera]
Unigene44182_All	0	28	0.01	2.35	7.87652	5.66822e-09	7.65086e-08	-	-	-	gi|204307504|gb|ACI00278.1|/1.86002e-19/trig7 [Hordeum vulgare]
Unigene15216_All	0	28	0.01	2.35	7.87652	5.66822e-09	7.64831e-08	-	GO:0004871//signal transducer activity;GO:0030246//carbohydrate binding;GO:0004713//protein tyrosine kinase activity;GO:0032559	GO:0006464//protein modification process;GO:0008037//cell recognition	gi|225424428|ref|XP_002281523.1|/5.4362e-178/PREDICTED: hypothetical protein [Vitis vinifera]
Unigene34678_All	0	28	0.01	2.35	7.87652	5.66822e-09	7.64575e-08	GO:0044464//cell part	GO:0015645//fatty acid ligase activity	-	gi|255552335|ref|XP_002517212.1|/1.75692e-45/Acyl-CoA synthetase [Ricinus communis]
Unigene48446_All	0	28	0.01	2.35	7.87652	5.66822e-09	7.64319e-08	GO:0044424//intracellular part	GO:0060089	GO:0010468//regulation of gene expression;GO:0009639//response to red or far red light	gi|224126261|ref|XP_002319796.1|/0/GRAS family transcription factor [Populus trichocarpa]
Unigene35090_All	0	27	0.01	2.27	7.82655	1.11735e-08	1.46315e-07	-	-	GO:0006350//transcription	gi|225447598|ref|XP_002272407.1|/8.6211e-71/PREDICTED: hypothetical protein [Vitis vinifera]
Unigene18703_All	0	27	0.01	2.27	7.82655	1.11735e-08	1.46268e-07	-	-	-	gi|225437810|ref|XP_002282028.1|/1.72931e-69/PREDICTED: hypothetical protein [Vitis vinifera]
Unigene98991_All	0	27	0.01	2.27	7.82655	1.11735e-08	1.4622e-07	-	GO:0003824//catalytic activity	-	gi|225429906|ref|XP_002283676.1|/9.32357e-26/PREDICTED: hypothetical protein [Vitis vinifera]
Unigene13706_All	0	26	0.01	2.18	7.76818	2.2026e-08	2.80328e-07	GO:0031224//intrinsic to membrane	-	GO:0006810//transport	gi|255543593|ref|XP_002512859.1|/1.2558e-81/mitochondrial phosphate carrier protein, putative [Ricinus communis]
Unigene109887_All	0	25	0.01	2.1	7.71425	4.3419e-08	5.35864e-07	-	-	-	gi|310896454|gb|ADP37974.1|/8.0337e-06/auxin-responsive family protein [Brassica napus]
Unigene112157_All	0	25	0.01	2.1	7.71425	4.3419e-08	5.357e-07	GO:0044464//cell part	-	-	gi|255578880|ref|XP_002530294.1|/2.4937e-47/structural constituent of cell wall, putative [Ricinus communis]
Unigene76292_All	0	25	0.01	2.1	7.71425	4.3419e-08	5.35536e-07	GO:0043231//intracellular membrane-bounded organelle	-	GO:0010468//regulation of gene expression	gi|224112459|ref|XP_002316199.1|/1.89292e-56/predicted protein [Populus trichocarpa]
Unigene32255_All	0	25	0.01	2.1	7.71425	4.3419e-08	5.35373e-07	GO:0043231//intracellular membrane-bounded organelle	GO:0003677//DNA binding;GO:0001071//nucleic acid binding transcription factor activity	GO:0006351//transcription, DNA-dependent	gi|255575369|ref|XP_002528587.1|/6.43032e-81/DNA binding protein, putative [Ricinus communis]
Unigene29615_All	0	25	0.01	2.1	7.71425	4.3419e-08	5.35209e-07	-	GO:0005488//binding;GO:0016857//racemase and epimerase activity, acting on carbohydrates and derivatives	GO:0019318//hexose metabolic process	gi|255537695|ref|XP_002509914.1|/5.03836e-38/aldose 1-epimerase, putative [Ricinus communis]
Unigene42850_All	0	25	0.01	2.1	7.71425	4.3419e-08	5.35046e-07	-	GO:0004721//phosphoprotein phosphatase activity	-	gi|255553671|ref|XP_002517876.1|/4.07234e-38/protein phosphatase 2c, putative [Ricinus communis]
Unigene14444_All	0	24	0.01	2.02	7.65821	8.55902e-08	1.01742e-06	-	GO:0016491//oxidoreductase activity;GO:0005506//iron ion binding	GO:0008152//metabolic process	gi|224137498|ref|XP_002327141.1|/5.13157e-109/cytochrome P450 [Populus trichocarpa]
Unigene99020_All	0	24	0.01	2.02	7.65821	8.55902e-08	1.01712e-06	-	-	-	-
Unigene13598_All	0	24	0.01	2.02	7.65821	8.55902e-08	1.01682e-06	GO:0009526//plastid envelope	GO:0016705//oxidoreductase activity, acting on paired donors, with incorporation or reduction of molecular oxygen	GO:0006631//fatty acid metabolic process	gi|156900674|gb|ABU96743.1|/5.27557e-166/chloroplast omega-3 fatty acid desaturase [Jatropha curcas]
Unigene1784_All	0	24	0.01	2.02	7.65821	8.55902e-08	1.01653e-06	GO:0009706//chloroplast inner membrane;GO:0009534//chloroplast thylakoid	GO:0005488//binding	GO:0017038//protein import;GO:0009657//plastid organization	gi|225460309|ref|XP_002282574.1|/5.9783e-63/PREDICTED: hypothetical protein [Vitis vinifera]
Unigene5007_All	0	24	0.01	2.02	7.65821	8.55902e-08	1.01623e-06	-	GO:0016628//oxidoreductase activity, acting on the CH-CH group of donors, NAD or NADP as acceptor	GO:0008152//metabolic process	gi|296088394|emb|CBI37385.3|/5.31336e-45/unnamed protein product [Vitis vinifera]
Unigene16302_All	0	24	0.01	2.02	7.65821	8.55902e-08	1.01593e-06	-	-	-	-
Unigene25594_All	0	24	0.01	2.02	7.65821	8.55902e-08	1.01563e-06	-	-	GO:0006952//defense response	gi|224077224|ref|XP_002305187.1|/1.26542e-34/predicted protein [Populus trichocarpa]
Unigene20488_All	0	24	0.01	2.02	7.65821	8.55902e-08	1.01533e-06	GO:0005740//mitochondrial envelope;GO:0031224//intrinsic to membrane;GO:0009534//chloroplast thylakoid	GO:0043169//cation binding;GO:0051536//iron-sulfur cluster binding;GO:0048037//cofactor binding;GO:0050136//NADH dehydrogenase (quinone) activity	GO:0051234//establishment of localization;GO:0006091//generation of precursor metabolites and energy	gi|194132107|gb|ACF33361.1|/1.83742e-59/NADH-plastoquinone oxidoreductase subunit 3 [Gonystylus bancanus]
Unigene42142_All	0	23	0.01	1.93	7.59246	1.68721e-07	1.93492e-06	GO:0031224//intrinsic to membrane	-	-	gi|255638378|gb|ACU19500.1|/4.74722e-137/unknown [Glycine max]
Unigene106892_All	0	23	0.01	1.93	7.59246	1.68721e-07	1.93437e-06	-	-	-	-
Unigene55963_All	0	23	0.01	1.93	7.59246	1.68721e-07	1.93382e-06	-	-	-	gi|225424936|ref|XP_002271193.1|/8.18875e-29/PREDICTED: hypothetical protein [Vitis vinifera]
Unigene35768_All	0	23	0.01	1.93	7.59246	1.68721e-07	1.93327e-06	-	GO:0046872//metal ion binding	-	gi|255587116|ref|XP_002534143.1|/1.52046e-86/protein binding protein, putative [Ricinus communis]
Unigene68362_All	0	23	0.01	1.93	7.59246	1.68721e-07	1.93272e-06	-	-	-	-
Unigene42985_All	0	23	0.01	1.93	7.59246	1.68721e-07	1.93217e-06	GO:0005622//intracellular	GO:0016787//hydrolase activity;GO:0000166//nucleotide binding	GO:0006412//translation	gi|255584176|ref|XP_002532827.1|/0/mitochondrial translational initiation factor, putative [Ricinus communis]
Unigene27736_All	0	23	0.01	1.93	7.59246	1.68721e-07	1.93162e-06	-	GO:0032561	-	gi|225432498|ref|XP_002277442.1|/0/PREDICTED: hypothetical protein [Vitis vinifera]
Unigene51998_All	0	23	0.01	1.93	7.59246	1.68721e-07	1.93107e-06	-	-	-	gi|255644546|gb|ACU22776.1|/2.70859e-38/unknown [Glycine max]
Unigene21903_All	0	23	0.01	1.93	7.59246	1.68721e-07	1.93053e-06	GO:0031224//intrinsic to membrane	GO:0043169//cation binding;GO:0015662//ATPase activity, coupled to transmembrane movement of ions, phosphorylative mechanism;GO:0032559	GO:0006818//hydrogen transport;GO:0009206;GO:0006811//ion transport	gi|6759597|emb|CAB69823.1|/0/plasma membrane H+ ATPase [Prunus persica]
Unigene4354_All	0	22	0.01	1.85	7.53138	3.32592e-07	3.65824e-06	-	-	-	gi|224125314|ref|XP_002319555.1|/1.98395e-46/predicted protein [Populus trichocarpa]
Unigene32252_All	0	22	0.01	1.85	7.53138	3.32592e-07	3.65724e-06	-	-	-	gi|225440538|ref|XP_002275792.1|/1.09182e-62/PREDICTED: hypothetical protein [Vitis vinifera]
Unigene30495_All	0	22	0.01	1.85	7.53138	3.32592e-07	3.65625e-06	-	GO:0005488//binding	-	gi|147788480|emb|CAN74365.1|/6.86159e-21/hypothetical protein VITISV_002581 [Vitis vinifera]
[truncated: 3,974 more rows]

## Sheet: CSvsFS.DiffGeneExp
Gene	RawIntensity-Cold stress	RawIntensity-Freeze stress	TPM-Cold stress	TPM-Freeze stress	log2 Ratio(Freeze stress/Cold stress)	P-Value	FDR	GO Component	GO Function	GO Process	blast nr
[truncated: 3,998 more rows]
