# Supplementary material for: DeepSAGE Based Differential Gene Expression Analysis under Cold and Freeze Stress in Seabuckthorn (Hippophae rhamnoides L.)
Source: PLoS One. 2015 Mar 24;10(3):e0121982. doi: 10.1371/journal.pone.0121982 (PMC4372589; doi:10.1371/journal.pone.0121982)
Supplement: S2 File — (XLS) [file pone.0121982.s005.xls]

## Sheet: Sheet1
Seq. Name	Seq. Description	Seq. Length	#Hits	min. eValue	mean Similarity	#GOs	GOs	Enzyme Codes	InterProScan
Contig584	calmodulin-related protein	995	20	1.87042e-49	0.772	19	P:response to absence of light; P:response to metal ion; P:response to gibberellin stimulus; F:calcium ion binding; P:response to cold; P:oxidation reduction; P:regulation of flower development; F:2-alkenal reductase activity; P:innate immune response; P:response to heat; P:response to auxin stimulus; P:long-day photoperiodism, flowering; P:response to abscisic acid stimulus; P:response to 1-amin…	EC:1.3.1.74
Contig585	protein	644	20	1.29724e-47	0.764	18	P:response to absence of light; P:response to metal ion; P:response to gibberellin stimulus; F:calcium ion binding; P:response to cold; P:regulation of flower development; P:innate immune response; P:response to heat; F:oxidoreductase activity; P:response to auxin stimulus; P:long-day photoperiodism, flowering; P:response to abscisic acid stimulus; P:response to 1-aminocyclopropane-1-carboxylic a…	-
Contig611	atp synthase delta chain	990	20	3.15251e-73	0.7605	13	C:proton-transporting ATP synthase complex, catalytic core F(1); F:hydrogen ion transporting ATP synthase activity, rotational mechanism; C:mitochondrion; P:defense response to bacterium; P:ATP synthesis coupled proton transport; P:photosynthetic electron transport in photosystem I; P:response to cold; C:chloroplast envelope; P:photosynthetic electron transport in photosystem II; C:chloroplast th…	-
Contig612	atp synthase delta chain	1049	20	4.65012e-62	0.8285	14	C:proton-transporting ATP synthase complex, catalytic core F(1); F:hydrogen ion transporting ATP synthase activity, rotational mechanism; C:mitochondrion; P:defense response to bacterium; P:ATP synthesis coupled proton transport; P:photosynthetic electron transport in photosystem I; P:response to cold; C:chloroplast envelope; P:photosynthetic electron transport in photosystem II; C:chloroplast th…	-
Contig1062	protein	1450	20	9.73346e-62	0.842	1	P:response to cold	-
Contig1098	bcl-2-associated athanogene 7	1359	20	4.52627e-82	0.6645	6	P:protein folding; F:protein binding; P:cellular response to heat; P:cellular response to unfolded protein; C:endoplasmic reticulum; P:cellular response to cold	-
Contig1307	galactinol--sucrose galactosyltransferase 6	1553	20	0	0.8545	5	F:hydrolase activity, hydrolyzing O-glycosyl compounds; F:galactinol-sucrose galactosyltransferase activity; C:chloroplast; P:response to cold; F:galactinol-raffinose galactosyltransferase activity	EC:3.2.1.0; EC:2.4.1.82; EC:2.4.1.67
Contig1308	galactinol--sucrose galactosyltransferase 6	2450	20	0	0.814	5	F:hydrolase activity, hydrolyzing O-glycosyl compounds; F:galactinol-sucrose galactosyltransferase activity; C:chloroplast; P:response to cold; F:galactinol-raffinose galactosyltransferase activity	EC:3.2.1.0; EC:2.4.1.82; EC:2.4.1.67
Contig1388	chloroplast rna-binding protein 29	770	20	4.35695e-52	0.7155	10	F:poly(U) RNA binding; P:response to cold; C:chloroplast envelope; P:innate immune response; P:response to abscisic acid stimulus; C:chloroplast thylakoid membrane; F:nucleotide binding; C:chloroplast stroma; C:ribonucleoprotein complex; C:stromule	-
Contig1433	protein	1126	20	1.16695e-138	0.8175	11	P:cell growth; P:negative regulation of flower development; F:zinc ion binding; P:cell division; F:DNA binding; F:protein binding; P:response to freezing; F:SUMO ligase activity; P:regulation of abscisic acid mediated signaling pathway; P:regulation of salicylic acid metabolic process; C:nucleus	-
Contig1434	protein	1161	20	6.37411e-95	0.7975	11	P:cell growth; P:negative regulation of flower development; F:zinc ion binding; P:cell division; F:DNA binding; F:protein binding; P:response to freezing; F:SUMO ligase activity; P:regulation of abscisic acid mediated signaling pathway; P:regulation of salicylic acid metabolic process; C:nucleus	-
Contig1389	rna-binding protein	1334	20	6.07207e-31	0.875	11	F:poly(U) RNA binding; P:response to cold; C:chloroplast envelope; P:innate immune response; P:response to abscisic acid stimulus; C:chloroplast thylakoid membrane; F:nucleotide binding; C:chloroplast stroma; C:ribonucleoprotein complex; P:mRNA processing; C:stromule	-
Contig1532	transcription factor spatula	1323	20	3.63111e-44	0.662	9	P:carpel development; P:fruit dehiscence; P:response to red light; P:response to cold; P:fruit development; P:regulation of transcription; P:negative regulation of seed germination; F:transcription factor activity; C:nucleus	-
Contig1786	sac domain-containing protein 9	4910	20	0	0.7275	7	P:phosphatidylinositol metabolic process; F:inositol or phosphatidylinositol phosphatase activity; P:response to high light intensity; P:response to cold; F:protein binding; P:response to osmotic stress; P:phosphoinositide-mediated signaling	-
Contig1793	aspartate aminotransferase	1988	20	0	0.9105	13	F:L-aspartate:2-oxoglutarate aminotransferase activity; P:2-oxoglutarate metabolic process; P:response to cold; P:biosynthetic process; C:chloroplast envelope; P:glutamate metabolic process; C:chloroplast stroma; C:mitochondrial matrix; P:response to cadmium ion; F:pyridoxal phosphate binding; P:aspartate metabolic process; C:stromule; C:apoplast	EC:2.6.1.1
Contig1970	60s acidic ribosomal protein p0	1525	20	2.86156e-128	0.949	14	C:cytosol; F:copper ion binding; C:nucleolus; P:response to salt stress; P:response to cold; F:structural constituent of ribosome; F:DNA-(apurinic or apyrimidinic site) lyase activity; P:translational elongation; P:ribosome biogenesis; P:response to zinc ion; C:chloroplast; P:response to cadmium ion; C:cytosolic ribosome; C:plasma membrane	EC:4.2.99.18
Contig2076	3-ketoacyl- synthase 5	239	20	2.39265e-34	0.934	9	P:fatty acid biosynthetic process; P:response to cold; P:pollen tube development; P:very-long-chain fatty acid metabolic process; P:cuticle development; C:membrane; C:endoplasmic reticulum; F:fatty acid elongase activity; P:response to light stimulus	-
Contig2077	at1g68530 t26j14_10	1683	20	0	0.9145	10	P:pollen tube development; P:wax biosynthetic process; P:very-long-chain fatty acid metabolic process; P:cuticle development; P:response to light stimulus; P:response to cold; F:fatty acid elongase activity; P:unidimensional cell growth; C:membrane; C:endoplasmic reticulum	-
Contig2160	protein	1798	20	3.74159e-178	0.7055	6	F:steroid dehydrogenase activity; P:response to water deprivation; P:response to salt stress; P:oxidation reduction; P:response to cold; F:aldehyde reductase activity	EC:1.1.1.21
Contig2362	chaperonin 10	662	20	8.60568e-42	0.9055	13	F:copper ion binding; F:calmodulin binding; C:mitochondrion; P:protein folding; F:chaperone binding; P:response to cold; C:chloroplast envelope; P:response to heat; F:ATP binding; C:chloroplast thylakoid membrane; C:chloroplast stroma; P:response to cadmium ion; C:apoplast	-
Contig2559	e3 sumo-protein ligase siz1	1567	20	1.08171e-45	0.6395	10	P:cell growth; P:negative regulation of flower development; F:nucleic acid binding; F:metal ion binding; P:cell division; P:response to freezing; F:SUMO ligase activity; P:regulation of abscisic acid mediated signaling pathway; P:regulation of salicylic acid metabolic process; C:nucleus	-
Contig2530	protein	537	20	2.0289e-43	0.701	3	F:nucleic acid binding; P:response to cold; F:nucleotide binding	-
Contig2756	proteasome subunit alpha type 3	1133	20	3.32443e-125	0.9595	9	C:vacuole; P:response to cold; C:proteasome core complex, alpha-subunit complex; P:response to cadmium ion; C:plasma membrane; P:ubiquitin-dependent protein catabolic process; C:nucleus; C:apoplast; F:threonine-type endopeptidase activity	EC:3.4.25.0
Contig2844	glycine-rich rna-binding protein 2	915	20	1.53408e-39	0.831	9	P:response to cold; F:copper ion binding; F:RNA binding; F:single-stranded DNA binding; F:ATP binding; F:double-stranded DNA binding; P:seed germination; P:response to salt stress; C:mitochondrion	-
Contig2850	arginine decarboxylase	3080	20	0	0.8505	11	P:response to oxidative stress; P:response to jasmonic acid stimulus; P:putrescine biosynthetic process; P:seed development; P:spermidine biosynthetic process; P:arginine catabolic process; P:response to salt stress; P:response to cold; P:response to wounding; F:arginine decarboxylase activity; P:response to abscisic acid stimulus	EC:4.1.1.19
Contig2915	mitogen-activated protein kinase kinase	2093	20	2.09876e-151	0.692	11	F:kinase binding; P:response to salt stress; P:MAPKKK cascade; P:response to cold; P:response to wounding; F:DNA binding; F:MAP kinase kinase kinase activity; F:nucleotide binding; P:response to cadmium ion; P:cellular metabolic process; C:nucleus	EC:2.7.11.25
Contig2943	thiamin biosynthetic enzyme	1455	20	1.62798e-149	0.9045	11	P:thiamin biosynthetic process; P:oxazole or thiazole biosynthetic process; F:zinc ion binding; C:mitochondrion; P:response to cold; C:thylakoid; C:chloroplast stroma; C:chloroplast membrane; F:protein homodimerization activity; C:stromule; P:response to DNA damage stimulus	-
Contig2978	ribophorin ii family protein	2392	20	0	0.786	9	C:oligosaccharyltransferase complex; P:protein amino acid N-linked glycosylation via asparagine; C:mitochondrion; P:response to cold; C:plant-type cell wall; C:cytoplasmic membrane-bounded vesicle; P:protein amino acid terminal N-glycosylation; F:dolichyl-diphosphooligosaccharide-protein glycotransferase activity; C:plasma membrane	EC:2.4.1.119
Contig3018	protein	1895	20	0	0.8375	4	P:response to water deprivation; P:response to freezing; P:positive regulation of transcription; P:response to salt stress	-
Contig3039	nadh-ubiquinone oxidoreductase 18 kda subunit	842	20	2.02241e-64	0.879	8	F:cobalt ion binding; C:mitochondrial inner membrane; F:ferric-chelate reductase activity; C:respiratory chain complex I; F:NADH dehydrogenase (ubiquinone) activity; P:response to osmotic stress; P:cold acclimation; P:electron transport chain	EC:1.16.1.7; EC:1.6.5.3
Contig3054	dimethyladenosine transferase	1996	20	2.74077e-84	0.7765	6	P:response to cold; F:mRNA (2'-O-methyladenosine-N6-)-methyltransferase activity; P:rRNA modification; F:rRNA (adenine-N6-)-methyltransferase activity; C:chloroplast; F:rRNA (adenine-N6,N6-)-dimethyltransferase activity	EC:2.1.1.62; EC:2.1.1.48
Contig3233	protein	1806	20	0	0.784	7	C:CUL4 RING ubiquitin ligase complex; P:response to cold; P:histone deacetylation; C:heterotrimeric G-protein complex; C:cytoplasmic membrane-bounded vesicle; F:histone acetyltransferase activity; C:nucleus	EC:2.3.1.48
Contig3484	rna helicase-like protein	1857	20	0	0.783	13	P:auxin biosynthetic process; F:nucleic acid binding; P:response to cold; F:ATP-dependent helicase activity; P:response to heat; F:RNA-dependent ATPase activity; F:ATP binding; P:response to abscisic acid stimulus; C:nuclear envelope; C:cytoplasm; P:poly(A)+ mRNA export from nucleus; F:RNA helicase activity; C:plasma membrane	-
Contig3878	alpha-glucan water chloroplast	567	20	1.54215e-58	0.67	9	C:mitochondrion; P:response to symbiotic fungus; C:chloroplast envelope; P:starch catabolic process; F:alpha-glucan, water dikinase activity; P:cold acclimation; F:protein binding; F:nucleotide binding; C:chloroplast stroma	EC:2.7.9.4
Contig4034	ribulose bisphosphate carboxylase oxygenase activase	162	20	2.85163e-19	0.9035	15	C:cell wall; F:ribulose-1,5-bisphosphate carboxylase/oxygenase activator activity; F:ADP binding; P:defense response to bacterium; P:response to light stimulus; P:response to cold; C:chloroplast envelope; F:ATP binding; F:protein binding; C:chloroplast thylakoid membrane; C:chloroplast stroma; C:plastoglobule; C:nucleus; C:stromule; C:apoplast	-
Contig4301	trna intron endonuclease	719	20	9.93887e-69	0.6915	25	F:tRNA-intron endonuclease activity; C:cell wall; P:hydrogen peroxide catabolic process; P:response to jasmonic acid stimulus; F:nucleic acid binding; C:peroxisome; C:mitochondrion; F:cobalt ion binding; P:response to light stimulus; P:response to cold; P:response to wounding; F:catalase activity; C:chloroplast envelope; P:aging; C:chloroplast stroma; C:tRNA-intron endonuclease complex; P:cellula…	EC:3.1.27.9; EC:1.11.1.6
Contig4959	protein	2211	20	0	0.9185	8	P:fatty acid biosynthetic process; F:acyltransferase activity; P:response to cold; P:very-long-chain fatty acid metabolic process; F:icosanoyl-CoA synthase activity; P:cuticle development; C:membrane; P:response to light stimulus	EC:2.3.1.119
Contig5241	amino acid selective channel protein	782	20	1.49876e-47	0.8025	12	P:response to glucose stimulus; P:response to jasmonic acid stimulus; P:response to sucrose stimulus; C:plastid outer membrane; F:P-P-bond-hydrolysis-driven protein transmembrane transporter activity; C:integral to membrane; C:mitochondrial inner membrane; P:response to cold; P:response to wounding; C:chloroplast envelope; P:protein import into chloroplast stroma; C:vacuole	-
Contig5253	60s ribosomal protein l26	707	20	2.06688e-55	0.9695	9	C:nucleolus; P:response to cold; F:structural constituent of ribosome; C:plasma membrane; F:protein binding; C:cytosolic large ribosomal subunit; C:chloroplast; P:translation; C:mitochondrion	-
Contig5255	l-galactose-1-phosphate phosphatase	566	20	1.79027e-59	0.8995	9	F:metal ion binding; F:L-galactose-1-phosphate phosphatase activity; P:response to cold; P:sulfur metabolic process; C:plasma membrane; F:3'(2'),5'-bisphosphate nucleotidase activity; P:L-ascorbic acid biosynthetic process; F:inositol-1(or 4)-monophosphatase activity; P:inositol biosynthetic process	EC:3.1.3.7; EC:3.1.3.25
Contig5557	myb family transcription factor	857	20	3.97502e-39	0.7475	4	P:response to cold; P:regulation of transcription; F:transcription factor activity; C:nucleus	-
Contig5577	protein	316	20	8.36026e-35	0.735	18	P:radial axis specification; P:auxin biosynthetic process; P:longitudinal axis specification; F:protein serine/threonine kinase activity; P:response to water deprivation; C:mitochondrion; P:response to cold; P:transmembrane receptor protein tyrosine kinase signaling pathway; P:embryonic meristem development; C:cytoplasmic membrane-bounded vesicle; F:ATP binding; P:lignin metabolic process; F:prot…	EC:2.7.11.0
Contig5644	protein	592	20	3.60328e-40	0.883	13	F:copper ion binding; F:calmodulin binding; C:mitochondrion; P:protein folding; F:chaperone binding; P:response to cold; C:chloroplast envelope; P:response to heat; F:ATP binding; C:chloroplast thylakoid membrane; C:chloroplast stroma; P:response to cadmium ion; C:apoplast	-
Contig6130	jacalin-like lectin domain-containing protein	1133	20	1.81672e-22	0.5925	5	P:response to cold; F:copper ion binding; C:membrane; C:nucleus; C:cytosol	-
Contig6320	histidine kinase 3	3342	20	0	0.7715	22	F:osmosensor activity; P:response to water deprivation; F:cytokinin receptor activity; P:peptidyl-histidine phosphorylation; P:regulation of transcription, DNA-dependent; P:response to salt stress; P:defense response to bacterium; P:regulation of shoot development; P:regulation of chlorophyll catabolic process; F:identical protein binding; F:DNA binding; P:regulation of seed germination; P:signal…	-
Contig6651	carbon catabolite repressor	1084	20	7.14598e-154	0.8005	6	P:response to cold; C:cytoplasmic membrane-bounded vesicle; F:calcium ion binding; P:glycolysis; C:nucleus; F:glyceraldehyde-3-phosphate dehydrogenase (phosphorylating) activity	EC:1.2.1.12
Contig6653	carbon catabolite repressor	1958	20	1.51071e-154	0.762	6	P:response to cold; C:cytoplasmic membrane-bounded vesicle; F:calcium ion binding; P:glycolysis; C:nucleus; F:glyceraldehyde-3-phosphate dehydrogenase (phosphorylating) activity	EC:1.2.1.12
Contig6654	phosphoglucomutase	588	20	4.95061e-42	0.8835	11	P:response to cold; C:chloroplast envelope; P:starch biosynthetic process; F:magnesium ion binding; P:response to nitrate; C:chloroplast stroma; P:glucose metabolic process; F:phosphoglucomutase activity; P:detection of gravity; C:stromule; C:apoplast	EC:5.4.2.2
Contig6655	protein	2386	20	0	0.924	11	P:response to cold; C:chloroplast envelope; P:starch biosynthetic process; F:magnesium ion binding; P:response to nitrate; C:chloroplast stroma; P:glucose metabolic process; F:phosphoglucomutase activity; P:detection of gravity; C:stromule; C:apoplast	EC:5.4.2.2
Contig6656	phosphoglucomutase	1191	20	3.88843e-87	0.837	11	P:response to cold; C:chloroplast envelope; P:starch biosynthetic process; F:magnesium ion binding; P:response to nitrate; C:chloroplast stroma; P:glucose metabolic process; F:phosphoglucomutase activity; P:detection of gravity; C:stromule; C:apoplast	EC:5.4.2.2
Contig6864	60s ribosomal protein l23a	417	20	6.22709e-14	1	12	P:translation; P:response to oxidative stress; C:cell wall; C:nucleolus; P:response to cold; F:rRNA binding; F:structural constituent of ribosome; P:ribosome biogenesis; F:nucleotide binding; P:response to high light intensity; C:membrane; C:cytosolic large ribosomal subunit	-
Contig6881	germin-like protein	912	20	1.45319e-90	0.8635	9	F:nutrient reservoir activity; F:receptor activity; F:manganese ion binding; P:response to cold; C:cell wall; F:superoxide dismutase activity; P:oxidation reduction; C:nucleus; C:apoplast	EC:1.15.1.1
Contig6910	protein	994	20	3.01639e-27	0.85	10	C:CUL4 RING ubiquitin ligase complex; P:response to cold; P:histone deacetylation; F:DNA binding; P:proteolysis; C:heterotrimeric G-protein complex; C:cytoplasmic membrane-bounded vesicle; F:serine-type endopeptidase activity; F:histone acetyltransferase activity; C:nucleus	EC:3.4.21.0; EC:2.3.1.48
Contig7039	mitogen-activated protein kinase kinase 2	1723	20	8.78144e-153	0.8375	12	F:MAP kinase kinase activity; P:auxin biosynthetic process; F:protein serine/threonine kinase activity; P:response to salt stress; P:MAPKKK cascade; F:ATP binding; P:cold acclimation; F:protein binding; C:cytoplasm; P:defense response, incompatible interaction; C:plasma membrane; P:protein amino acid phosphorylation	EC:2.7.11.0
Contig7040	mitogen-activated protein kinase kinase 2	1938	20	4.7126e-158	0.841	12	F:MAP kinase kinase activity; P:auxin biosynthetic process; F:protein serine/threonine kinase activity; P:response to salt stress; P:MAPKKK cascade; F:ATP binding; P:cold acclimation; F:protein binding; C:cytoplasm; P:defense response, incompatible interaction; C:plasma membrane; P:protein amino acid phosphorylation	EC:2.7.11.0
Contig7402	mitogen-activated protein kinase kinase	3273	20	8.37649e-169	0.669	11	F:kinase binding; P:response to salt stress; P:MAPKKK cascade; P:response to cold; P:response to wounding; F:DNA binding; F:MAP kinase kinase kinase activity; F:nucleotide binding; P:response to cadmium ion; P:cellular metabolic process; C:nucleus	EC:2.7.11.25
Contig7521	nucleosome chromatin assembly factor group	1137	20	3.17159e-91	0.828	14	F:histone binding; P:response to cold; P:response to heat; P:response to bacterium; F:DNA binding; P:lateral root formation; P:cell differentiation; P:nucleosome assembly; P:abscisic acid mediated signaling pathway; P:cell proliferation; P:response to cadmium ion; C:cytoplasm; F:chromatin binding; C:nucleus	-
Contig7645	protein	1078	20	1.8243e-117	0.754	6	P:response to cold; P:regulation of transcription; P:response to chitin; P:defense response to fungus; F:transcription factor activity; F:zinc ion binding	-
Contig7658	plant synaptotagmin	931	20	3.85844e-33	0.8815	10	P:response to virus; P:response to cold; P:plasma membrane repair; P:spread of virus in host, cell to cell; C:cytoplasmic membrane-bounded vesicle; P:protein targeting to membrane; C:recycling endosome; P:endocytosis; C:vacuole; C:plasma membrane	-
Contig8079	protein phosphatase 2c	1756	20	1.76183e-140	0.709	6	P:negative regulation of abscisic acid mediated signaling pathway; P:response to water deprivation; P:response to cold; P:regulation of stomatal movement; F:protein serine/threonine phosphatase activity; F:protein binding	-
Contig8232	protein	1298	20	4.83067e-110	0.838	7	C:chloroplast envelope; P:response to cold; F:amino acid binding; C:stromule; C:chloroplast stroma; P:metabolic process; C:chloroplast thylakoid membrane	-
Contig8372	transcription factor tga1	1844	20	2.00361e-142	0.764	8	P:defense response to bacterium; P:response to cold; F:sequence-specific DNA binding; F:protein dimerization activity; F:transcription factor activity; C:nucleus; F:calmodulin binding; P:regulation of transcription, DNA-dependent	-
Contig8474	transcription factor tga4	1437	20	1.36661e-116	0.7355	6	F:calmodulin binding; P:systemic acquired resistance, salicylic acid mediated signaling pathway; P:defense response to bacterium; P:response to cold; F:transcription factor activity; C:nucleus	-
Contig8510	protein	1436	20	6.29412e-138	0.7295	4	F:RNA binding; C:nucleus; P:response to cold; C:chloroplast stroma	-
Contig8536	beta-ketoacyl- synthase	1934	20	0	0.921	5	P:fatty acid biosynthetic process; F:acyltransferase activity; P:response to cold; C:membrane; P:response to light stimulus	-
Contig8578	pp2a regulatory subunit	1582	20	3.91058e-152	0.831	5	P:response to biotic stimulus; P:regulation of signal transduction; P:response to cold; F:protein phosphatase type 2A regulator activity; P:response to heat	-
Contig8868	cold acclimation protein cor413-pm1	884	20	1.04952e-82	0.855	1	C:membrane	-
Contig8980	bon1-associated protein 1	909	20	9.20821e-37	0.636	9	P:response to wounding; C:membrane; P:response to salicylic acid stimulus; F:phospholipid binding; F:protein binding; P:response to cold; P:negative regulation of defense response; P:response to heat; P:cellular homeostasis	-
Contig9197	salt-tolerance zinc finger protein	1096	20	1.27482e-65	0.6295	14	P:photoprotection; P:multicellular organism growth; P:response to water deprivation; P:response to high light intensity; P:response to wounding; P:response to cold; P:response to oxidative stress; F:nucleic acid binding; P:response to chitin; P:response to abscisic acid stimulus; C:nucleus; P:photosynthesis; P:response to salt stress; F:transcription repressor activity	-
Contig9205	protein	754	20	2.29961e-42	0.9115	13	F:copper ion binding; F:calmodulin binding; C:mitochondrion; P:protein folding; F:chaperone binding; P:response to cold; C:chloroplast envelope; P:response to heat; F:ATP binding; C:chloroplast thylakoid membrane; C:chloroplast stroma; P:response to cadmium ion; C:apoplast	-
Contig9465	cellulose synthase a catalytic subunit 3	1693	20	0	0.894	11	C:integral to membrane; P:cellulose biosynthetic process; P:response to cold; P:cellular cell wall organization; C:plastid; F:cellulose synthase (UDP-forming) activity; P:plant-type cell wall biogenesis; P:shoot development; C:Golgi apparatus; C:endoplasmic reticulum; C:plasma membrane	EC:2.4.1.12
Contig9496	abc transporter family of the mitochondria family	736	10	9.05728e-12	0.829	19	P:root development; C:chloroplast envelope; P:cellular iron ion homeostasis; P:auxin biosynthetic process; C:integral to membrane; P:nuclear mRNA splicing, via spliceosome; F:xenobiotic-transporting ATPase activity; P:regulation of catalytic activity; P:pollen development; P:chloroplast organization; P:response to cadmium ion; P:response to cold; P:response to lead ion; P:transmembrane transport;…	EC:3.6.3.44
Contig9500	3-hydroxyisobutyryl-coenzyme a hydrolase	1384	20	7.23615e-168	0.844	10	F:3-hydroxyisobutyryl-CoA hydrolase activity; P:xanthophyll biosynthetic process; P:response to cold; P:response to auxin stimulus; P:fatty acid beta-oxidation; P:valine catabolic process; C:chloroplast; F:enoyl-CoA hydratase activity; F:carotene beta-ring hydroxylase activity; P:carotene metabolic process	EC:3.1.2.4; EC:4.2.1.17
Contig9510	cold shock protein-1	840	20	5.77386e-19	0.8905	2	C:endomembrane system; C:cytoplasmic membrane-bounded vesicle	-
Contig9530	abc transporter family protein	1218	20	1.20252e-123	0.8625	12	P:wax biosynthetic process; P:very-long-chain fatty acid metabolic process; P:cuticle development; P:auxin biosynthetic process; P:response to red light; P:response to cold; F:ATP binding; F:ATPase activity; F:transporter activity; P:unidimensional cell growth; P:response to far red light; C:endoplasmic reticulum	EC:3.6.1.3
Contig9590	cellulose synthase-like protein	3894	20	0	0.888	9	P:root hair elongation; P:cellulose biosynthetic process; C:integral to Golgi membrane; P:response to cold; P:cellular cell wall organization; F:cellulose synthase (UDP-forming) activity; P:plant-type cell wall biogenesis; C:endoplasmic reticulum; C:plasma membrane	EC:2.4.1.12
Contig9865	glycine-rich rna-binding protein 2	815	20	8.02883e-39	0.8245	9	P:response to cold; F:copper ion binding; F:RNA binding; F:single-stranded DNA binding; F:ATP binding; F:double-stranded DNA binding; P:seed germination; P:response to salt stress; C:mitochondrion	-
Contig10042	catalase	437	20	4.92707e-48	0.9895	21	P:photoperiodism; P:transport; P:hydrogen peroxide catabolic process; C:mitochondrion; P:cell death; F:cobalt ion binding; P:response to cold; P:cell redox homeostasis; P:oxidation reduction; F:catalase activity; C:plant-type vacuole membrane; F:protein binding; F:heme binding; P:cellular response to sulfate starvation; C:chloroplast; P:cellular response to nitrogen starvation; C:cytosolic riboso…	EC:1.11.1.6
Contig10146	beta-amylase	449	20	5.35322e-42	0.7415	6	F:cation binding; P:response to cold; P:maltose biosynthetic process; F:beta-amylase activity; P:starch catabolic process; C:chloroplast stroma	EC:3.2.1.2
Contig10651	protein	923	20	1.06665e-72	0.854	7	P:hyperosmotic salinity response; P:response to water deprivation; C:endomembrane system; P:response to cold; C:cytoplasmic membrane-bounded vesicle; P:response to abscisic acid stimulus; C:membrane	-
Contig11370	60s ribosomal protein l12	368	20	6.18845e-51	0.9315	11	C:nucleolus; C:vacuole; P:response to cold; F:structural constituent of ribosome; F:protein binding; P:ribosome biogenesis; C:cytosolic large ribosomal subunit; C:chloroplast; C:membrane; F:zinc ion binding; P:translation	-
Contig11455	protein	1010	20	1.8107e-140	0.8325	6	F:cation binding; P:response to cold; P:maltose biosynthetic process; F:beta-amylase activity; P:starch catabolic process; C:chloroplast stroma	EC:3.2.1.2
Contig11507	hva22d	643	20	1.69657e-47	0.7735	9	P:hyperosmotic salinity response; P:pollen development; P:response to water deprivation; C:endomembrane system; P:response to cold; P:negative regulation of autophagy; P:response to abscisic acid stimulus; P:flower development; C:integral to membrane	-
Contig11509	mitochondrial nad-dependent malate dehydrogenase	1413	20	3.85106e-148	0.9275	13	F:copper ion binding; C:cell wall; F:L-malate dehydrogenase activity; P:response to salt stress; P:defense response to bacterium; P:response to cold; P:oxidation reduction; P:malate metabolic process; P:tricarboxylic acid cycle; P:glycolysis; C:mitochondrial matrix; C:chloroplast; P:response to cadmium ion	EC:1.1.1.37
Contig12065	chaperonin 20	1154	20	4.21945e-99	0.8565	11	F:copper ion binding; F:calmodulin binding; C:mitochondrion; P:protein folding; P:response to cold; C:chloroplast envelope; F:ATP binding; C:chloroplast thylakoid membrane; C:chloroplast stroma; P:response to cadmium ion; C:apoplast	-
Contig12066	chaperonin 20	728	20	4.59637e-69	0.8495	11	F:copper ion binding; F:calmodulin binding; C:mitochondrion; P:protein folding; P:response to cold; C:chloroplast envelope; F:ATP binding; C:chloroplast thylakoid membrane; C:chloroplast stroma; P:response to cadmium ion; C:apoplast	-
Contig12301	#NAME?	1074	20	1.41062e-103	0.926	11	C:cytosol; F:manganese ion binding; P:response to cold; F:2,3-bisphosphoglycerate-independent phosphoglycerate mutase activity; C:cytoplasmic membrane-bounded vesicle; P:glycolysis; C:mitochondrial envelope; C:chloroplast; P:response to cadmium ion; C:plasma membrane; C:apoplast	-
Contig12319	tcp-1 cpn60 chaperonin family protein	3476	20	0	0.918	16	P:auxin biosynthetic process; P:protein refolding; P:cell death; C:mitochondrion; C:nucleolus; P:chaperone mediated protein folding requiring cofactor; P:response to cold; C:chloroplast envelope; P:systemic acquired resistance; F:ATP binding; C:chloroplast stroma; F:unfolded protein binding; C:cytosolic ribosome; C:plasma membrane; C:stromule; C:apoplast	-
Contig12320	tcp-1 cpn60 chaperonin family protein	2265	20	0	0.9495	16	P:auxin biosynthetic process; P:protein refolding; C:mitochondrion; P:cell death; C:nucleolus; P:chaperone mediated protein folding requiring cofactor; P:response to cold; C:chloroplast envelope; P:systemic acquired resistance; F:ATP binding; C:chloroplast stroma; F:unfolded protein binding; C:cytosolic ribosome; C:plasma membrane; C:stromule; C:apoplast	-
Contig12435	glyceraldehyde-3-phosphate dehydrogenase	1793	20	0	0.933	17	F:glyceraldehyde-3-phosphate dehydrogenase (phosphorylating) activity; P:reductive pentose-phosphate cycle; P:response to sucrose stimulus; F:glyceraldehyde-3-phosphate dehydrogenase (NADP+) (phosphorylating) activity; P:response to light stimulus; P:response to cold; P:oxidation reduction; C:chloroplast envelope; F:glyceraldehyde-3-phosphate dehydrogenase (NADP+) activity; F:NAD or NADH binding;…	EC:1.2.1.12; EC:1.2.1.13; EC:1.2.1.9
Contig12436	glyceraldehyde-3-phosphate dehydrogenase	1652	20	0	0.93	17	F:glyceraldehyde-3-phosphate dehydrogenase (phosphorylating) activity; P:reductive pentose-phosphate cycle; P:response to sucrose stimulus; F:glyceraldehyde-3-phosphate dehydrogenase (NADP+) (phosphorylating) activity; P:response to light stimulus; P:response to cold; P:oxidation reduction; C:chloroplast envelope; F:glyceraldehyde-3-phosphate dehydrogenase (NADP+) activity; F:NAD or NADH binding;…	EC:1.2.1.12; EC:1.2.1.13; EC:1.2.1.9
Contig12438	glyceraldehyde-3-phosphate dehydrogenase b subunit	269	20	2.83737e-35	0.915	17	F:glyceraldehyde-3-phosphate dehydrogenase (phosphorylating) activity; P:reductive pentose-phosphate cycle; P:response to sucrose stimulus; F:glyceraldehyde-3-phosphate dehydrogenase (NADP+) (phosphorylating) activity; P:response to light stimulus; P:response to cold; P:oxidation reduction; C:chloroplast envelope; F:glyceraldehyde-3-phosphate dehydrogenase (NADP+) activity; F:NAD or NADH binding;…	EC:1.2.1.12; EC:1.2.1.13; EC:1.2.1.9
Contig12853	2-cys peroxiredoxin	1253	20	7.55062e-113	0.8545	12	P:defense response to bacterium; C:chloroplast envelope; P:response to cold; P:cell redox homeostasis; F:protein binding; P:oxidation reduction; C:stromule; F:peroxidase activity; F:peroxiredoxin activity; C:chloroplast stroma; C:thylakoid; C:apoplast	EC:1.11.1.7; EC:1.11.1.15
Contig12932	protein	982	20	6.62752e-108	0.8125	6	P:response to high light intensity; P:response to water deprivation; P:response to salt stress; C:chloroplast; P:response to cold; C:plasma membrane	-
Contig12933	protein	1588	20	6.50966e-139	0.7415	5	P:response to high light intensity; P:response to water deprivation; P:response to salt stress; P:response to cold; C:plasma membrane	-
Contig13010	serine acetyltransferase	1392	20	4.45204e-149	0.8055	12	C:cytosol; F:transcription regulator activity; F:zinc ion binding; C:mitochondrion; P:response to cold; P:regulation of transcription; F:serine O-acetyltransferase activity; P:cellular response to sulfate starvation; P:cysteine biosynthetic process from serine; C:chloroplast; P:response to cadmium ion; C:nucleus	EC:2.3.1.30
Contig13011	serine acetyltransferase	1516	20	1.45619e-132	0.793	12	C:cytosol; F:transcription regulator activity; F:zinc ion binding; C:mitochondrion; P:response to cold; P:regulation of transcription; F:serine O-acetyltransferase activity; P:cellular response to sulfate starvation; P:cysteine biosynthetic process from serine; C:chloroplast; P:response to cadmium ion; C:nucleus	EC:2.3.1.30
Contig13012	serine acetyltransferase	1496	20	3.27675e-145	0.7955	12	C:cytosol; F:transcription regulator activity; F:zinc ion binding; C:mitochondrion; P:response to cold; P:regulation of transcription; F:serine O-acetyltransferase activity; P:cellular response to sulfate starvation; P:cysteine biosynthetic process from serine; C:chloroplast; P:response to cadmium ion; C:nucleus	EC:2.3.1.30
Contig13060	calcium-binding endonuclease exonuclease phosphatase family protein	2420	20	0	0.8065	6	P:response to cold; C:cytoplasmic membrane-bounded vesicle; F:calcium ion binding; P:glycolysis; C:nucleus; F:glyceraldehyde-3-phosphate dehydrogenase (phosphorylating) activity	EC:1.2.1.12
Contig13061	carbon catabolite repressor	1487	20	2.17623e-173	0.811	6	P:response to cold; C:cytoplasmic membrane-bounded vesicle; F:calcium ion binding; P:glycolysis; C:nucleus; F:glyceraldehyde-3-phosphate dehydrogenase (phosphorylating) activity	EC:1.2.1.12
Contig13062	alpha-glucan water chloroplast	4648	20	0	0.803	12	F:protein histidine kinase activity; C:mitochondrion; F:metal ion binding; P:response to symbiotic fungus; C:chloroplast envelope; P:starch catabolic process; F:ATP binding; F:alpha-glucan, water dikinase activity; P:cold acclimation; F:protein binding; P:phosphorylation; C:chloroplast stroma	EC:2.7.13.3; EC:2.7.9.4
Contig13063	alpha-glucan water chloroplast	2099	20	0	0.8635	12	F:protein histidine kinase activity; C:mitochondrion; F:metal ion binding; P:response to symbiotic fungus; C:chloroplast envelope; P:starch catabolic process; F:ATP binding; F:alpha-glucan, water dikinase activity; P:cold acclimation; F:protein binding; P:phosphorylation; C:chloroplast stroma	EC:2.7.13.3; EC:2.7.9.4
Contig13248	60s acidic ribosomal protein p0	1302	20	5.90459e-132	0.9095	14	C:cytosol; F:copper ion binding; C:nucleolus; P:response to salt stress; P:response to cold; F:structural constituent of ribosome; F:DNA-(apurinic or apyrimidinic site) lyase activity; P:translational elongation; P:ribosome biogenesis; P:response to zinc ion; C:chloroplast; P:response to cadmium ion; C:cytosolic ribosome; C:plasma membrane	EC:4.2.99.18
Contig13257	transcription factor spatula	1695	20	6.93955e-86	0.661	9	F:transcription regulator activity; P:carpel development; P:response to red light; P:response to cold; P:fruit development; P:regulation of transcription; P:negative regulation of seed germination; F:DNA binding; C:nucleus	-
Contig13440	protein	1739	20	1.6793e-143	0.7765	10	C:nuclear membrane; P:response to water deprivation; P:response to cold; C:cytoplasmic membrane-bounded vesicle; C:plasma membrane; F:protein binding; P:response to abscisic acid stimulus; F:zinc ion binding; C:plastid; P:response to salt stress	-
Contig13478	cold regulated 314 thylakoid membrane 2	938	20	3.65082e-36	0.664	6	C:integral to chloroplast inner membrane; P:cellular response to water deprivation; P:response to abscisic acid stimulus; P:cold acclimation; P:cellular response to cold; C:chloroplast thylakoid membrane	-
Contig13540	phosphoglycerate kinase	2220	20	0	0.9385	15	P:reductive pentose-phosphate cycle; C:cell wall; F:phosphoglycerate kinase activity; C:mitochondrion; P:response to cold; C:chloroplast envelope; C:thylakoid; F:ATP binding; P:glycolysis; C:chloroplast stroma; P:response to cadmium ion; C:membrane; C:nucleus; C:stromule; C:apoplast	EC:2.7.2.3
Contig13585	amino acid binding	1287	20	3.53722e-113	0.8295	7	C:chloroplast envelope; P:response to cold; F:amino acid binding; C:stromule; C:chloroplast stroma; P:metabolic process; C:chloroplast thylakoid membrane	-
Contig13607	cationic amino acid transporter	2310	20	0	0.8205	27	P:transmembrane transport; P:photoperiodism; C:cell wall; P:hydrogen peroxide catabolic process; C:peroxisome; C:mitochondrion; P:cell death; C:integral to membrane; F:cobalt ion binding; P:response to cold; F:basic amino acid transmembrane transporter activity; P:cell redox homeostasis; F:catalase activity; C:chloroplast envelope; C:plant-type vacuole membrane; F:cationic amino acid transmembran…	EC:1.11.1.6
Contig13627	phospholipase d	3055	20	0	0.794	9	C:vacuole; P:response to cold; C:plasma membrane; F:NAPE-specific phospholipase D activity; F:calcium ion binding; F:phospholipase D activity; P:phosphatidic acid metabolic process; P:programmed cell death; P:phosphatidylcholine metabolic process	EC:3.1.4.4
Contig13680	hexokinase	1289	20	2.26107e-160	0.7855	8	C:mitochondrion; P:response to salt stress; P:response to cold; C:plastid; F:ATP binding; P:glycolysis; F:glucokinase activity; F:fructokinase activity	EC:2.7.1.2; EC:2.7.1.4
Contig13960	nadh-ubiquinone oxidoreductase 18 kda subunit	906	20	2.92031e-67	0.881	8	F:cobalt ion binding; C:mitochondrial inner membrane; F:ferric-chelate reductase activity; C:respiratory chain complex I; F:NADH dehydrogenase (ubiquinone) activity; P:response to osmotic stress; P:cold acclimation; P:electron transport chain	EC:1.16.1.7; EC:1.6.5.3
Contig13986	germin-like protein	1205	20	4.24522e-81	0.8525	12	F:nutrient reservoir activity; F:receptor activity; C:plant-type cell wall; F:manganese ion binding; P:response to cold; C:extracellular matrix; F:superoxide dismutase activity; P:oxidation reduction; P:auxin mediated signaling pathway; C:nucleus; C:apoplast; F:oxalate oxidase activity	EC:1.15.1.1; EC:1.2.3.4
Contig14021	beta-ketoacyl-coa synthase family protein	2038	20	0	0.8865	5	P:fatty acid biosynthetic process; P:response to cold; C:membrane; F:fatty acid elongase activity; P:response to light stimulus	-
Contig14022	beta-ketoacyl-coa synthase family protein	1748	20	0	0.886	5	P:fatty acid biosynthetic process; P:response to cold; C:membrane; F:fatty acid elongase activity; P:response to light stimulus	-
Contig14080	acyl- binding protein	1700	20	3.65846e-119	0.707	13	P:lipid metabolic process; C:plant-type cell wall; F:lead ion binding; P:response to cold; C:cytoplasmic membrane-bounded vesicle; C:plasma membrane; P:response to lead ion; F:protein binding; P:lipid transport; C:glyoxysome; F:acyl-CoA binding; F:phosphatidic acid binding; C:endoplasmic reticulum	-
Contig14113	universal stress protein family protein	1001	20	1.88854e-57	0.782	1	P:response to cold	-
Contig14347	protein	954	20	8.698e-41	0.595	10	P:defense response to bacterium; P:photosynthetic electron transport in photosystem I; P:response to cold; C:chloroplast envelope; P:photosynthetic electron transport in photosystem II; P:ATP biosynthetic process; C:chloroplast thylakoid membrane; C:plastoglobule; P:proton transport; C:stromule	-
Contig14398	protein	1538	20	2.83396e-124	0.758	10	C:nuclear membrane; P:response to water deprivation; P:response to cold; C:cytoplasmic membrane-bounded vesicle; C:plasma membrane; F:protein binding; P:response to abscisic acid stimulus; F:zinc ion binding; C:plastid; P:response to salt stress	-
Contig14478	alternative oxidase	1579	20	1.43717e-146	0.8255	11	F:metal ion binding; P:cellular respiration; P:response to cold; C:mitochondrial inner membrane; P:respiratory gaseous exchange; C:respiratory chain; P:transport; F:alternative oxidase activity; C:integral to membrane; P:mitochondria-nucleus signaling pathway; P:electron transport chain	-
Contig14714	rhicadhesin receptor	832	20	7.76942e-77	0.7815	9	F:nutrient reservoir activity; F:receptor activity; C:plant-type cell wall; F:manganese ion binding; P:response to cold; F:superoxide dismutase activity; P:oxidation reduction; C:nucleus; C:apoplast	EC:1.15.1.1
Contig14811	serine threonine protein kinase 2	2351	20	0	0.805	11	C:ribosome; P:auxin biosynthetic process; P:response to salt stress; P:response to cold; P:response to heat; F:ATP binding; P:positive regulation of translation; F:protein kinase C activity; F:protein binding; C:nucleus; P:protein amino acid phosphorylation	EC:2.7.11.13
Contig14842	transcriptional adapter ada2a	1880	20	0	0.651	2	F:DNA binding; P:response to cold	-
Contig14930	rna helicase	699	20	1.77067e-67	0.8935	7	P:auxin biosynthetic process; P:response to water deprivation; P:response to cold; F:ATP-dependent helicase activity; F:RNA binding; F:ATP binding; P:response to salt stress	-
Contig15018	fatty acid elongase	300	20	7.71159e-33	0.7445	7	P:fatty acid biosynthetic process; F:acyltransferase activity; P:response to cold; C:membrane; C:endoplasmic reticulum; P:response to light stimulus; C:mitochondrion	-
Contig15229	protein	1028	20	8.35111e-117	0.8545	4	P:response to water deprivation; P:response to freezing; P:positive regulation of transcription; P:response to salt stress	-
Contig15303	lactoylglutathione chloroplast	1636	20	3.57423e-164	0.9045	7	F:metal ion binding; P:carbohydrate metabolic process; P:response to cold; C:thylakoid lumen; C:stromule; C:chloroplast stroma; F:lactoylglutathione lyase activity	EC:4.4.1.5
Contig15375	bcl-2-associated athanogene 7	1830	12	3.35191e-73	0.591667	7	P:protein folding; C:plasma membrane; F:protein binding; P:cellular response to heat; P:cellular response to unfolded protein; C:endoplasmic reticulum; P:cellular response to cold	-
Contig15513	transcription factor tga1	1769	20	1.61353e-133	0.7785	8	P:defense response to bacterium; P:response to cold; F:sequence-specific DNA binding; F:protein dimerization activity; F:transcription factor activity; C:nucleus; F:calmodulin binding; P:regulation of transcription, DNA-dependent	-
Contig15792	60s ribosomal protein l12	698	20	3.75128e-86	0.9765	10	C:nucleolus; C:vacuole; P:response to cold; F:structural constituent of ribosome; P:ribosome biogenesis; C:cytosolic large ribosomal subunit; C:chloroplast; F:zinc ion binding; P:translation; F:rRNA binding	-
Contig15804	60s ribosomal protein	568	20	1.55318e-42	0.8065	8	C:nucleolus; P:response to cold; F:structural constituent of ribosome; C:plasma membrane; C:cytosolic large ribosomal subunit; C:chloroplast; P:translation; C:mitochondrion	-
Contig15987	germin-like protein	962	20	1.06274e-78	0.8165	10	F:nutrient reservoir activity; F:receptor activity; C:plant-type cell wall; F:manganese ion binding; P:response to cold; C:extracellular matrix; P:auxin mediated signaling pathway; C:nucleus; C:apoplast; F:oxalate oxidase activity	EC:1.2.3.4
Contig17177	annexin 2	1329	20	8.21639e-137	0.8535	11	P:response to water deprivation; C:cell surface; P:response to cold; P:polysaccharide transport; F:calcium ion binding; C:thylakoid; C:nucleus; C:cytosol; P:response to heat; F:calcium-dependent phospholipid binding; P:response to salt stress	-
Contig17618	60s ribosomal protein l26	723	20	4.42555e-56	0.9625	9	C:nucleolus; P:response to cold; F:structural constituent of ribosome; C:plasma membrane; F:protein binding; C:cytosolic large ribosomal subunit; C:chloroplast; P:translation; C:mitochondrion	-
Contig17674	cellulose synthase-like protein	646	20	1.09657e-102	0.893	11	P:root hair elongation; P:cellulose biosynthetic process; C:integral to Golgi membrane; P:response to cold; P:cellular cell wall organization; F:cellulose synthase (UDP-forming) activity; C:chloroplast; P:pollen germination; P:plant-type cell wall biogenesis; C:endoplasmic reticulum; C:plasma membrane	EC:2.4.1.12
Contig18136	dead-box rna helicase-like protein	2011	20	0	0.8185	14	C:cell wall; F:RNA binding; P:auxin biosynthetic process; C:protein complex; P:response to water deprivation; C:mitochondrion; C:nucleolus; P:response to salt stress; P:Group II intron splicing; P:response to cold; F:ATP-dependent helicase activity; C:plastid; F:DNA binding; F:ATP binding	-
Contig18196	protein	1251	20	1.51605e-129	0.805	11	P:cell growth; P:negative regulation of flower development; F:zinc ion binding; P:cell division; F:DNA binding; F:protein binding; P:response to freezing; F:SUMO ligase activity; P:regulation of abscisic acid mediated signaling pathway; P:regulation of salicylic acid metabolic process; C:nucleus	-
Contig18197	e3 sumo-protein ligase siz1	2868	20	0	0.734	11	P:cell growth; P:negative regulation of flower development; F:zinc ion binding; P:cell division; F:DNA binding; F:protein binding; P:response to freezing; F:SUMO ligase activity; P:regulation of abscisic acid mediated signaling pathway; P:regulation of salicylic acid metabolic process; C:nucleus	-
Contig18198	e3 sumo-protein ligase siz1	235	20	2.2525e-32	0.8835	11	P:cell growth; P:negative regulation of flower development; F:zinc ion binding; P:cell division; F:DNA binding; F:protein binding; P:response to freezing; F:SUMO ligase activity; P:regulation of abscisic acid mediated signaling pathway; P:regulation of salicylic acid metabolic process; C:nucleus	-
Contig18199	e3 sumo-protein ligase siz1	889	20	5.60359e-108	0.6885	10	P:cell growth; P:negative regulation of flower development; F:metal ion binding; P:cell division; F:DNA binding; P:response to freezing; F:SUMO ligase activity; P:regulation of abscisic acid mediated signaling pathway; P:regulation of salicylic acid metabolic process; C:nucleus	-
Contig18200	protein	814	20	2.77541e-23	0.8135	11	P:cell growth; P:negative regulation of flower development; F:zinc ion binding; P:cell division; F:DNA binding; F:protein binding; P:response to freezing; F:SUMO ligase activity; P:regulation of abscisic acid mediated signaling pathway; P:regulation of salicylic acid metabolic process; C:nucleus	-
Contig18201	protein	1899	20	1.43046e-159	0.691	10	P:cell growth; P:negative regulation of flower development; F:metal ion binding; P:cell division; F:DNA binding; P:response to freezing; F:SUMO ligase activity; P:regulation of abscisic acid mediated signaling pathway; P:regulation of salicylic acid metabolic process; C:nucleus	-
Contig18446	60s ribosomal protein	589	5	6.77017e-07	0.76	7	C:nucleolus; P:response to cold; F:structural constituent of ribosome; C:plasma membrane; C:cytosolic large ribosomal subunit; C:chloroplast; P:translation	-
Contig18607	glycine-rich protein	654	20	1.26211e-29	0.7535	17	F:copper ion binding; P:DNA duplex unwinding; F:mRNA binding; F:double-stranded DNA binding; P:seed development; F:zinc ion binding; P:seed germination; C:mitochondrion; C:nucleolus; P:response to cold; P:regulation of transcription, DNA-dependent; P:vegetative to reproductive phase transition of meristem; F:ATP binding; P:response to osmotic stress; P:stamen development; F:single-stranded DNA bi…	-
Contig18609	glycine-rich protein	517	20	3.07314e-27	0.8435	17	F:copper ion binding; P:DNA duplex unwinding; F:mRNA binding; F:double-stranded DNA binding; P:seed development; F:zinc ion binding; P:seed germination; C:mitochondrion; C:nucleolus; P:response to cold; P:regulation of transcription, DNA-dependent; P:vegetative to reproductive phase transition of meristem; F:ATP binding; P:response to osmotic stress; P:stamen development; F:single-stranded DNA bi…	-
Contig18699	histone acetyltransferase complex component	1398	20	9.3297e-155	0.6785	8	F:zinc ion binding; P:response to cytokinin stimulus; F:DNA binding; P:response to auxin stimulus; P:cold acclimation; P:regulation of cell proliferation; F:transcription coactivator activity; C:nucleus	-
Contig18701	histone acetyltransferase complex component	757	20	4.58245e-115	0.748	7	P:response to cytokinin stimulus; F:DNA binding; P:response to auxin stimulus; P:cold acclimation; P:regulation of cell proliferation; F:transcription coactivator activity; C:nucleus	-
Contig18872	nad-malate dehydrogenase	1671	20	0	0.8745	12	F:L-malate dehydrogenase activity; F:binding; C:mitochondrion; P:response to cold; P:oxidation reduction; C:chloroplast envelope; P:malate metabolic process; P:glycolysis; C:chloroplast stroma; C:plasma membrane; C:stromule; C:apoplast	EC:1.1.1.37
Contig18873	nad-malate dehydrogenase	1687	20	0	0.871	13	F:L-malate dehydrogenase activity; F:binding; C:mitochondrion; P:response to cold; P:oxidation reduction; C:chloroplast envelope; P:malate metabolic process; P:tricarboxylic acid cycle; P:glycolysis; C:chloroplast stroma; C:plasma membrane; C:stromule; C:apoplast	EC:1.1.1.37
Contig18876	u2 small nuclear ribonucleoprotein a	1225	20	3.07906e-103	0.8195	8	C:nucleolus; C:Cajal body; P:response to cold; F:nucleic acid binding; F:protein binding; C:chloroplast; C:ribonucleoprotein complex; P:nuclear mRNA splicing, via spliceosome	-
Contig18877	u2 small nuclear ribonucleoprotein a	263	20	2.05485e-25	0.873	8	C:nucleolus; C:Cajal body; P:response to cold; F:nucleic acid binding; F:protein binding; C:chloroplast; C:ribonucleoprotein complex; P:nuclear mRNA splicing, via spliceosome	-
Contig19238	monodehydroascorbate reductase	1701	20	0	0.8735	10	P:response to cold; P:response to cadmium ion; F:monodehydroascorbate reductase (NADH) activity; P:oxidation reduction; C:stromule; F:ATP binding; C:chloroplast stroma; F:FAD binding; F:DNA-(apurinic or apyrimidinic site) lyase activity; C:mitochondrion	EC:1.6.5.4; EC:4.2.99.18
Contig19252	protein	1693	20	9.86971e-133	0.858	7	F:proteasome binding; P:response to cold; P:proteasomal ubiquitin-dependent protein catabolic process; F:damaged DNA binding; F:ubiquitin binding; P:nucleotide-excision repair; C:nucleus	-
Contig19264	thiamin biosynthetic enzyme	1371	20	1.54706e-154	0.901	11	P:thiamin biosynthetic process; P:oxazole or thiazole biosynthetic process; F:zinc ion binding; C:mitochondrion; P:response to cold; C:thylakoid; C:chloroplast stroma; C:chloroplast membrane; F:protein homodimerization activity; C:stromule; P:response to DNA damage stimulus	-
Contig19265	thiamin biosynthetic enzyme	1559	20	3.58775e-150	0.8735	11	P:thiamin biosynthetic process; P:oxazole or thiazole biosynthetic process; F:zinc ion binding; C:mitochondrion; P:response to cold; C:thylakoid; C:chloroplast stroma; C:chloroplast membrane; F:protein homodimerization activity; C:stromule; P:response to DNA damage stimulus	-
Contig19341	low temperature and salt responsive protein	791	20	5.51147e-21	0.853	6	P:hyperosmotic salinity response; C:endomembrane system; P:response to cold; C:cytoplasmic membrane-bounded vesicle; P:defense response to fungus; C:integral to membrane	-
Contig19341	low temperature and salt responsive protein	791	20	5.51147e-21	0.853	6	P:hyperosmotic salinity response; C:endomembrane system; P:response to cold; C:cytoplasmic membrane-bounded vesicle; P:defense response to fungus; C:integral to membrane	-
Contig19342	low temperature and salt responsive protein	577	20	2.00612e-24	0.867	5	C:endomembrane system; C:cytoplasmic membrane-bounded vesicle; C:integral to membrane; P:response to cold; P:hyperosmotic salinity response	-
Contig19342	low temperature and salt responsive protein	577	20	2.00612e-24	0.867	5	C:endomembrane system; C:cytoplasmic membrane-bounded vesicle; C:integral to membrane; P:response to cold; P:hyperosmotic salinity response	-
Contig19384	protein binding	1081	20	2.60804e-55	0.712	6	P:regulation of apoptosis; P:response to salt stress; P:vegetative to reproductive phase transition of meristem; F:protein binding; P:response to cold; P:response to heat	-
Contig19401	abc transporter family of the mitochondria family	591	20	9.05904e-92	0.9065	35	P:root development; C:chloroplast envelope; C:apoplast; C:stromule; P:positive regulation of catalytic activity; P:cellular iron ion homeostasis; P:gibberellic acid mediated signaling pathway; P:actin filament-based movement; P:auxin biosynthetic process; P:regulation of transcription, DNA-dependent; C:phragmoplast; F:enzyme activator activity; C:integral to membrane; P:nuclear mRNA splicing, via…	EC:3.6.3.44
Contig19402	abc transporter family of the mitochondria family	2924	20	0	0.864	35	P:root development; C:chloroplast envelope; C:apoplast; C:stromule; P:positive regulation of catalytic activity; P:cellular iron ion homeostasis; P:gibberellic acid mediated signaling pathway; P:actin filament-based movement; P:auxin biosynthetic process; P:regulation of transcription, DNA-dependent; C:phragmoplast; F:enzyme activator activity; C:integral to membrane; P:nuclear mRNA splicing, via…	EC:3.6.3.44
Contig19432	glycine-rich rna-binding protein 2	1243	20	2.3732e-42	0.8665	9	P:response to cold; F:copper ion binding; F:RNA binding; F:single-stranded DNA binding; F:ATP binding; F:double-stranded DNA binding; P:seed germination; P:response to salt stress; C:mitochondrion	-
Contig19669	uv excision repair protein	1740	20	3.41897e-120	0.858	7	F:proteasome binding; P:response to cold; P:proteasomal ubiquitin-dependent protein catabolic process; F:damaged DNA binding; F:ubiquitin binding; P:nucleotide-excision repair; C:nucleus	-
Contig19726	ap2 erf domain-containing transcription factor	1575	20	1.16241e-63	0.6175	7	P:regulation of transcription, DNA-dependent; P:response to cold; P:response to chitin; F:transcription activator activity; F:transcription factor activity; C:nucleus; P:ethylene mediated signaling pathway	-
Contig19834	rna recognition motif-containing protein	667	20	2.11094e-27	0.765	11	P:response to UV; F:mRNA 3'-UTR binding; F:SSU rRNA binding; C:mitochondrion; P:response to cold; C:plastid; P:mRNA stabilization; P:positive regulation of translation; F:protein binding; F:nucleotide binding; C:nucleus	-
Contig19853	heat shock protein 90	2785	20	0	0.9185	17	P:protein secretion; P:response to water deprivation; C:mitochondrion; P:protein folding; P:response to salt stress; P:regulation of meristem growth; P:response to cold; C:cytoplasmic membrane-bounded vesicle; F:ATP binding; C:endoplasmic reticulum lumen; P:regulation of meristem structural organization; F:unfolded protein binding; C:chloroplast; C:vacuole; P:response to cadmium ion; C:nucleus; C…	-
Contig19858	mitogen-activated protein kinase 4	1786	20	0	0.932	15	F:MAP kinase activity; P:hypotonic salinity response; P:systemic acquired resistance, salicylic acid mediated signaling pathway; P:auxin biosynthetic process; P:jasmonic acid and ethylene-dependent systemic resistance, jasmonic acid mediated signaling pathway; P:response to fungus; P:response to cold; F:ATP binding; P:response to abscisic acid stimulus; P:hyperosmotic response; F:protein binding;…	EC:2.7.11.24
Contig19859	mitogen-activated protein kinase 4	370	20	3.16124e-58	0.947	15	F:MAP kinase activity; P:hypotonic salinity response; P:systemic acquired resistance, salicylic acid mediated signaling pathway; P:auxin biosynthetic process; P:jasmonic acid and ethylene-dependent systemic resistance, jasmonic acid mediated signaling pathway; P:response to fungus; P:response to cold; F:ATP binding; P:response to abscisic acid stimulus; P:hyperosmotic response; F:protein binding;…	EC:2.7.11.24
Contig20040	glycine-rich rna-binding protein 2	879	20	1.29705e-24	0.7475	9	P:response to cold; F:copper ion binding; F:RNA binding; P:response to osmotic stress; F:single-stranded DNA binding; F:ATP binding; F:double-stranded DNA binding; P:seed germination; C:mitochondrion	-
Contig20111	dna repair protein rad23-4	1226	20	1.7403e-114	0.867	7	F:proteasome binding; P:response to cold; P:proteasomal ubiquitin-dependent protein catabolic process; F:damaged DNA binding; F:ubiquitin binding; P:nucleotide-excision repair; C:nucleus	-
Contig20205	l-galactose-1-phosphate phosphatase	1134	20	3.56758e-135	0.917	9	F:metal ion binding; F:L-galactose-1-phosphate phosphatase activity; P:response to cold; P:sulfur metabolic process; C:plasma membrane; F:3'(2'),5'-bisphosphate nucleotidase activity; P:L-ascorbic acid biosynthetic process; F:inositol-1(or 4)-monophosphatase activity; P:inositol biosynthetic process	EC:3.1.3.7; EC:3.1.3.25
Contig20248	acyl- binding protein	1489	20	2.36703e-127	0.7355	13	P:lipid metabolic process; C:plant-type cell wall; F:lead ion binding; P:response to cold; C:cytoplasmic membrane-bounded vesicle; C:plasma membrane; P:response to lead ion; F:protein binding; P:lipid transport; C:glyoxysome; F:acyl-CoA binding; F:phosphatidic acid binding; C:endoplasmic reticulum	-
Contig20470	transcription factor tga4	1454	20	1.69607e-122	0.7295	5	P:defense response to bacterium; P:response to cold; F:transcription factor activity; C:nucleus; F:calmodulin binding	-
Contig20488	myosin	4051	20	0	0.8415	24	C:apoplast; C:stromule; P:positive regulation of catalytic activity; P:cellular iron ion homeostasis; P:gibberellic acid mediated signaling pathway; P:actin filament-based movement; P:regulation of transcription, DNA-dependent; C:phragmoplast; F:enzyme activator activity; C:chloroplast stroma; F:motor activity; F:transcription factor activity; P:response to cadmium ion; P:response to cold; F:ATPa…	-
Contig20764	phosphoribulokinase precursor	1992	20	0	0.9055	12	P:reductive pentose-phosphate cycle; P:auxin biosynthetic process; P:defense response to bacterium; P:response to cold; C:chloroplast envelope; F:ATP binding; F:protein binding; F:phosphoribulokinase activity; C:chloroplast thylakoid membrane; C:chloroplast stroma; C:stromule; C:apoplast	EC:2.7.1.19
Contig20961	protein	1419	20	4.15464e-142	0.8545	7	F:metal ion binding; P:carbohydrate metabolic process; P:response to cold; C:thylakoid lumen; C:stromule; C:chloroplast stroma; F:lactoylglutathione lyase activity	EC:4.4.1.5
Contig21103	lactoylglutathione chloroplast	1148	20	6.03663e-106	0.9365	8	F:metal ion binding; P:carbohydrate metabolic process; P:response to cold; C:thylakoid lumen; C:stromule; C:chloroplast stroma; F:lactoylglutathione lyase activity; C:mitochondrion	EC:4.4.1.5
Contig21314	dehydration responsive element-binding protein 1	1127	20	1.28245e-52	0.705	7	P:defense response to bacterium; P:response to cold; P:response to chitin; P:regulation of cell death; F:transcription factor activity; C:nucleus; P:regulation of transcription, DNA-dependent	-
Contig21325	cold shock protein-1	955	20	1.76516e-17	0.88	2	C:endomembrane system; C:cytoplasmic membrane-bounded vesicle	-
Contig21779	universal stress protein family protein	795	20	4.33039e-58	0.8085	2	P:response to cold; C:plasma membrane	-
Contig21936	ca2+ antiporter cation exchanger	336	20	1.0304e-37	0.7885	17	P:transmembrane transport; P:sodium ion transport; P:cellular manganese ion homeostasis; P:cellular zinc ion homeostasis; P:response to salt stress; C:integral to membrane; P:cellular calcium ion homeostasis; C:plant-type vacuole membrane; F:calcium ion transmembrane transporter activity; P:phosphorus metabolic process; F:calcium:hydrogen antiporter activity; P:cold acclimation; F:protein binding…	-
Contig21940	annexin 3	1259	20	4.78112e-107	0.7435	8	C:vacuole; P:response to water deprivation; C:cell surface; P:response to salt stress; F:calcium-dependent phospholipid binding; F:calcium ion binding; P:response to cold; P:response to heat	-
Contig21952	protein	1614	20	2.28733e-147	0.7465	6	P:response to high light intensity; P:response to water deprivation; P:response to salt stress; C:mitochondrion; P:response to cold; C:plasma membrane	-
Contig22025	rna helicase	1680	20	3.11622e-163	0.769	8	P:auxin biosynthetic process; P:response to water deprivation; P:response to cold; F:ATP-dependent helicase activity; F:RNA binding; F:ATP binding; P:response to salt stress; C:mitochondrion	-
Contig22165	pre-mrna splicing factor	3733	20	0	0.847	8	F:metallocarboxypeptidase activity; F:zinc ion binding; P:response to cold; P:proteolysis; P:starch biosynthetic process; P:nuclear mRNA splicing, via spliceosome; C:amyloplast starch grain; C:nucleus	EC:3.4.17.0
Contig22427	f-box family protein	1385	20	6.56861e-161	0.8175	6	P:response to cold; F:protein binding; P:regulation of translation; C:nucleus; P:response to heat; C:mitochondrion	-
Contig22471	3-ketoacyl- synthase 1	1742	20	0	0.8275	11	C:cytosolic ribosome; P:response to cold; P:wax biosynthetic process; F:protein binding; P:very-long-chain fatty acid metabolic process; P:cuticle development; C:membrane; P:fatty acid elongation; C:endoplasmic reticulum; F:fatty acid elongase activity; P:response to light stimulus	-
Contig22865	lactoylglutathione chloroplast	1806	20	2.54492e-158	0.8745	7	F:metal ion binding; P:carbohydrate metabolic process; P:response to cold; C:thylakoid lumen; C:stromule; C:chloroplast stroma; F:lactoylglutathione lyase activity	EC:4.4.1.5
Contig23162	serine threonine kinase	726	20	6.01093e-69	0.928	8	C:cytoplasm; P:response to cold; F:kinase activity; C:plasma membrane; P:oxidation reduction; F:calcium ion binding; C:nucleus; F:2-alkenal reductase activity	EC:1.3.1.74
Contig23230	phosphoribosylaminoimidazolecarboxamide formyltransferase imp	993	20	1.59911e-24	0.7595	7	F:phosphoribosylaminoimidazolecarboxamide formyltransferase activity; F:nucleotidyltransferase activity; P:IMP biosynthetic process; F:IMP cyclohydrolase activity; P:response to cold; C:chloroplast stroma; C:stromule	EC:2.1.2.3; EC:2.7.7.0; EC:3.5.4.10
Contig23340	saur family protein	485	20	4.59677e-25	0.7845	3	P:response to auxin stimulus; P:response to cold; C:plasma membrane	-
Contig23396	protein	1869	20	0	0.813	6	F:cation binding; P:response to cold; P:maltose biosynthetic process; F:beta-amylase activity; P:starch catabolic process; C:chloroplast stroma	EC:3.2.1.2
Contig23918	hydrophobic protein lti6a	441	20	5.62121e-23	0.912	8	P:response to water deprivation; P:response to cold; C:membrane fraction; C:cytoplasmic membrane-bounded vesicle; C:plasma membrane; P:response to abscisic acid stimulus; C:integral to membrane; P:response to salt stress	-
Contig23919	hydrophobic protein lti6a	506	20	1.33751e-16	0.9145	8	P:response to water deprivation; P:response to cold; C:membrane fraction; C:cytoplasmic membrane-bounded vesicle; C:plasma membrane; P:response to abscisic acid stimulus; C:integral to membrane; P:response to salt stress	-
Contig23933	phosphoribosylaminoimidazolecarboxamide formyltransferase imp	2343	20	0	0.8685	6	F:phosphoribosylaminoimidazolecarboxamide formyltransferase activity; P:IMP biosynthetic process; F:IMP cyclohydrolase activity; P:response to cold; C:chloroplast stroma; C:stromule	EC:2.1.2.3; EC:3.5.4.10
Contig23934	phosphoribosylaminoimidazolecarboxamide formyltransferase imp	1326	20	0	0.9095	6	F:phosphoribosylaminoimidazolecarboxamide formyltransferase activity; P:IMP biosynthetic process; F:IMP cyclohydrolase activity; P:response to cold; C:chloroplast stroma; C:stromule	EC:2.1.2.3; EC:3.5.4.10
Contig23984	rna recognition motif family expressed	488	20	1.7308e-40	0.752	4	F:RNA binding; P:cold acclimation; F:nucleotide binding; F:zinc ion binding	-
Contig23985	rna-binding protein	1569	12	1.93752e-10	0.62	2	P:cold acclimation; F:nucleotide binding	-
Contig24143	protein	1879	20	0	0.7495	19	P:radial axis specification; P:auxin biosynthetic process; P:longitudinal axis specification; F:protein serine/threonine kinase activity; P:response to water deprivation; C:mitochondrion; C:integral to membrane; P:response to cold; P:transmembrane receptor protein tyrosine kinase signaling pathway; P:embryonic meristem development; C:cytoplasmic membrane-bounded vesicle; F:ATP binding; P:lignin m…	EC:2.7.11.0
Contig24144	protein	2867	20	0	0.7745	20	P:radial axis specification; P:auxin biosynthetic process; P:longitudinal axis specification; F:protein serine/threonine kinase activity; P:response to water deprivation; C:mitochondrion; C:integral to membrane; P:response to cold; P:transmembrane receptor protein tyrosine kinase signaling pathway; P:embryonic meristem development; F:oxidoreductase activity; C:cytoplasmic membrane-bounded vesicle…	EC:2.7.11.0
Contig24145	protein	822	20	7.33136e-88	0.757	19	P:radial axis specification; P:auxin biosynthetic process; P:longitudinal axis specification; F:protein serine/threonine kinase activity; P:response to water deprivation; C:mitochondrion; C:integral to membrane; P:response to cold; P:transmembrane receptor protein tyrosine kinase signaling pathway; P:embryonic meristem development; C:cytoplasmic membrane-bounded vesicle; F:ATP binding; P:lignin m…	EC:2.7.11.0
Contig24147	chloroplast heat shock protein 70-1	633	20	1.06035e-46	0.775	13	P:auxin biosynthetic process; C:mitochondrion; P:protein folding; P:response to cold; C:chloroplast envelope; P:response to heat; F:oxidoreductase activity; C:thylakoid; F:ATP binding; C:chloroplast stroma; F:unfolded protein binding; P:response to cadmium ion; C:nucleus	-
Contig24148	heat shock protein 70	2984	20	0	0.9445	14	P:auxin biosynthetic process; C:mitochondrion; P:protein folding; P:response to cold; P:oxidation reduction; F:2-alkenal reductase activity; C:chloroplast envelope; P:response to heat; C:thylakoid; F:ATP binding; C:chloroplast stroma; F:unfolded protein binding; P:response to cadmium ion; C:nucleus	EC:1.3.1.74
Contig24149	heat shock protein 70	3847	20	0	0.898	14	P:auxin biosynthetic process; C:mitochondrion; P:protein folding; P:response to cold; P:oxidation reduction; F:2-alkenal reductase activity; C:chloroplast envelope; P:response to heat; C:thylakoid; F:ATP binding; C:chloroplast stroma; F:unfolded protein binding; P:response to cadmium ion; C:nucleus	EC:1.3.1.74
Contig24769	sensitive to freezing 6 protein	300	13	6.32435e-27	0.774615	1	C:plastid	-
Contig24998	heat shock protein 70	1685	20	0	0.986	17	P:response to virus; C:cytosol; C:cell wall; P:auxin biosynthetic process; P:protein folding; C:nucleolus; P:response to cold; P:oxidation reduction; F:2-alkenal reductase activity; P:response to heat; F:ATP binding; F:protein binding; C:chloroplast; P:response to cadmium ion; C:cytosolic ribosome; C:plasma membrane; C:apoplast	EC:1.3.1.74
Contig25045	peroxidase 3	1410	20	1.41495e-142	0.853	9	P:hyperosmotic salinity response; P:response to desiccation; P:response to oxidative stress; P:response to cold; F:protein binding; F:heme binding; P:oxidation reduction; F:peroxidase activity; C:endoplasmic reticulum	EC:1.11.1.7
Contig25046	peroxidase 3	1217	20	3.24403e-145	0.8545	12	P:hyperosmotic salinity response; C:plant-type cell wall; P:response to desiccation; P:response to cold; P:response to oxidative stress; F:transferase activity, transferring glycosyl groups; F:protein binding; F:heme binding; P:oxidation reduction; F:peroxidase activity; C:nucleus; C:endoplasmic reticulum	EC:1.11.1.7
Contig25468	beta-glucosidase-like sfr2	2616	20	0	0.798	7	F:cellobiose glucosidase activity; P:carbohydrate metabolic process; P:response to freezing; F:cation binding; C:chloroplast outer membrane; C:cytoplasmic membrane-bounded vesicle; F:beta-glucosidase activity	EC:3.2.1.21
Contig25285	phosphoribulokinase precursor	1954	20	0	0.9325	12	P:reductive pentose-phosphate cycle; P:auxin biosynthetic process; P:defense response to bacterium; P:response to cold; C:chloroplast envelope; F:ATP binding; F:protein binding; F:phosphoribulokinase activity; C:chloroplast thylakoid membrane; C:chloroplast stroma; C:stromule; C:apoplast	EC:2.7.1.19
Contig25567	galactinol--sucrose galactosyltransferase 6	1379	20	5.73147e-149	0.799	4	F:hydrolase activity, hydrolyzing O-glycosyl compounds; C:chloroplast; P:response to cold; F:galactinol-raffinose galactosyltransferase activity	EC:3.2.1.0; EC:2.4.1.67
Contig25718	cellulose synthase-like protein	3631	20	0	0.832	9	P:root hair elongation; P:cellulose biosynthetic process; C:integral to Golgi membrane; P:response to cold; P:cellular cell wall organization; F:cellulose synthase (UDP-forming) activity; P:plant-type cell wall biogenesis; C:endoplasmic reticulum; C:plasma membrane	EC:2.4.1.12
Contig25875	glutathione s-transferase	1106	20	1.82703e-68	0.721	18	F:copper ion binding; P:response to salt stress; P:defense response to bacterium; F:cobalt ion binding; P:response to cold; C:chloroplast envelope; F:glutathione transferase activity; C:thylakoid; F:protein binding; C:chloroplast stroma; P:defense response to fungus, incompatible interaction; F:glutathione binding; C:vacuole; P:response to cadmium ion; P:toxin catabolic process; C:nucleus; C:plas…	EC:2.5.1.18
Contig25952	wd-40 repeat family protein	2064	20	0	0.7465	12	F:transcription corepressor activity; P:proteasomal ubiquitin-dependent protein catabolic process; F:histone acetyltransferase activity; C:cytoplasmic membrane-bounded vesicle; C:heterotrimeric G-protein complex; P:histone deacetylation; P:negative regulation of transcription, DNA-dependent; C:CUL4 RING ubiquitin ligase complex; P:response to cold; P:positive regulation of transcription from RNA …	EC:2.3.1.48
Contig26464	rna helicase	1905	20	0	0.7415	7	P:response to water deprivation; P:response to cold; F:ATP-dependent helicase activity; F:RNA binding; C:chloroplast; P:response to salt stress; F:nucleotide binding	-
Contig26475	phosphoribulokinase precursor	1830	20	0	0.9125	12	P:reductive pentose-phosphate cycle; P:auxin biosynthetic process; P:defense response to bacterium; P:response to cold; C:chloroplast envelope; F:ATP binding; F:protein binding; F:phosphoribulokinase activity; C:chloroplast thylakoid membrane; C:chloroplast stroma; C:stromule; C:apoplast	EC:2.7.1.19
Contig26525	2-cys peroxiredoxin	1161	20	5.20425e-113	0.859	12	P:defense response to bacterium; C:chloroplast envelope; P:response to cold; P:cell redox homeostasis; F:protein binding; P:oxidation reduction; C:stromule; F:peroxidase activity; F:peroxiredoxin activity; C:chloroplast stroma; C:thylakoid; C:apoplast	EC:1.11.1.7; EC:1.11.1.15
Contig26549	cold acclimation protein cor413-pm1	1674	20	4.01508e-78	0.8435	5	C:vacuole; C:plasma membrane; P:cellular response to water deprivation; P:response to abscisic acid stimulus; P:cold acclimation	-
Contig26595	protein	693	20	2.18952e-70	0.646	14	P:radial axis specification; C:intracellular membrane-bounded organelle; P:longitudinal axis specification; F:protein kinase activity; P:response to water deprivation; P:response to cold; P:embryonic meristem development; P:lignin metabolic process; C:cytoplasmic part; F:nucleotide binding; P:pollen maturation; P:anther development; P:pollen germination; C:plasma membrane	-
Contig26663	dehydration responsive element-binding protein 1	1063	20	1.30317e-51	0.693	7	P:defense response to bacterium; P:response to cold; P:response to chitin; P:regulation of cell death; F:transcription factor activity; C:nucleus; P:regulation of transcription, DNA-dependent	-
Contig26689	lactoylglutathione chloroplast	456	20	4.80732e-27	0.632	6	P:response to cold; C:thylakoid lumen; C:stromule; C:chloroplast stroma; F:lyase activity; C:mitochondrion	-
Contig26718	myb family transcription factor	1459	20	4.38899e-86	0.654	4	P:response to cold; F:DNA binding; P:regulation of transcription; C:nucleus	-
Contig26788	atp binding	1413	20	5.17555e-169	0.6785	36	F:histone methyltransferase activity (H3-K36 specific); P:protein amino acid phosphorylation; P:DNA duplex unwinding; P:carotenoid biosynthetic process; P:regulation of stomatal movement; P:etioplast organization; P:mRNA export from nucleus; P:negative regulation of flower development; P:auxin biosynthetic process; P:response to salt stress; P:positive regulation of histone methylation; P:lignin …	EC:1.2.1.44; EC:2.7.11.0
Contig26836	beta-ketoacyl-coa synthase family protein	1635	20	0	0.818	6	P:fatty acid biosynthetic process; F:acyltransferase activity; P:response to cold; C:membrane; C:endoplasmic reticulum; P:response to light stimulus	-
Contig26938	cold regulated protein 27	1283	14	7.76731e-28	0.457857	3	F:molecular_function; P:biological_process; C:cellular_component
Contig27063	at1g68530 t26j14_10	579	20	1.58621e-85	0.9205	10	P:pollen tube development; P:wax biosynthetic process; P:very-long-chain fatty acid metabolic process; P:cuticle development; P:response to light stimulus; P:response to cold; F:fatty acid elongase activity; P:unidimensional cell growth; C:membrane; C:endoplasmic reticulum	-
Contig27186	protein	1767	20	4.66298e-157	0.7565	6	P:response to high light intensity; P:response to water deprivation; P:response to salt stress; C:mitochondrion; P:response to cold; C:plasma membrane	-
Contig27569	at4g02380 t14p8_2	688	20	1.29726e-14	0.631	3	P:response to reactive oxygen species; P:cellular response to water deprivation; P:response to cold	-
Contig27579	dna-damage-repair toleration protein drt102	1121	20	1.05171e-131	0.775	6	C:cytoplasm; P:carbohydrate metabolic process; P:photoreactive repair; P:response to cold; C:nucleus; P:response to UV	-
Contig27830	upf0497 membrane protein	639	20	1.74435e-28	0.609	10	P:defense response to bacterium; P:response to jasmonic acid stimulus; P:response to wounding; P:response to cold; P:defense response to oomycetes; P:response to salicylic acid stimulus; P:response to abscisic acid stimulus; C:membrane; P:response to ethylene stimulus; P:response to salt stress	-
Contig27833	beta-ketoacyl-coa synthase family protein	1429	20	0	0.8065	6	P:fatty acid biosynthetic process; C:endomembrane system; F:acyltransferase activity; P:response to cold; C:membrane; P:response to light stimulus	-
Contig27939	low temprature induced-like protein	562	20	9.46043e-21	0.8785	8	P:response to water deprivation; P:response to cold; C:membrane fraction; C:cytoplasmic membrane-bounded vesicle; C:plasma membrane; P:response to abscisic acid stimulus; C:integral to membrane; P:response to salt stress	-
Contig28138	diacylglycerol acyltransferase	288	20	9.26594e-26	0.6765	15	P:response to glucose stimulus; F:diacylglycerol O-acyltransferase activity; P:embryonic development ending in seed dormancy; P:response to salt stress; P:response to cold; P:regulation of embryonic development; C:chloroplast envelope; P:carbohydrate metabolic process; F:DNA binding; P:response to abscisic acid stimulus; P:triglyceride biosynthetic process; P:aging; P:transposition, DNA-mediated;…	EC:2.3.1.20
Contig28274	rna helicase	900	20	6.0161e-65	0.717	5	P:response to water deprivation; P:response to cold; F:ATP-dependent helicase activity; F:RNA binding; P:response to salt stress	-
Contig28358	dimethyladenosine transferase	473	20	2.3262e-29	0.747	5	P:response to cold; F:mRNA (2'-O-methyladenosine-N6-)-methyltransferase activity; P:rRNA modification; C:chloroplast; F:rRNA (adenine-N6,N6-)-dimethyltransferase activity	EC:2.1.1.62
Contig28845	saur family protein	591	20	1.42405e-28	0.7635	3	P:response to auxin stimulus; P:response to cold; C:plasma membrane	-
Contig28907	polcalcin jun	464	20	3.38837e-44	0.6815	18	P:response to absence of light; P:response to metal ion; P:response to gibberellin stimulus; F:calcium ion binding; P:response to cold; P:regulation of flower development; P:innate immune response; P:response to heat; P:response to auxin stimulus; P:long-day photoperiodism, flowering; P:response to abscisic acid stimulus; P:response to 1-aminocyclopropane-1-carboxylic acid; C:cytoplasm; P:calcium…	-
Contig29192	saur family protein	484	20	1.02405e-24	0.7695	3	P:response to auxin stimulus; P:response to cold; C:plasma membrane	-
Contig29311	60s ribosomal protein l26	731	20	1.0047e-55	0.964	8	C:nucleolus; P:response to cold; F:structural constituent of ribosome; C:plasma membrane; F:protein binding; C:cytosolic large ribosomal subunit; C:chloroplast; P:translation	-
Contig29311	60s ribosomal protein l26	731	20	1.0047e-55	0.964	8	C:nucleolus; P:response to cold; F:structural constituent of ribosome; C:plasma membrane; F:protein binding; C:cytosolic large ribosomal subunit; C:chloroplast; P:translation	-
Contig29516	ribulose bisphosphate carboxylase oxygenase activase chloroplast	1690	20	0	0.905	15	C:cell wall; F:ribulose-1,5-bisphosphate carboxylase/oxygenase activator activity; F:ADP binding; P:defense response to bacterium; P:response to light stimulus; P:response to cold; C:chloroplast envelope; F:ATP binding; F:protein binding; C:chloroplast thylakoid membrane; C:chloroplast stroma; C:plastoglobule; C:nucleus; C:stromule; C:apoplast	-
Contig29685	calcineurin b-like protein 1	1005	20	2.30317e-103	0.913	12	C:cytoplasm; P:response to water deprivation; C:protein serine/threonine phosphatase complex; P:calcium-mediated signaling; P:response to cold; P:stomatal movement; C:plasma membrane; F:protein binding; F:calcium ion binding; P:potassium ion import; P:response to salt stress; P:abscisic acid mediated signaling pathway	-
Contig29687	calcineurin b-like protein 1	646	20	2.6078e-36	0.9025	12	C:cytoplasm; P:response to water deprivation; C:protein serine/threonine phosphatase complex; P:calcium-mediated signaling; P:response to cold; P:stomatal movement; C:plasma membrane; F:protein binding; F:calcium ion binding; P:potassium ion import; P:response to salt stress; P:abscisic acid mediated signaling pathway	-
Contig29689	calcineurin b-like protein 1	2333	20	8.89774e-21	0.667	19	C:intrinsic to membrane; F:nucleoside-triphosphatase activity; P:stomatal movement; P:auxin biosynthetic process; P:apoptosis; P:response to water deprivation; F:calcium ion binding; P:response to salt stress; P:potassium ion import; P:response to cold; P:innate immune response; F:ATP binding; F:protein binding; P:signal transduction; P:abscisic acid mediated signaling pathway; F:transmembrane re…	EC:3.6.1.15
Contig29690	calcineurin b-like protein 1	593	20	3.62136e-32	0.6695	11	C:cytoplasm; P:response to water deprivation; P:calcium-mediated signaling; P:response to cold; P:stomatal movement; C:plasma membrane; F:protein binding; F:calcium ion binding; P:potassium ion import; P:response to salt stress; P:abscisic acid mediated signaling pathway	-
Contig29757	protein	2476	20	0	0.9655	10	P:translation; C:cytosol; F:copper ion binding; F:translation elongation factor activity; C:nucleolus; P:response to cold; F:GTPase activity; C:chloroplast; F:GTP binding; C:plasma membrane	-
Contig29758	elongation factor	822	20	2.21254e-76	0.9525	9	C:nucleolus; F:translation elongation factor activity; P:response to cold; F:GTP binding; F:copper ion binding; C:plasma membrane; C:chloroplast; C:cytosol; F:GTPase activity	-
Contig29914	glyceraldehyde-3-phosphate dehydrogenase	746	20	4.20972e-57	0.823	15	F:glyceraldehyde-3-phosphate dehydrogenase (phosphorylating) activity; P:reductive pentose-phosphate cycle; P:response to sucrose stimulus; F:glyceraldehyde-3-phosphate dehydrogenase (NADP+) (phosphorylating) activity; P:response to light stimulus; P:response to cold; P:oxidation reduction; C:chloroplast envelope; F:NAD or NADH binding; F:protein binding; C:chloroplast thylakoid membrane; P:glyco…	EC:1.2.1.12; EC:1.2.1.13
Contig29915	at3g26650 mlj15_5	2586	20	8.25991e-116	0.8355	14	F:glyceraldehyde-3-phosphate dehydrogenase (phosphorylating) activity; P:reductive pentose-phosphate cycle; P:response to sucrose stimulus; F:glyceraldehyde-3-phosphate dehydrogenase (NADP+) (phosphorylating) activity; P:response to light stimulus; P:response to cold; P:oxidation reduction; F:NAD or NADH binding; F:protein binding; C:chloroplast thylakoid membrane; P:glycolysis; C:chloroplast str…	EC:1.2.1.12; EC:1.2.1.13
Contig30012	30s ribosomal protein s5	1152	20	8.28389e-79	0.8095	9	P:response to cold; P:response to cadmium ion; F:structural constituent of ribosome; C:small ribosomal subunit; C:chloroplast stroma; C:nucleus; P:translation; F:rRNA binding; C:chloroplast thylakoid membrane	-
Contig30013	30s ribosomal protein s5	655	20	1.17605e-43	0.8385	10	P:response to cold; P:response to cadmium ion; F:structural constituent of ribosome; C:small ribosomal subunit; C:chloroplast stroma; C:nucleus; P:translation; F:rRNA binding; P:response to antibiotic; C:chloroplast thylakoid membrane	-
Contig30015	30s ribosomal protein s5	452	6	1.12321e-07	0.88	9	P:response to cold; P:response to cadmium ion; F:structural constituent of ribosome; F:RNA binding; C:small ribosomal subunit; C:chloroplast stroma; C:nucleus; P:translation; C:chloroplast thylakoid membrane	-
Contig30347	ribulose-phosphate 3-epimerase	1233	20	6.02195e-131	0.9185	12	P:reductive pentose-phosphate cycle; P:embryonic development ending in seed dormancy; P:pentose-phosphate shunt; P:response to cold; C:chloroplast envelope; F:protein binding; C:chloroplast thylakoid membrane; C:chloroplast stroma; F:ribulose-phosphate 3-epimerase activity; P:response to nematode; C:stromule; C:apoplast	EC:5.1.3.1
Contig30374	mitogen-activated protein kinase kinase 2	1729	20	1.61366e-146	0.822	17	F:MAP kinase kinase activity; P:auxin biosynthetic process; F:protein serine/threonine kinase activity; P:response to water deprivation; P:response to salt stress; P:defense response to bacterium; P:MAPKKK cascade; P:response to wounding; F:ATP binding; P:cold acclimation; F:protein binding; P:response to molecule of bacterial origin; C:cytoplasm; P:response to hydrogen peroxide; P:defense respon…	EC:2.7.11.0
Contig30581	rna-binding protein	655	20	2.62606e-35	0.8405	20	F:nutrient reservoir activity; C:ribosome; P:seed germination; C:peroxisome; P:defense response to bacterium; P:rRNA processing; P:response to cold; C:chloroplast envelope; P:circadian rhythm; P:chloroplast organization; P:response to abscisic acid stimulus; C:chloroplast stroma; C:plastoglobule; C:endomembrane system; F:coenzyme binding; F:catalytic activity; C:vacuole; C:membrane; C:stromule; C…	-
Contig30582	rna binding protein	1296	20	9.96946e-148	0.936	20	F:nutrient reservoir activity; C:ribosome; P:seed germination; C:peroxisome; P:defense response to bacterium; P:rRNA processing; P:response to cold; C:chloroplast envelope; P:circadian rhythm; P:chloroplast organization; P:response to abscisic acid stimulus; C:chloroplast stroma; C:plastoglobule; C:endomembrane system; F:coenzyme binding; F:catalytic activity; C:vacuole; C:membrane; C:stromule; C…	-
Contig30943	gigantea	4621	20	0	0.8485	10	P:response to cold; P:regulation of transcription; P:flower development; P:response to blue light; F:protein binding; P:temperature compensation of the circadian clock; P:response to far red light; C:nucleoplasm; P:response to hydrogen peroxide; P:positive regulation of long-day photoperiodism, flowering	-
Contig31126	dead-box rna helicase-like protein	2144	20	0	0.816	14	C:cell wall; F:RNA binding; P:auxin biosynthetic process; C:protein complex; P:response to water deprivation; C:mitochondrion; C:nucleolus; P:response to salt stress; P:Group II intron splicing; P:response to cold; F:ATP-dependent helicase activity; C:plastid; F:DNA binding; F:ATP binding	-
Contig31196	vacuolar atp synthase subunit	1503	20	3.35521e-97	0.898	13	C:plant-type vacuole membrane; F:proton-transporting ATPase activity, rotational mechanism; C:proton-transporting two-sector ATPase complex, catalytic domain; C:cytosolic ribosome; P:response to salt stress; P:defense response to bacterium; P:embryonic development ending in seed dormancy; C:mitochondrial proton-transporting ATP synthase complex; P:Golgi organization; P:ATP synthesis coupled proto…	-
Contig31232	sulfite reductase	2492	20	0	0.893	14	C:chloroplast envelope; P:response to cold; F:copper ion binding; F:sulfite reductase (ferredoxin) activity; F:heme binding; F:sulfite reductase activity; P:oxidation reduction; C:stromule; C:chloroplast stroma; F:4 iron, 4 sulfur cluster binding; C:membrane; C:apoplast; P:sulfate reduction; P:response to salt stress	EC:1.8.7.1; EC:1.8.99.1
Contig31233	sulfite reductase	2459	20	0	0.888	14	C:chloroplast envelope; P:response to cold; F:copper ion binding; F:sulfite reductase (ferredoxin) activity; F:heme binding; F:sulfite reductase activity; P:oxidation reduction; C:stromule; C:chloroplast stroma; F:4 iron, 4 sulfur cluster binding; C:membrane; C:apoplast; P:sulfate reduction; P:response to salt stress	EC:1.8.7.1; EC:1.8.99.1
Contig31494	beta-ketoacyl-coa synthase family protein	410	20	8.75686e-45	0.8585	6	P:fatty acid biosynthetic process; F:acyltransferase activity; P:response to cold; C:membrane; C:endoplasmic reticulum; P:response to light stimulus	-
Contig31495	beta-ketoacyl-coa synthase family protein	1375	20	0	0.822	6	P:fatty acid biosynthetic process; F:acyltransferase activity; P:response to cold; C:membrane; C:endoplasmic reticulum; P:response to light stimulus	-
Contig31543	senescence-associated protein	788	20	2.01296e-15	0.6735	4	P:response to reactive oxygen species; P:cellular response to water deprivation; P:embryonic development; P:response to cold	-
Contig31784	ap2 erf domain-containing transcription factor	1730	20	7.48243e-35	0.596	10	P:negative regulation of abscisic acid mediated signaling pathway; P:response to glucose stimulus; P:response to salt stress; P:regulation of transcription, DNA-dependent; P:response to cold; P:response to wounding; F:transcription activator activity; F:transcription factor activity; P:defense response to fungus; C:nucleus	-
Contig31793	protein	1675	20	3.87092e-89	0.6345	9	F:transcription regulator activity; P:carpel development; P:response to red light; P:response to cold; P:fruit development; P:regulation of transcription; P:negative regulation of seed germination; F:DNA binding; C:nucleus	-
Contig32399	protein	2577	20	0	0.706	6	P:response to cold; F:nucleic acid binding; P:regulation of transcription; P:response to chitin; P:defense response to fungus; F:zinc ion binding	-
Contig32409	alternative oxidase	1703	20	2.05506e-45	0.6725	7	P:cellular respiration; P:response to cold; C:mitochondrial envelope; F:alternative oxidase activity; P:oxidation reduction; C:membrane part; P:mitochondria-nucleus signaling pathway	-
Contig32455	protein	1101	20	4.84857e-97	0.6535	14	P:radial axis specification; P:longitudinal axis specification; F:protein serine/threonine kinase activity; P:response to water deprivation; P:response to cold; P:transmembrane receptor protein tyrosine kinase signaling pathway; P:embryonic meristem development; F:ATP binding; P:lignin metabolic process; P:pollen maturation; P:anther development; P:pollen germination; C:plasma membrane; P:protein…	EC:2.7.11.0
Contig32461	quinone oxidoreductase-like protein	1547	20	2.38131e-146	0.8705	9	F:NADPH:quinone reductase activity; C:chloroplast envelope; P:response to cold; P:oxidation reduction; C:stromule; C:chloroplast stroma; C:thylakoid; F:zinc ion binding; C:apoplast	EC:1.6.5.5
Contig32530	protein	1525	20	1.69389e-104	0.6735	4	P:hyperosmotic salinity response; P:response to water deprivation; P:response to cold; P:response to abscisic acid stimulus	-
Contig32556	saur family protein	331	20	1.83694e-26	0.781	3	P:response to auxin stimulus; P:response to cold; C:plasma membrane	-
Contig32615	bon1-associated protein 1	467	20	1.6216e-38	0.6875	9	P:response to wounding; C:membrane; P:response to salicylic acid stimulus; F:phospholipid binding; F:protein binding; P:response to cold; P:negative regulation of defense response; P:response to heat; P:cellular homeostasis	-
Contig32626	oleosin 2	628	20	9.38799e-32	0.8135	6	P:response to freezing; C:monolayer-surrounded lipid storage body; P:seed oilbody biogenesis; C:integral to membrane; P:lipid storage; P:seed germination	-
Contig32664	rna helicase-like protein	1864	20	0	0.7955	13	P:auxin biosynthetic process; F:nucleic acid binding; P:response to cold; F:ATP-dependent helicase activity; P:response to heat; F:RNA-dependent ATPase activity; F:ATP binding; P:response to abscisic acid stimulus; C:nuclear envelope; C:cytoplasm; P:poly(A)+ mRNA export from nucleus; F:RNA helicase activity; C:plasma membrane	-
Contig32673	protein	1251	20	4.29312e-108	0.854	7	F:proteasome binding; P:response to cold; P:proteasomal ubiquitin-dependent protein catabolic process; F:damaged DNA binding; F:ubiquitin binding; P:nucleotide-excision repair; C:nucleus	-
Contig32915	mitogen-activated protein kinase 4	1718	20	0	0.9345	15	F:MAP kinase activity; P:hypotonic salinity response; P:systemic acquired resistance, salicylic acid mediated signaling pathway; P:auxin biosynthetic process; P:jasmonic acid and ethylene-dependent systemic resistance, jasmonic acid mediated signaling pathway; P:response to fungus; P:response to cold; F:ATP binding; P:response to abscisic acid stimulus; P:hyperosmotic response; F:protein binding;…	EC:2.7.11.24
Contig32980	ap2 erf domain-containing transcription factor	517	17	1.47754e-21	0.619412	7	P:defense response to bacterium; P:response to cold; P:response to chitin; P:regulation of cell death; F:transcription factor activity; C:nucleus; P:regulation of transcription, DNA-dependent	-
Contig32989	protein	3372	20	0	0.646	6	P:response to cold; F:ubiquitin-protein ligase activity; P:protein ubiquitination; P:negative regulation of transcription; C:cytoplasm; C:nucleus	EC:6.3.2.19
Contig33311	protein	713	20	7.7804e-50	0.6735	4	C:cytoplasm; C:nucleus; F:calcium ion binding; P:response to cold	-
Contig33441	fructose- -bisphosphatase	1324	20	3.40595e-159	0.841	10	P:reductive pentose-phosphate cycle; F:metal ion binding; P:photosynthetic electron transport in photosystem I; P:response to cold; F:fructose 1,6-bisphosphate 1-phosphatase activity; F:2-alkenal reductase activity; C:chloroplast stroma; P:fructose metabolic process; C:stromule; C:apoplast	EC:3.1.3.11; EC:1.3.1.74
Contig33718	low temprature induced-like protein	506	20	4.30262e-15	0.913	8	P:response to water deprivation; P:response to cold; C:membrane fraction; C:cytoplasmic membrane-bounded vesicle; C:plasma membrane; P:response to abscisic acid stimulus; C:integral to membrane; P:response to salt stress	-
Contig33879	annexin d4	1070	20	3.17288e-122	0.7695	8	P:response to abscisic acid stimulus; P:response to water deprivation; C:cell surface; P:response to salt stress; F:calcium-dependent phospholipid binding; F:calcium ion binding; P:response to cold; P:response to heat	-
Contig34367	proteasome subunit alpha type 3	1249	20	2.94173e-133	0.96	9	C:vacuole; P:response to cold; C:proteasome core complex, alpha-subunit complex; P:response to cadmium ion; C:plasma membrane; P:ubiquitin-dependent protein catabolic process; C:nucleus; C:apoplast; F:threonine-type endopeptidase activity	EC:3.4.25.0
Contig34410	receptor protein kinase clavata1	794	20	3.81207e-54	0.682	21	P:protein amino acid phosphorylation; F:beta-amylase activity; P:regulation of meristem structural organization; F:protein binding; P:response to water deprivation; P:microsporocyte differentiation; P:starch catabolic process; P:regulation of meristem growth; C:integral to membrane; C:cytosol; C:chloroplast stroma; F:2-alkenal reductase activity; P:maltose biosynthetic process; F:MAP kinase kinas…	EC:3.2.1.2; EC:1.3.1.74; EC:2.7.11.25
Contig34439	wd-40 repeat family protein	1218	20	5.23781e-87	0.7505	8	C:CUL4 RING ubiquitin ligase complex; F:binding; F:acyltransferase activity; P:response to cold; P:histone deacetylation; C:heterotrimeric G-protein complex; C:cytoplasmic membrane-bounded vesicle; C:nucleus	-
Contig34441	dehydration responsive element-binding protein 1	861	20	1.41366e-52	0.7485	7	P:defense response to bacterium; P:response to cold; P:response to chitin; P:regulation of cell death; F:transcription factor activity; C:nucleus; P:regulation of transcription, DNA-dependent	-
Contig35805	saur family protein	393	20	4.17126e-26	0.7705	3	P:response to auxin stimulus; P:response to cold; C:plasma membrane	-
Contig36552	protein	173	20	6.30857e-19	0.913	7	C:nucleolus; P:response to cold; F:structural constituent of ribosome; C:plasma membrane; C:cytosolic large ribosomal subunit; C:chloroplast; P:translation	-
Contig38164	pre-mrna splicing factor	145	18	1.31079e-11	0.842222	9	F:metallocarboxypeptidase activity; F:zinc ion binding; F:beta-galactosidase activity; P:response to cold; P:proteolysis; P:starch biosynthetic process; P:nuclear mRNA splicing, via spliceosome; C:amyloplast starch grain; C:nucleus	EC:3.4.17.0; EC:3.2.1.23
Contig38267	atp binding	230	11	2.27884e-16	0.621818	32	F:histone methyltransferase activity (H3-K36 specific); P:DNA duplex unwinding; P:carotenoid biosynthetic process; P:regulation of stomatal movement; P:etioplast organization; P:mRNA export from nucleus; P:negative regulation of flower development; P:response to salt stress; F:protein kinase activity; P:positive regulation of histone methylation; P:lignin biosynthetic process; C:chloroplast; C:ce…	EC:1.2.1.44
Contig39729	protein	143	20	7.63999e-17	0.914	4	P:response to water deprivation; P:response to freezing; P:positive regulation of transcription; P:response to salt stress	-
Contig40074	cold acclimation protein	514	20	4.7489e-57	0.827	2	C:plasma membrane; P:response to stress	-
Contig41320	60s ribosomal protein l12	125	20	6.16653e-14	0.884	11	C:nucleolus; C:vacuole; P:response to cold; F:structural constituent of ribosome; F:protein binding; P:ribosome biogenesis; C:cytosolic large ribosomal subunit; C:chloroplast; C:membrane; F:zinc ion binding; P:translation	-
Contig41915	plant synaptotagmin	131	20	4.24437e-15	0.941	10	P:response to virus; P:response to cold; P:plasma membrane repair; P:spread of virus in host, cell to cell; C:cytoplasmic membrane-bounded vesicle; P:protein targeting to membrane; C:recycling endosome; P:endocytosis; C:vacuole; C:plasma membrane	-
Contig42541	ferric reduction oxidase 3	2191	20	0	0.629	13	F:cobalt ion binding; F:NAD(P)H oxidase activity; F:ferric-chelate reductase activity; C:respiratory chain complex I; C:plasma membrane; F:electron carrier activity; F:iron ion binding; P:response to osmotic stress; P:oxidation reduction; P:cold acclimation; C:integral to membrane; F:FAD binding; C:mitochondrion	EC:1.6.3.1; EC:1.16.1.7
Contig42712	60s ribosomal protein l23a-2	344	20	2.70934e-25	0.6965	10	P:response to high light intensity; P:response to cold; P:response to oxidative stress; F:structural constituent of ribosome; F:RNA binding; P:ribosome biogenesis; P:regulation of cell cycle; C:cytosolic large ribosomal subunit; C:membrane; P:translation	-
Contig43038	at1g04220	193	20	1.93114e-23	0.8845	5	P:fatty acid biosynthetic process; F:acyltransferase activity; P:response to cold; C:membrane; P:response to light stimulus	-
Contig43044	atp binding	2542	20	0	0.666	36	F:histone methyltransferase activity (H3-K36 specific); P:protein amino acid phosphorylation; P:DNA duplex unwinding; P:carotenoid biosynthetic process; P:regulation of stomatal movement; P:etioplast organization; P:mRNA export from nucleus; P:negative regulation of flower development; P:auxin biosynthetic process; P:response to salt stress; P:positive regulation of histone methylation; P:lignin …	EC:1.2.1.44; EC:2.7.11.0
Contig43083	chloroplast heat shock protein 70-1	108	20	1.88865e-10	0.9715	14	P:auxin biosynthetic process; C:mitochondrion; P:protein folding; P:response to cold; P:oxidation reduction; F:2-alkenal reductase activity; C:chloroplast envelope; P:response to heat; C:thylakoid; F:ATP binding; C:chloroplast stroma; F:unfolded protein binding; P:response to cadmium ion; C:nucleus	EC:1.3.1.74
Contig43223	protein	1257	20	1.05219e-154	0.6935	1	P:response to cold	-
Contig43736	s-adenosyl methionine synthetase	343	20	4.90335e-51	0.873	13	C:cell wall; P:auxin biosynthetic process; P:methionine metabolic process; C:nucleolus; F:methionine adenosyltransferase activity; P:response to cold; P:S-adenosylmethionine biosynthetic process; P:one-carbon metabolic process; F:ATP binding; F:magnesium ion binding; P:lignin biosynthetic process; C:cytoplasm; C:plasma membrane	EC:2.5.1.6
Contig43852	chaperonin 10	137	20	7.72006e-09	0.8135	13	F:copper ion binding; F:calmodulin binding; C:mitochondrion; P:protein folding; F:chaperone binding; P:response to cold; C:chloroplast envelope; P:response to heat; F:ATP binding; C:chloroplast thylakoid membrane; C:chloroplast stroma; P:response to cadmium ion; C:apoplast	-
Contig44605	polcalcin	1037	20	8.63988e-61	0.7565	5	C:cytoplasm; F:oxidoreductase activity; C:nucleus; F:calcium ion binding; P:response to cold	-
Contig45058	beta-ketoacyl- synthase	225	20	2.28024e-32	0.9095	5	P:fatty acid biosynthetic process; F:acyltransferase activity; P:response to cold; C:membrane; P:response to light stimulus	-
Contig45473	beta-ketoacyl- synthase	494	20	1.70842e-49	0.8315	8	P:fatty acid biosynthetic process; P:response to wounding; P:response to cold; P:suberin biosynthetic process; P:response to osmotic stress; C:membrane; F:fatty acid elongase activity; P:response to light stimulus	-
Contig46818	protein	262	20	2.35589e-21	0.675	14	P:radial axis specification; P:longitudinal axis specification; F:protein serine/threonine kinase activity; P:response to water deprivation; P:response to cold; P:transmembrane receptor protein tyrosine kinase signaling pathway; P:embryonic meristem development; F:ATP binding; P:lignin metabolic process; P:pollen maturation; P:anther development; P:pollen germination; C:plasma membrane; P:protein…	EC:2.7.11.0
Contig47803	early light-inducible protein	727	20	4.64252e-45	0.739	4	P:response to cold; F:chlorophyll binding; C:membrane; C:plastid	-
Contig47929	calmodulin 24-like protein	723	20	8.40105e-39	0.7585	17	P:response to absence of light; P:response to metal ion; P:response to gibberellin stimulus; F:calcium ion binding; P:response to cold; P:regulation of flower development; P:innate immune response; P:response to heat; F:oxidoreductase activity; P:response to auxin stimulus; P:long-day photoperiodism, flowering; P:response to abscisic acid stimulus; P:response to 1-aminocyclopropane-1-carboxylic a…	-
Contig47965	plant synaptotagmin	626	20	8.56621e-78	0.8485	11	P:response to virus; P:response to cold; P:plasma membrane repair; P:spread of virus in host, cell to cell; C:cytoplasmic membrane-bounded vesicle; P:protein targeting to membrane; C:recycling endosome; P:endocytosis; C:endomembrane system; C:vacuole; C:plasma membrane	-
Contig48038	hva22d	153	20	1.75838e-08	0.8695	9	P:hyperosmotic salinity response; P:pollen development; P:response to water deprivation; C:endomembrane system; P:response to cold; P:negative regulation of autophagy; P:response to abscisic acid stimulus; P:flower development; C:integral to membrane	-
Contig48146	rna helicase	467	20	7.71874e-73	0.911	7	P:auxin biosynthetic process; P:response to water deprivation; P:response to cold; F:ATP-dependent helicase activity; F:RNA binding; F:ATP binding; P:response to salt stress	-
Contig48431	nac domain ipr003441	148	20	1.22537e-09	0.811	10	P:regulation of transcription; P:response to chitin; F:transcription factor activity; P:cellular response to cold; P:multicellular organismal development; F:transcription coactivator activity; P:defense response to virus; C:nucleus; P:defense response, incompatible interaction; C:plasma membrane	-
Contig48485	plant synaptotagmin	242	20	9.72406e-36	0.8975	11	P:response to virus; P:response to cold; P:plasma membrane repair; P:spread of virus in host, cell to cell; C:cytoplasmic membrane-bounded vesicle; P:protein targeting to membrane; C:recycling endosome; F:kinase activity; P:endocytosis; C:vacuole; C:plasma membrane	-
Contig48979	protein	886	20	2.65693e-134	0.8945	10	C:CUL4 RING ubiquitin ligase complex; P:response to cold; P:histone deacetylation; F:DNA binding; P:proteolysis; C:heterotrimeric G-protein complex; C:cytoplasmic membrane-bounded vesicle; F:serine-type endopeptidase activity; F:histone acetyltransferase activity; C:nucleus	EC:3.4.21.0; EC:2.3.1.48
Contig48999	hexokinase	494	20	2.65667e-33	0.811	9	P:auxin biosynthetic process; C:mitochondrion; P:response to salt stress; P:response to cold; C:plastid; F:ATP binding; P:glycolysis; F:glucokinase activity; F:fructokinase activity	EC:2.7.1.2; EC:2.7.1.4
Contig49658	protein	505	20	4.41906e-44	0.653	11	P:radial axis specification; P:longitudinal axis specification; F:protein kinase activity; P:response to water deprivation; P:response to cold; P:embryonic meristem development; F:nucleotide binding; P:anther development; P:pollen germination; P:cellular metabolic process; C:membrane	-
Contig50018	serine acetyltransferase	404	20	9.82506e-28	0.8835	12	C:cytosol; F:transcription regulator activity; F:zinc ion binding; C:mitochondrion; P:response to cold; P:regulation of transcription; F:serine O-acetyltransferase activity; P:cellular response to sulfate starvation; P:cysteine biosynthetic process from serine; C:chloroplast; P:response to cadmium ion; C:nucleus	EC:2.3.1.30
Contig50410	3-ketoacyl- synthase 6	959	20	3.45215e-146	0.905	10	P:pollen tube development; P:wax biosynthetic process; P:very-long-chain fatty acid metabolic process; P:cuticle development; P:response to light stimulus; P:response to cold; F:fatty acid elongase activity; P:unidimensional cell growth; C:membrane; C:endoplasmic reticulum	-
Contig50596	atp binding	363	20	6.03912e-46	0.665	36	F:histone methyltransferase activity (H3-K36 specific); P:protein amino acid phosphorylation; P:DNA duplex unwinding; P:carotenoid biosynthetic process; P:regulation of stomatal movement; P:etioplast organization; P:mRNA export from nucleus; P:negative regulation of flower development; P:auxin biosynthetic process; P:response to salt stress; P:positive regulation of histone methylation; P:lignin …	EC:1.2.1.44; EC:2.7.11.0
Contig50613	alpha-glucan water chloroplast	132	16	1.19525e-09	0.870625	12	F:protein histidine kinase activity; C:mitochondrion; F:metal ion binding; P:response to symbiotic fungus; C:chloroplast envelope; P:starch catabolic process; F:ATP binding; F:alpha-glucan, water dikinase activity; P:cold acclimation; F:protein binding; P:phosphorylation; C:chloroplast stroma	EC:2.7.13.3; EC:2.7.9.4
Contig52369	arginine decarboxylase	215	20	4.07352e-18	0.735	9	P:response to oxidative stress; P:response to jasmonic acid stimulus; P:putrescine biosynthetic process; P:seed development; P:response to salt stress; P:response to cold; P:response to wounding; F:arginine decarboxylase activity; P:response to abscisic acid stimulus	EC:4.1.1.19
Contig53475	lrr receptor-like serine threonine-protein kinase rpk2	335	3	8.55943e-08	0.656667	8	P:radial axis specification; F:binding; P:longitudinal axis specification; P:response to water deprivation; P:response to cold; P:embryonic meristem development; P:anther development; P:pollen germination	-
Contig53809	protein	126	20	3.26747e-15	0.8995	11	P:cell growth; P:negative regulation of flower development; F:zinc ion binding; P:cell division; F:DNA binding; F:protein binding; P:response to freezing; F:SUMO ligase activity; P:regulation of abscisic acid mediated signaling pathway; P:regulation of salicylic acid metabolic process; C:nucleus	-
Contig54327	receptor protein kinase clavata1	2432	20	0	0.788	19	P:protein amino acid phosphorylation; F:beta-amylase activity; P:regulation of meristem structural organization; F:protein binding; P:microsporocyte differentiation; P:starch catabolic process; P:regulation of meristem growth; C:integral to membrane; P:transmembrane receptor protein tyrosine kinase signaling pathway; C:chloroplast stroma; F:2-alkenal reductase activity; P:maltose biosynthetic pro…	EC:3.2.1.2; EC:1.3.1.74; EC:2.7.11.25
Contig55217	60s ribosomal protein l23a	190	20	7.88766e-17	0.7915	11	P:response to high light intensity; P:response to cold; P:response to oxidative stress; F:structural constituent of ribosome; F:RNA binding; P:ribosome biogenesis; C:cytosolic large ribosomal subunit; C:membrane; P:translation; C:plastid; F:nucleotide binding	-
Contig55449	atp binding	323	20	5.41755e-26	0.7205	36	F:histone methyltransferase activity (H3-K36 specific); P:protein amino acid phosphorylation; P:DNA duplex unwinding; P:carotenoid biosynthetic process; P:regulation of stomatal movement; P:etioplast organization; P:mRNA export from nucleus; P:negative regulation of flower development; P:auxin biosynthetic process; P:response to salt stress; P:positive regulation of histone methylation; P:lignin …	EC:1.2.1.44; EC:2.7.11.0
Contig56049	pentatricopeptide repeat-containing protein	704	19	1.4338e-32	0.752632	9	P:response to water deprivation; P:response to cold; P:embryonic meristem development; F:protein binding; P:longitudinal axis specification; P:response to abscisic acid stimulus; P:radial axis specification; P:response to salt stress; C:mitochondrion	-
Contig56088	nad -linked oxidoreductase-like protein	1347	20	3.15762e-152	0.87	9	P:response to water deprivation; P:response to cold; P:response to cadmium ion; P:oxidation reduction; F:steroid dehydrogenase activity; F:aldehyde reductase activity; C:nucleus; C:cytosol; P:response to salt stress	EC:1.1.1.21
Contig57224	low temperature and salt responsive protein	415	19	1.00494e-16	0.868421	5	C:endomembrane system; C:cytoplasmic membrane-bounded vesicle; C:integral to membrane; P:response to cold; P:hyperosmotic salinity response	-
Contig57224	low temperature and salt responsive protein	415	19	1.00494e-16	0.868421	5	C:endomembrane system; C:cytoplasmic membrane-bounded vesicle; C:integral to membrane; P:response to cold; P:hyperosmotic salinity response	-
Contig57450	protein	274	20	1.45202e-39	0.906	11	P:response to cold; C:chloroplast envelope; P:starch biosynthetic process; F:magnesium ion binding; P:response to nitrate; C:chloroplast stroma; P:glucose metabolic process; F:phosphoglucomutase activity; P:detection of gravity; C:stromule; C:apoplast	EC:5.4.2.2
Contig58247	protein	169	20	1.32255e-24	0.9375	6	F:cation binding; P:response to cold; P:maltose biosynthetic process; F:beta-amylase activity; P:starch catabolic process; C:chloroplast stroma	EC:3.2.1.2
Contig59101	sac domain-containing protein 9	644	16	4.22181e-30	0.803125	7	P:phosphatidylinositol metabolic process; F:inositol or phosphatidylinositol phosphatase activity; P:response to high light intensity; P:response to cold; F:protein binding; P:response to osmotic stress; P:phosphoinositide-mediated signaling	-
Contig59298	upf0497 membrane protein	715	20	4.50126e-29	0.6225	10	P:defense response to bacterium; P:response to jasmonic acid stimulus; P:response to wounding; P:response to cold; P:defense response to oomycetes; P:response to salicylic acid stimulus; P:response to abscisic acid stimulus; C:membrane; P:response to ethylene stimulus; P:response to salt stress	-
Contig60092	protein	480	20	9.63901e-44	0.737	6	F:cation binding; P:response to cold; P:maltose biosynthetic process; F:beta-amylase activity; P:starch catabolic process; C:chloroplast stroma	EC:3.2.1.2
Contig60582	ap2 erf domain-containing transcription factor	1306	20	3.6822e-65	0.567	5	P:regulation of transcription, DNA-dependent; P:response to cold; F:DNA binding; P:response to chitin; F:transcription activator activity	-
Contig61561	beta-ketoacyl-coa synthase family protein	252	18	3.69104e-14	0.773333	6	P:fatty acid biosynthetic process; F:acyltransferase activity; P:response to cold; C:membrane; C:endoplasmic reticulum; P:response to light stimulus	-
Contig62582	3-ketoacyl- synthase 6	130	20	1.12273e-15	0.9485	9	F:acyltransferase activity; P:response to cold; P:wax biosynthetic process; P:unidimensional cell growth; P:very-long-chain fatty acid metabolic process; P:cuticle development; C:membrane; C:endoplasmic reticulum; P:response to light stimulus	-
Contig63295	carbon catabolite repressor	811	20	8.27794e-44	0.7215	6	P:response to cold; C:cytoplasmic membrane-bounded vesicle; F:calcium ion binding; P:glycolysis; C:nucleus; F:glyceraldehyde-3-phosphate dehydrogenase (phosphorylating) activity	EC:1.2.1.12
Contig63396	molybdenum cofactor sulfurase	2682	20	0	0.7	15	P:stomatal movement; P:Mo-molybdopterin cofactor biosynthetic process; P:response to salt stress; P:defense response to bacterium; F:Mo-molybdopterin cofactor sulfurase activity; P:response to cold; P:response to heat; F:transferase activity; P:molybdenum incorporation into molybdenum-molybdopterin complex; P:abscisic acid biosynthetic process; F:selenocysteine lyase activity; F:pyridoxal phospha…	EC:4.4.1.16
Contig63551	phospholipase d delta	589	20	3.5334e-80	0.8265	9	C:vacuole; P:response to cold; C:plasma membrane; F:NAPE-specific phospholipase D activity; F:calcium ion binding; F:phospholipase D activity; P:phosphatidic acid metabolic process; P:programmed cell death; P:phosphatidylcholine metabolic process	EC:3.1.4.4
Contig63729	protein	2124	20	2.53007e-176	0.7465	9	C:ribosome; P:response to salt stress; P:response to cold; P:response to heat; F:ATP binding; P:positive regulation of translation; F:protein kinase C activity; C:nucleus; P:protein amino acid phosphorylation	EC:2.7.11.13
Contig64004	beta-ketoacyl- synthase	2156	20	0	0.9085	5	P:fatty acid biosynthetic process; F:acyltransferase activity; P:response to cold; C:membrane; P:response to light stimulus	-
Contig64912	phospholipase d delta	284	20	1.30889e-27	0.731	6	C:vacuole; P:response to cold; C:plasma membrane; F:phospholipase D activity; P:phosphatidic acid metabolic process; P:programmed cell death	EC:3.1.4.4
Contig64944	protein	299	20	1.67109e-43	0.8475	6	F:cation binding; P:response to cold; P:maltose biosynthetic process; F:beta-amylase activity; P:starch catabolic process; C:chloroplast stroma	EC:3.2.1.2
Contig65910	monogalactosyldiacylglycerol synthase 3	183	20	3.12344e-21	0.868	18	P:fatty acid metabolic process; P:response to gibberellin stimulus; P:response to water deprivation; C:mitochondrion; P:response to salt stress; P:response to cytokinin stimulus; P:glycerolipid biosynthetic process; P:response to light stimulus; P:response to cold; P:carbohydrate metabolic process; F:1,2-diacylglycerol 3-beta-galactosyltransferase activity; P:galactolipid biosynthetic process; P:…	EC:2.4.1.46
Contig66319	60s ribosomal protein l23a	276	20	9.41566e-31	0.8445	12	P:response to high light intensity; P:response to cold; P:response to oxidative stress; F:structural constituent of ribosome; F:RNA binding; P:ribosome biogenesis; P:regulation of cell cycle; C:cytosolic large ribosomal subunit; C:membrane; P:translation; C:plastid; F:nucleotide binding	-
Contig66428	germin-like protein	270	9	9.22761e-10	0.776667	9	F:nutrient reservoir activity; F:receptor activity; F:manganese ion binding; P:response to cold; C:cell wall; F:superoxide dismutase activity; P:oxidation reduction; C:nucleus; C:apoplast	EC:1.15.1.1
Contig66684	dehydration responsive element-binding protein 1	645	20	5.028e-47	0.7055	7	P:defense response to bacterium; P:response to cold; P:response to chitin; P:regulation of cell death; F:transcription factor activity; C:nucleus; P:regulation of transcription, DNA-dependent	-
Contig67005	serine acetyltransferase	416	20	3.02366e-21	0.896	12	C:cytosol; F:transcription regulator activity; F:zinc ion binding; C:mitochondrion; P:response to cold; P:regulation of transcription; F:serine O-acetyltransferase activity; P:cellular response to sulfate starvation; P:cysteine biosynthetic process from serine; C:chloroplast; P:response to cadmium ion; C:nucleus	EC:2.3.1.30
Contig67015	vacuolar cation proton exchanger 1	371	20	4.31844e-39	0.783	17	P:transmembrane transport; P:sodium ion transport; P:cellular manganese ion homeostasis; P:cellular zinc ion homeostasis; P:response to salt stress; C:integral to membrane; P:cellular calcium ion homeostasis; C:plant-type vacuole membrane; F:calcium ion transmembrane transporter activity; P:phosphorus metabolic process; F:calcium:hydrogen antiporter activity; P:cold acclimation; F:protein binding…	-
Contig67082	protein	176	20	1.6111e-14	0.7335	6	P:response to high light intensity; P:response to water deprivation; P:response to salt stress; C:mitochondrion; P:response to cold; C:plasma membrane	-
Contig67403	hexokinase	756	20	1.09983e-108	0.8205	9	P:auxin biosynthetic process; C:mitochondrion; P:response to salt stress; P:response to cold; C:plastid; F:ATP binding; P:glycolysis; F:glucokinase activity; F:fructokinase activity	EC:2.7.1.2; EC:2.7.1.4
Contig67406	abc transporter family of the mitochondria family	603	20	4.57829e-25	0.647	28	P:root development; C:chloroplast envelope; C:apoplast; C:stromule; P:positive regulation of catalytic activity; P:cellular iron ion homeostasis; P:auxin biosynthetic process; C:phragmoplast; F:enzyme activator activity; C:integral to membrane; C:chloroplast stroma; P:pollen development; P:chloroplast organization; P:response to cadmium ion; P:response to cold; F:ATPase activity, coupled to trans…	-
Contig67578	alpha-glucan water chloroplast	381	20	2.0996e-54	0.7845	12	F:protein histidine kinase activity; C:mitochondrion; F:metal ion binding; P:response to symbiotic fungus; C:chloroplast envelope; P:starch catabolic process; F:ATP binding; F:alpha-glucan, water dikinase activity; P:cold acclimation; F:protein binding; P:phosphorylation; C:chloroplast stroma	EC:2.7.13.3; EC:2.7.9.4
Contig67818	molybdenum cofactor sulfurase	178	19	6.10911e-14	0.871053	15	P:stomatal movement; P:Mo-molybdopterin cofactor biosynthetic process; P:response to salt stress; P:defense response to bacterium; F:Mo-molybdopterin cofactor sulfurase activity; P:response to cold; P:response to heat; F:cysteine desulfurase activity; P:molybdenum incorporation into molybdenum-molybdopterin complex; P:abscisic acid biosynthetic process; F:selenocysteine lyase activity; F:pyridoxa…	EC:2.8.1.7; EC:4.4.1.16
Contig68251	protein	256	20	3.00703e-24	0.72	18	P:radial axis specification; P:auxin biosynthetic process; P:longitudinal axis specification; F:protein serine/threonine kinase activity; P:response to water deprivation; C:mitochondrion; P:response to cold; P:transmembrane receptor protein tyrosine kinase signaling pathway; P:embryonic meristem development; C:cytoplasmic membrane-bounded vesicle; F:ATP binding; P:lignin metabolic process; F:prot…	EC:2.7.11.0
Contig68328	senescence-related protein	443	12	1.00099e-11	0.684167	5	P:response to high light intensity; P:response to water deprivation; P:response to salt stress; P:response to cold; C:plasma membrane	-
Contig69378	u2 small nuclear ribonucleoprotein a	296	20	2.43125e-34	0.939	8	C:nucleolus; C:Cajal body; P:response to cold; F:nucleic acid binding; F:protein binding; C:chloroplast; C:ribonucleoprotein complex; P:nuclear mRNA splicing, via spliceosome	-
Contig69450	at1g68530 t26j14_10	260	20	7.10294e-42	0.9425	10	P:pollen tube development; P:wax biosynthetic process; P:very-long-chain fatty acid metabolic process; P:cuticle development; P:response to light stimulus; P:response to cold; F:fatty acid elongase activity; P:unidimensional cell growth; C:membrane; C:endoplasmic reticulum	-
Contig69689	protein	725	20	5.58287e-83	0.9515	22	P:radial axis specification; P:auxin biosynthetic process; P:longitudinal axis specification; F:protein serine/threonine kinase activity; P:response to water deprivation; C:mitochondrion; C:integral to membrane; P:response to cold; P:oxidation reduction; F:2-alkenal reductase activity; F:receptor activity; P:transmembrane receptor protein tyrosine kinase signaling pathway; P:embryonic meristem de…	EC:2.7.11.0; EC:1.3.1.74
Contig69707	saur family protein	475	20	2.41189e-26	0.7795	3	P:response to auxin stimulus; P:response to cold; C:plasma membrane	-
Contig69854	rna helicase	493	20	3.68996e-67	0.9005	8	P:auxin biosynthetic process; P:response to water deprivation; P:response to cold; F:ATP-dependent helicase activity; F:RNA binding; F:ATP binding; P:response to salt stress; C:mitochondrion	-
Contig69886	diacylglycerol kinase	2101	20	0	0.739	9	C:endomembrane system; P:response to wounding; P:response to cold; P:intracellular signaling pathway; P:activation of protein kinase C activity by G-protein coupled receptor protein signaling pathway; F:protein binding; P:root development; P:leaf development; F:diacylglycerol kinase activity	EC:2.7.1.107
Contig70035	histidine kinase 3	4062	20	0	0.8065	21	F:osmosensor activity; F:protein binding; P:response to water deprivation; F:cytokinin receptor activity; P:peptidyl-histidine phosphorylation; P:regulation of transcription, DNA-dependent; P:response to salt stress; P:defense response to bacterium; P:regulation of shoot development; P:regulation of chlorophyll catabolic process; P:regulation of seed germination; P:signal transduction; P:leaf sen…	-
Contig70318	protein	669	20	4.4497e-49	0.793	5	P:response to water deprivation; P:response to freezing; P:positive regulation of transcription; C:endomembrane system; P:response to salt stress	-
Contig70618	calcineurin b-like protein 1	388	20	3.58755e-22	0.9095	12	C:cytoplasm; P:response to water deprivation; C:protein serine/threonine phosphatase complex; P:calcium-mediated signaling; P:response to cold; P:stomatal movement; C:plasma membrane; F:protein binding; F:calcium ion binding; P:potassium ion import; P:response to salt stress; P:abscisic acid mediated signaling pathway	-
Contig70906	binding protein	106	13	1.72173e-11	0.91	11	F:ligase activity; C:nuclear membrane; P:response to water deprivation; P:response to cold; C:cytoplasmic membrane-bounded vesicle; C:plasma membrane; F:protein binding; P:response to abscisic acid stimulus; F:zinc ion binding; C:plastid; P:response to salt stress	-
Contig70992	protein	108	16	1.0414e-08	0.7725	10	C:nuclear membrane; P:response to water deprivation; P:response to cold; C:cytoplasmic membrane-bounded vesicle; C:plasma membrane; F:protein binding; P:response to abscisic acid stimulus; F:zinc ion binding; C:plastid; P:response to salt stress	-
Contig71016	calmodulin-related protein	583	20	1.04182e-44	0.759	18	P:response to absence of light; P:response to metal ion; P:response to gibberellin stimulus; F:calcium ion binding; P:response to cold; P:regulation of flower development; P:innate immune response; P:response to heat; F:oxidoreductase activity; P:response to auxin stimulus; P:long-day photoperiodism, flowering; P:response to abscisic acid stimulus; P:response to 1-aminocyclopropane-1-carboxylic a…	-
Contig71172	abc transporter family of the mitochondria family	231	20	1.63852e-14	0.943	23	P:root development; C:chloroplast envelope; P:cellular iron ion homeostasis; P:actin filament-based movement; P:auxin biosynthetic process; C:integral to membrane; P:nuclear mRNA splicing, via spliceosome; F:motor activity; F:xenobiotic-transporting ATPase activity; P:regulation of catalytic activity; P:pollen development; P:chloroplast organization; P:response to cadmium ion; P:response to cold;…	EC:3.6.3.44
Contig71187	peroxidase atp19a	1191	20	7.81527e-136	0.844	10	P:hyperosmotic salinity response; P:response to desiccation; C:endomembrane system; P:response to oxidative stress; P:response to cold; F:protein binding; F:heme binding; P:oxidation reduction; F:peroxidase activity; C:endoplasmic reticulum	EC:1.11.1.7
Contig71316	quinone oxidoreductase-like protein	1090	20	1.38175e-128	0.8495	9	F:NADPH:quinone reductase activity; C:chloroplast envelope; P:response to cold; P:oxidation reduction; C:stromule; C:chloroplast stroma; C:thylakoid; F:zinc ion binding; C:apoplast	EC:1.6.5.5
Contig72121	serine threonine kinase	744	20	1.77166e-71	0.933	8	C:cytoplasm; P:response to cold; F:kinase activity; C:plasma membrane; P:oxidation reduction; F:calcium ion binding; C:nucleus; F:2-alkenal reductase activity	EC:1.3.1.74
Contig72202	lactoylglutathione chloroplast	613	20	3.67399e-62	0.748	7	F:metal ion binding; P:carbohydrate metabolic process; P:response to cold; C:thylakoid lumen; C:stromule; C:chloroplast stroma; F:lactoylglutathione lyase activity	EC:4.4.1.5
Contig73244	galactinol--sucrose galactosyltransferase 6	179	20	2.02533e-25	0.912	5	F:hydrolase activity, hydrolyzing O-glycosyl compounds; F:galactinol-sucrose galactosyltransferase activity; C:chloroplast; P:response to cold; F:galactinol-raffinose galactosyltransferase activity	EC:3.2.1.0; EC:2.4.1.82; EC:2.4.1.67
Contig74507	abc transporter family of the mitochondria family	720	20	1.35271e-105	0.892	35	P:root development; C:chloroplast envelope; C:apoplast; C:stromule; P:positive regulation of catalytic activity; P:cellular iron ion homeostasis; P:gibberellic acid mediated signaling pathway; P:actin filament-based movement; P:auxin biosynthetic process; P:regulation of transcription, DNA-dependent; C:phragmoplast; F:enzyme activator activity; C:integral to membrane; P:nuclear mRNA splicing, via…	EC:3.6.3.44
Contig75222	heat shock protein 70	625	20	2.28582e-46	0.86	17	P:response to virus; C:cytosol; C:cell wall; P:auxin biosynthetic process; P:protein folding; C:nucleolus; P:response to cold; P:oxidation reduction; F:2-alkenal reductase activity; P:response to heat; F:ATP binding; F:protein binding; C:chloroplast; P:response to cadmium ion; C:cytosolic ribosome; C:plasma membrane; C:apoplast	EC:1.3.1.74
Contig75902	30s ribosomal protein s5	771	19	3.88385e-48	0.760526	10	P:response to cold; P:response to cadmium ion; F:structural constituent of ribosome; C:small ribosomal subunit; C:chloroplast stroma; C:nucleus; P:translation; F:rRNA binding; P:response to antibiotic; C:chloroplast thylakoid membrane	-
Contig75949	lrr receptor-like serine threonine-protein kinase rpk2	638	20	1.00698e-60	0.943	22	P:radial axis specification; P:auxin biosynthetic process; P:longitudinal axis specification; F:protein serine/threonine kinase activity; P:response to water deprivation; C:mitochondrion; C:integral to membrane; P:response to cold; P:oxidation reduction; F:2-alkenal reductase activity; F:receptor activity; P:transmembrane receptor protein tyrosine kinase signaling pathway; P:embryonic meristem de…	EC:2.7.11.0; EC:1.3.1.74
Contig76396	hexokinase	1451	20	7.06786e-161	0.802	9	P:auxin biosynthetic process; C:mitochondrion; P:response to salt stress; P:response to cold; C:plastid; F:ATP binding; P:glycolysis; F:glucokinase activity; F:fructokinase activity	EC:2.7.1.2; EC:2.7.1.4
Contig76609	saur family protein	639	20	8.15444e-26	0.7745	3	P:response to auxin stimulus; P:response to cold; C:plasma membrane	-
Contig76768	e3 sumo-protein ligase siz1	2445	20	0	0.711	11	P:cell growth; P:negative regulation of flower development; F:zinc ion binding; P:cell division; F:DNA binding; F:protein binding; P:response to freezing; F:SUMO ligase activity; P:regulation of abscisic acid mediated signaling pathway; P:regulation of salicylic acid metabolic process; C:nucleus	-
Contig77493	abc transporter family of the mitochondria family	1004	20	5.8644e-107	0.903	35	P:root development; C:chloroplast envelope; C:apoplast; C:stromule; P:positive regulation of catalytic activity; P:cellular iron ion homeostasis; P:gibberellic acid mediated signaling pathway; P:actin filament-based movement; P:auxin biosynthetic process; P:regulation of transcription, DNA-dependent; C:phragmoplast; F:enzyme activator activity; C:integral to membrane; P:nuclear mRNA splicing, via…	EC:3.6.3.44
Contig77520	3-ketoacyl- synthase 1	1868	20	0	0.82	11	C:cytosolic ribosome; P:response to cold; P:wax biosynthetic process; F:protein binding; P:very-long-chain fatty acid metabolic process; P:cuticle development; C:membrane; P:fatty acid elongation; C:endoplasmic reticulum; F:fatty acid elongase activity; P:response to light stimulus	-
Contig79106	rna recognition motif family expressed	448	20	1.37524e-37	0.895	4	F:RNA binding; P:cold acclimation; F:nucleotide binding; F:zinc ion binding	-
Contig79448	protein	808	20	1.64273e-76	0.827	7	P:hyperosmotic salinity response; P:response to water deprivation; C:endomembrane system; P:response to cold; C:cytoplasmic membrane-bounded vesicle; P:response to abscisic acid stimulus; C:membrane	-
Contig79723	f-box protein 7	119	6	4.19019e-10	0.68	6	P:response to cold; F:protein binding; P:regulation of translation; C:nucleus; P:response to heat; C:mitochondrion	-
Contig79821	alpha-glucan water chloroplast	1620	20	0	0.865	12	F:protein histidine kinase activity; C:mitochondrion; F:metal ion binding; P:response to symbiotic fungus; C:chloroplast envelope; P:starch catabolic process; F:ATP binding; F:alpha-glucan, water dikinase activity; P:cold acclimation; F:protein binding; P:phosphorylation; C:chloroplast stroma	EC:2.7.13.3; EC:2.7.9.4
Contig80322	protein	322	20	9.93991e-20	0.9805	10	P:translation; C:cytosol; F:copper ion binding; F:translation elongation factor activity; C:nucleolus; P:response to cold; F:GTPase activity; C:chloroplast; F:GTP binding; C:plasma membrane	-
Contig80378	transcriptional adapter ada2a	678	20	1.73992e-64	0.697	8	F:transcription coactivator activity; P:regulation of cell proliferation; P:response to auxin stimulus; P:response to cytokinin stimulus; F:transcription factor activity; P:cold acclimation; C:nucleus; F:zinc ion binding	-
Contig80622	zinc finger ccch domain-containing protein 29	1538	20	2.24044e-120	0.672	5	F:metal ion binding; P:response to cold; F:nucleic acid binding; P:response to chitin; P:defense response to fungus	-
Contig80985	rna recognition motif family expressed	240	18	8.33005e-11	0.623333	3	F:nucleic acid binding; P:cold acclimation; F:nucleotide binding	-
Contig81203	fiddlehead-like protein	1836	20	0	0.8705	9	P:fatty acid biosynthetic process; F:acyltransferase activity; P:response to cold; P:very-long-chain fatty acid metabolic process; P:cuticle development; C:membrane; C:endoplasmic reticulum; P:response to light stimulus; P:epidermal cell differentiation	-
Contig81666	calcineurin b-like protein 1	718	20	1.25705e-95	0.9215	12	C:cytoplasm; P:response to water deprivation; C:protein serine/threonine phosphatase complex; P:calcium-mediated signaling; P:response to cold; P:stomatal movement; C:plasma membrane; F:protein binding; F:calcium ion binding; P:potassium ion import; P:response to salt stress; P:abscisic acid mediated signaling pathway	-
Contig81784	fatty acid condensing enzyme	197	20	1.58238e-25	0.9165	10	P:pollen tube development; P:wax biosynthetic process; P:very-long-chain fatty acid metabolic process; P:cuticle development; P:response to light stimulus; P:response to cold; F:fatty acid elongase activity; P:unidimensional cell growth; C:membrane; C:endoplasmic reticulum	-
Contig81846	nucleosome chromatin assembly factor group	1074	20	1.56362e-84	0.8545	14	F:histone binding; P:response to cold; P:response to heat; P:response to bacterium; F:DNA binding; P:lateral root formation; P:cell differentiation; P:nucleosome assembly; P:abscisic acid mediated signaling pathway; P:cell proliferation; P:response to cadmium ion; C:cytoplasm; F:chromatin binding; C:nucleus	-
Contig81870	abc transporter family of the mitochondria family	175	20	3.25171e-15	0.9	23	P:root development; C:chloroplast envelope; P:cellular iron ion homeostasis; P:actin filament-based movement; P:auxin biosynthetic process; C:integral to membrane; P:nuclear mRNA splicing, via spliceosome; F:motor activity; F:xenobiotic-transporting ATPase activity; P:regulation of catalytic activity; P:pollen development; P:chloroplast organization; P:response to cadmium ion; P:response to cold;…	EC:3.6.3.44
Contig81913	senescence-associated protein	554	20	2.53954e-15	0.6795	4	P:response to reactive oxygen species; P:cellular response to water deprivation; P:embryonic development; P:response to cold	-
Contig82246	early light-inducible protein	914	20	8.40467e-54	0.7695	2	F:chlorophyll binding; P:response to cold	-
Contig82434	phosphoglucomutase	569	20	1.01579e-33	0.9075	11	P:response to cold; C:chloroplast envelope; P:starch biosynthetic process; F:magnesium ion binding; P:response to nitrate; C:chloroplast stroma; P:glucose metabolic process; F:phosphoglucomutase activity; P:detection of gravity; C:stromule; C:apoplast	EC:5.4.2.2
Contig82463	calcineurin b-like protein 1	421	20	5.28584e-21	0.7085	20	C:intrinsic to membrane; F:nucleoside-triphosphatase activity; P:stomatal movement; P:auxin biosynthetic process; P:apoptosis; P:response to water deprivation; F:calcium ion binding; P:response to salt stress; P:potassium ion import; P:response to cold; C:protein serine/threonine phosphatase complex; P:innate immune response; F:ATP binding; F:protein binding; P:signal transduction; P:abscisic aci…	EC:3.6.1.15
Contig82646	rna-binding protein	1564	20	7.25174e-66	0.769	10	F:poly(U) RNA binding; P:response to cold; C:chloroplast envelope; P:innate immune response; P:response to abscisic acid stimulus; C:chloroplast thylakoid membrane; F:nucleotide binding; C:chloroplast stroma; C:ribonucleoprotein complex; C:stromule	-
Contig82923	bcl-2-associated athanogene 7	814	20	4.69957e-71	0.802	7	P:protein folding; C:plasma membrane; P:cellular response to heat; P:cellular response to unfolded protein; C:endoplasmic reticulum; F:calmodulin binding; P:cellular response to cold	-
Contig84298	annexin 2	1384	20	3.90252e-137	0.856	11	P:response to water deprivation; C:cell surface; P:response to cold; P:polysaccharide transport; F:calcium ion binding; C:thylakoid; C:nucleus; C:cytosol; P:response to heat; F:calcium-dependent phospholipid binding; P:response to salt stress	-
Contig84350	lrr receptor-like serine threonine-protein kinase rpk2	159	20	5.82263e-20	0.969	21	P:radial axis specification; P:auxin biosynthetic process; P:longitudinal axis specification; F:protein serine/threonine kinase activity; P:response to water deprivation; C:integral to membrane; P:response to cold; P:oxidation reduction; F:2-alkenal reductase activity; F:receptor activity; P:transmembrane receptor protein tyrosine kinase signaling pathway; P:embryonic meristem development; C:cyto…	EC:2.7.11.0; EC:1.3.1.74
Contig84522	chaperonin 20	594	20	1.00611e-37	0.796	11	F:copper ion binding; F:calmodulin binding; C:mitochondrion; P:protein folding; P:response to cold; C:chloroplast envelope; F:ATP binding; C:chloroplast thylakoid membrane; C:chloroplast stroma; P:response to cadmium ion; C:apoplast	-
Contig84609	universal stress protein family protein	896	20	1.99192e-60	0.7935	1	P:response to cold	-
Contig85216	hva22e	734	20	4.01558e-52	0.7885	9	P:hyperosmotic salinity response; P:pollen development; P:response to water deprivation; C:endomembrane system; P:response to cold; P:negative regulation of autophagy; P:response to abscisic acid stimulus; P:flower development; C:integral to membrane	-
Contig85549	tcp-1 cpn60 chaperonin family protein	1158	20	0	0.9	16	P:auxin biosynthetic process; P:protein refolding; C:mitochondrion; P:cell death; C:nucleolus; P:chaperone mediated protein folding requiring cofactor; P:response to cold; C:chloroplast envelope; P:systemic acquired resistance; F:ATP binding; C:chloroplast stroma; F:unfolded protein binding; C:cytosolic ribosome; C:plasma membrane; C:stromule; C:apoplast	-
Contig85664	proteasome subunit alpha type 3	1124	20	2.81035e-147	0.9575	9	C:vacuole; P:response to cold; C:proteasome core complex, alpha-subunit complex; P:response to cadmium ion; C:plasma membrane; P:ubiquitin-dependent protein catabolic process; C:nucleus; C:apoplast; F:threonine-type endopeptidase activity	EC:3.4.25.0
Contig86155	peroxidase 3	295	20	1.11218e-23	0.8495	9	P:hyperosmotic salinity response; P:response to desiccation; P:response to oxidative stress; P:response to cold; F:protein binding; F:heme binding; P:oxidation reduction; F:peroxidase activity; C:endoplasmic reticulum	EC:1.11.1.7
Contig86618	elongation factor ef-2	265	20	9.10983e-27	0.993	10	P:translation; C:cytosol; F:copper ion binding; F:translation elongation factor activity; C:nucleolus; P:response to cold; F:GTPase activity; C:chloroplast; F:GTP binding; C:plasma membrane	-
Contig86817	protein	894	20	6.46919e-120	0.853	9	F:nutrient reservoir activity; F:receptor activity; F:manganese ion binding; P:response to cold; C:cell wall; F:superoxide dismutase activity; P:oxidation reduction; C:nucleus; C:apoplast	EC:1.15.1.1
Contig86966	plastid-lipid-associated protein	1150	20	8.91293e-140	0.764	12	C:thylakoid lumen; P:response to cold; F:oxidoreductase activity; P:response to abscisic acid stimulus; F:protein binding; C:chloroplast thylakoid membrane; P:photoinhibition; C:chloroplast stroma; C:plastoglobule; F:structural molecule activity; C:nucleus; C:stromule	-
Contig87067	60s ribosomal protein l23a	290	20	1.53283e-18	1	12	P:translation; P:response to oxidative stress; C:cell wall; C:nucleolus; P:response to cold; F:rRNA binding; F:structural constituent of ribosome; P:ribosome biogenesis; F:nucleotide binding; P:response to high light intensity; C:membrane; C:cytosolic large ribosomal subunit	-
Contig87075	hva22-like protein a	906	20	1.26802e-97	0.8515	6	C:endomembrane system; P:response to abscisic acid stimulus; C:cytoplasmic membrane-bounded vesicle; P:response to water deprivation; P:response to cold; P:hyperosmotic salinity response	-
Contig87079	fructose- -bisphosphatase	1509	20	0	0.8945	10	P:reductive pentose-phosphate cycle; F:metal ion binding; P:photosynthetic electron transport in photosystem I; P:response to cold; F:fructose 1,6-bisphosphate 1-phosphatase activity; F:2-alkenal reductase activity; C:chloroplast stroma; P:fructose metabolic process; C:stromule; C:apoplast	EC:3.1.3.11; EC:1.3.1.74
Contig87336	dehydrin	671	20	4.58777e-22	0.5505	2	P:response to water; P:response to cold	-
Contig87389	universal stress protein family protein	943	20	1.50156e-77	0.8085	2	P:response to cold; C:plasma membrane	-
Contig87505	e3 sumo-protein ligase siz1	333	20	1.01113e-46	0.7995	11	P:cell growth; P:negative regulation of flower development; F:zinc ion binding; P:cell division; F:DNA binding; F:protein binding; P:response to freezing; F:SUMO ligase activity; P:regulation of abscisic acid mediated signaling pathway; P:regulation of salicylic acid metabolic process; C:nucleus	-
Contig87539	protein phosphatase 2c	1655	20	2.1056e-171	0.716	6	P:negative regulation of abscisic acid mediated signaling pathway; P:response to water deprivation; P:response to cold; P:regulation of stomatal movement; F:protein serine/threonine phosphatase activity; F:protein binding	-
Contig87684	50s ribosomal protein chloroplast	959	20	3.31588e-64	0.708	8	C:ribosome; C:chloroplast envelope; P:response to cold; F:structural constituent of ribosome; C:chloroplast stroma; C:nucleus; P:translation; F:rRNA binding	-
Contig87815	cold regulated 314 thylakoid membrane 2	241	20	6.86061e-23	0.753	6	C:integral to chloroplast inner membrane; P:cellular response to water deprivation; P:response to abscisic acid stimulus; P:cold acclimation; P:cellular response to cold; C:chloroplast thylakoid membrane	-
Contig87832	formate dehydrogenase	615	20	2.4216e-96	0.9395	18	P:very-long-chain fatty acid metabolic process; P:cuticle development; F:acyltransferase activity; F:formate dehydrogenase activity; P:lipid biosynthetic process; C:mitochondrion; P:response to light stimulus; P:response to cold; P:response to wounding; P:oxidation reduction; P:epidermal cell differentiation; F:oxidoreductase activity, acting on the CH-OH group of donors, NAD or NADP as acceptor;…	EC:1.2.1.2; EC:1.1.1.0
Contig88264	low temperature and salt responsive protein	164	1	1.65767e-09	0.73	1	C:integral to membrane
